# Supplementary material for: Genomic Characterization of Burkholderia pseudomallei Isolates Selected for Medical Countermeasures Testing: Comparative Genomics Associated with Differential Virulence
Source: PLoS One. 2015 Mar 24;10(3):e0121052. doi: 10.1371/journal.pone.0121052 (PMC4372212; doi:10.1371/journal.pone.0121052)
Supplement: S1 Dataset — (BZ2) [file pone.0121052.s001.bz2 › Users/jsahl/Dropbox/Burk_BARDA/manuscript_files/Supplemental_Data_File_1.txt]

LocusID	Reference	BM_ATCC_23344	HBPUB10134a	1026a	1026b	1026b	HBPUB10303a	1106a_GB	1106a	1106b_GB	BP_112	BP_1258a	BP_1258b	BP_14	BP_1655	BP_1710b	MSHR305_GB	BP_354a	BP_354e	406e_GB	406e	BP_576	MSHR5855	MSHR5858	668_GB	BP_7894	BP_9	BP_91	BP_B7210	BP_BCC215	BP_Bp1710a	BP_Bp22	BP_DM98	BP_K96243	MSHR305	BP_MSHR346	MSHR668	NCTC13392	BP_NCTC_13177	BP_Pakistan_9	BP_S13	BP_pasteur_52237	B_mallei_SAVP1	MSHR1043	MSHR5848	#SNPcall	#Indelcall	#Refcall	#CallWasMade
gi|53717639|ref|NC_006350.1|::82	G	G	G	G	G	G	A	A	A	A	A	G	G	A	G	G	G	G	G	A	A	G	G	A	G	G	A	A	A	G	G	G	G	G	G	G	G	G	G	A	G	G	G	G	G	13	0	31	44/44
gi|53717639|ref|NC_006350.1|::205	G	G	G	G	G	G	G	G	G	G	G	T	T	G	G	G	T	G	G	G	G	T	G	G	G	T	G	G	G	T	G	G	G	G	T	G	G	G	T	G	G	G	G	G	G	8	0	36	44/44
gi|53717639|ref|NC_006350.1|::238	C	C	C	C	C	C	T	T	T	T	T	C	C	T	C	C	C	C	C	T	T	C	C	T	C	C	T	T	T	C	C	C	C	C	C	C	C	C	C	T	C	C	C	C	C	13	0	31	44/44
gi|53717639|ref|NC_006350.1|::256	T	C	C	T	T	T	T	T	T	T	T	T	T	T	C	C	C	T	T	T	T	C	C	T	C	T	T	T	T	T	C	T	C	T	C	C	C	T	C	T	C	T	C	C	C	18	0	26	44/44
gi|53717639|ref|NC_006350.1|::292	G	G	G	G	G	G	G	G	G	G	G	G	G	G	G	G	G	G	G	G	G	G	G	G	A	G	G	G	G	G	G	G	G	G	G	G	A	G	G	G	G	G	G	G	G	2	0	42	44/44
gi|53717639|ref|NC_006350.1|::328	A	A	A	A	A	A	A	A	A	A	A	A	A	A	A	A	A	A	A	A	A	A	G	A	A	A	A	A	A	A	A	A	A	A	A	G	A	A	A	A	A	A	A	A	G	3	0	41	44/44
gi|53717639|ref|NC_006350.1|::649	G	A	A	A	A	A	A	A	A	A	A	A	A	A	A	A	G	G	G	A	A	A	G	A	G	A	A	A	A	A	A	G	G	G	G	A	G	G	G	A	A	A	A	A	G	31	0	13	44/44
gi|53717639|ref|NC_006350.1|::814	T	C	C	C	C	C	C	C	C	C	C	C	C	C	C	C	T	T	T	C	C	C	C	C	C	T	C	C	T	T	C	T	C	T	T	C	C	T	T	C	C	C	C	C	C	33	0	11	44/44
gi|53717639|ref|NC_006350.1|::889	C	C	C	C	C	C	C	C	C	C	C	C	C	C	C	C	C	C	C	C	C	C	C	C	C	T	C	C	C	C	C	C	C	C	C	C	C	C	C	C	C	C	C	C	C	1	0	43	44/44
gi|53717639|ref|NC_006350.1|::918	T	T	T	T	T	T	T	T	T	T	T	T	T	T	T	T	T	T	T	T	T	T	T	T	G	T	T	T	T	T	T	T	T	T	T	T	G	T	T	T	T	T	T	T	T	2	0	42	44/44
gi|53717639|ref|NC_006350.1|::1158	G	G	G	G	G	G	G	G	G	G	G	G	G	G	G	G	A	G	G	G	G	G	G	G	G	G	G	G	G	G	G	G	G	G	A	G	G	G	G	G	G	G	G	G	G	2	0	42	44/44
gi|53717639|ref|NC_006350.1|::1200	G	A	G	G	G	G	G	G	G	G	G	G	G	G	G	G	G	G	G	G	G	G	G	G	G	G	G	G	G	G	G	G	G	G	G	G	G	G	G	G	G	G	A	G	G	2	0	42	44/44
gi|53717639|ref|NC_006350.1|::1284	A	A	A	A	A	A	A	A	A	A	A	A	A	A	G	A	A	A	A	A	A	A	A	A	G	A	A	A	A	A	A	A	A	A	A	G	G	A	A	A	A	A	A	G	A	5	0	39	44/44
gi|53717639|ref|NC_006350.1|::1461	C	T	C	C	C	C	C	C	C	C	C	C	C	C	C	C	C	C	C	C	C	C	C	C	C	C	C	C	C	C	C	C	C	C	C	C	C	C	C	C	C	C	T	C	C	2	0	42	44/44
gi|53717639|ref|NC_006350.1|::1581	T	T	T	T	T	T	T	C	C	C	T	T	T	T	T	T	C	T	T	T	T	T	C	T	C	C	T	T	C	C	T	C	C	T	C	C	C	T	C	T	T	T	T	T	C	16	0	28	44/44
gi|53717639|ref|NC_006350.1|::1686	C	T	C	C	C	C	C	T	T	T	C	C	C	C	C	C	T	C	C	C	C	C	T	C	C	T	C	C	T	T	C	T	C	C	T	T	C	C	T	C	C	C	T	C	T	15	0	29	44/44
gi|53717639|ref|NC_006350.1|::1790	G	G	G	G	G	G	G	G	G	G	G	G	G	G	G	G	A	G	G	G	G	G	G	G	G	G	G	G	G	G	G	G	G	G	A	G	G	G	G	G	G	G	G	G	G	2	0	42	44/44
gi|53717639|ref|NC_006350.1|::1925	G	G	G	G	G	G	G	G	G	G	G	G	G	G	G	G	G	G	G	G	G	G	G	G	T	G	G	G	G	G	G	G	G	G	G	G	T	G	G	G	G	G	G	G	G	2	0	42	44/44
gi|53717639|ref|NC_006350.1|::2022	T	C	T	C	C	C	T	C	C	C	T	T	T	C	C	T	T	T	T	T	T	T	C	T	C	C	T	T	C	C	T	C	C	T	T	C	C	T	C	T	T	T	C	C	C	22	0	22	44/44
gi|53717639|ref|NC_006350.1|::2028	G	G	G	G	G	G	G	G	G	G	G	G	G	A	G	G	G	G	G	G	G	G	G	G	A	G	G	G	G	G	G	G	A	G	G	A	A	G	A	G	G	G	G	G	G	6	0	38	44/44
gi|53717639|ref|NC_006350.1|::2082	A	C	A	C	C	C	A	C	C	C	A	A	A	C	C	A	A	A	A	A	A	A	C	A	C	C	A	A	C	C	A	C	C	A	A	C	C	A	C	A	A	A	C	C	C	22	0	22	44/44
gi|53717639|ref|NC_006350.1|::2235	G	G	G	G	G	G	G	G	G	G	G	G	G	A	A	G	A	G	G	G	G	G	A	G	A	A	G	G	G	A	G	G	A	G	A	A	A	G	A	G	G	G	G	A	A	14	0	30	44/44
gi|53717639|ref|NC_006350.1|::2247	G	G	G	G	G	G	G	G	G	G	G	G	G	G	G	G	G	G	G	G	G	G	A	G	A	G	G	G	G	G	G	G	G	G	G	G	A	G	G	G	G	G	G	G	A	4	0	40	44/44
gi|53717639|ref|NC_006350.1|::2539	G	G	G	G	G	G	G	G	G	G	G	G	G	G	G	G	G	G	G	G	G	G	G	G	G	G	G	G	G	G	G	G	G	G	G	G	G	G	A	G	G	G	G	G	G	1	0	43	44/44
gi|53717639|ref|NC_006350.1|::2647	T	T	T	T	T	T	T	T	T	T	T	T	T	T	A	T	T	T	T	T	T	T	T	T	T	T	T	T	T	T	T	T	T	T	T	T	T	T	T	T	T	T	T	A	T	2	0	42	44/44
gi|53717639|ref|NC_006350.1|::2720	T	T	T	T	T	T	T	T	T	T	T	T	T	T	C	T	T	T	T	T	T	T	T	T	T	T	T	T	T	T	T	T	T	T	T	T	T	T	T	T	T	T	T	C	T	2	0	42	44/44
gi|53717639|ref|NC_006350.1|::2721	A	G	G	A	A	A	A	G	G	G	A	A	A	G	G	G	G	A	A	A	A	A	G	A	G	G	A	A	G	G	G	G	G	A	G	G	G	A	G	A	G	G	G	G	G	26	0	18	44/44
gi|53717639|ref|NC_006350.1|::2761	C	C	C	T	T	T	C	C	C	C	C	C	C	C	C	C	C	C	C	C	C	C	C	C	C	C	C	C	C	C	C	C	C	C	C	C	C	C	C	C	C	C	C	C	C	3	0	41	44/44
gi|53717639|ref|NC_006350.1|::2790	G	G	G	G	G	G	G	G	G	G	G	G	G	G	G	G	G	G	G	G	G	G	A	G	A	G	G	G	G	G	G	G	G	G	G	G	A	G	G	G	G	G	G	G	A	4	0	40	44/44
gi|53717639|ref|NC_006350.1|::2793	A	A	A	A	A	A	A	A	A	A	A	A	A	A	A	A	C	A	A	A	A	A	A	A	A	A	A	A	A	A	A	A	A	A	C	A	A	A	C	A	A	A	A	A	A	3	0	41	44/44
gi|53717639|ref|NC_006350.1|::2851	C	C	C	C	C	C	C	C	C	C	C	C	C	C	C	C	C	C	C	C	C	C	C	C	T	C	C	C	C	C	C	C	C	C	C	C	T	C	C	C	C	C	C	C	C	2	0	42	44/44
gi|53717639|ref|NC_006350.1|::2906	C	C	C	C	C	C	C	C	C	C	C	C	C	C	C	C	C	C	C	C	C	C	T	C	T	C	C	C	C	C	C	C	C	C	C	C	T	C	C	C	C	C	C	C	T	4	0	40	44/44
gi|53717639|ref|NC_006350.1|::2950	C	C	C	C	C	C	C	C	C	C	C	C	C	C	C	C	C	C	C	C	C	C	C	C	C	C	C	C	C	C	C	C	C	C	C	C	C	C	T	C	C	C	C	C	C	1	0	43	44/44
gi|53717639|ref|NC_006350.1|::2967	A	G	A	A	A	A	A	A	A	A	A	A	A	A	A	A	A	A	A	A	A	A	A	A	A	A	A	A	A	A	A	A	A	A	A	A	A	A	A	A	A	A	G	A	A	2	0	42	44/44
gi|53717639|ref|NC_006350.1|::2969	T	T	T	T	T	T	T	T	T	T	T	T	T	T	C	T	T	T	T	G	G	T	T	T	T	T	T	T	T	T	T	T	T	T	T	T	T	T	T	T	T	T	T	C	T	4	0	40	44/44
gi|53717639|ref|NC_006350.1|::2970	C	C	C	C	C	C	C	C	C	C	C	C	C	C	C	C	C	C	C	C	C	C	C	C	C	C	C	C	C	C	C	C	T	C	C	C	C	C	C	C	C	C	C	C	C	1	0	43	44/44
gi|53717639|ref|NC_006350.1|::2983	G	G	G	G	G	G	G	G	G	G	G	G	G	G	G	G	G	G	G	G	G	G	G	G	G	G	G	A	G	G	G	G	G	G	G	G	G	G	G	G	G	G	G	G	G	1	0	43	44/44
gi|53717639|ref|NC_006350.1|::2999	G	A	G	G	G	G	G	A	A	A	G	A	A	A	A	G	A	G	G	G	G	G	G	G	G	A	G	G	A	A	G	A	A	G	A	A	G	G	A	G	G	G	A	A	G	19	0	25	44/44
gi|53717639|ref|NC_006350.1|::3020	G	A	G	G	G	G	G	G	G	G	G	G	G	G	G	G	G	G	G	G	G	G	G	G	G	G	G	G	G	G	G	G	G	G	G	G	G	G	G	G	G	G	A	G	G	2	0	42	44/44
gi|53717639|ref|NC_006350.1|::3069	C	T	C	C	C	C	C	C	C	C	C	C	C	C	C	C	C	C	C	C	C	C	C	C	C	C	C	C	C	C	C	C	C	C	C	C	C	C	C	C	C	C	T	C	C	2	0	42	44/44
gi|53717639|ref|NC_006350.1|::3072	G	T	G	G	G	G	G	G	G	G	G	T	T	T	T	G	G	G	G	G	G	G	G	G	T	T	G	G	T	T	G	T	T	G	G	T	T	G	G	G	G	G	T	T	G	15	0	29	44/44
gi|53717639|ref|NC_006350.1|::3082	T	C	C	T	T	T	T	C	C	C	T	C	C	C	C	C	C	T	T	T	T	T	T	T	C	C	T	T	C	C	C	C	C	T	C	C	C	T	C	T	C	C	C	C	T	26	0	18	44/44
gi|53717639|ref|NC_006350.1|::3096	G	G	G	G	G	G	G	G	G	G	G	G	G	G	G	G	G	G	G	G	G	G	G	G	G	G	G	G	G	G	G	G	G	G	G	A	G	G	G	G	G	G	G	G	G	1	0	43	44/44
gi|53717639|ref|NC_006350.1|::3104	C	C	C	C	C	C	C	C	C	C	C	C	C	C	C	C	C	C	C	C	C	C	C	C	C	C	C	C	C	C	C	C	C	C	C	T	C	C	C	C	C	C	C	C	C	1	0	43	44/44
gi|53717639|ref|NC_006350.1|::3105	G	G	G	G	G	G	G	G	G	G	G	G	G	G	G	G	G	G	G	G	G	G	G	G	G	A	G	G	G	A	G	G	G	G	G	G	G	G	G	G	G	G	G	G	G	2	0	42	44/44
gi|53717639|ref|NC_006350.1|::3162	A	G	A	A	A	A	A	A	A	A	A	G	G	G	G	A	G	A	A	A	A	A	A	A	G	A	A	A	A	A	A	A	G	A	G	G	G	A	G	A	A	A	G	G	A	14	0	30	44/44
gi|53717639|ref|NC_006350.1|::3240	C	C	C	C	C	C	C	C	C	C	C	C	C	C	C	C	C	C	C	C	C	C	C	C	C	C	C	C	C	C	C	C	T	C	C	C	C	C	C	C	C	C	C	C	C	1	0	43	44/44
gi|53717639|ref|NC_006350.1|::3242	C	C	T	C	C	C	C	C	C	C	C	C	C	C	C	T	T	C	C	C	C	C	C	C	C	T	C	C	C	T	T	C	C	C	T	C	C	C	T	C	T	T	C	C	C	10	0	34	44/44
gi|53717639|ref|NC_006350.1|::3243	C	C	C	C	C	C	C	C	C	C	C	C	C	C	C	C	C	C	C	C	C	C	C	C	C	C	C	C	C	C	C	C	C	C	C	T	C	C	C	C	C	C	C	C	C	1	0	43	44/44
gi|53717639|ref|NC_006350.1|::3270	A	A	A	A	A	A	A	A	A	A	A	A	A	A	A	A	G	A	A	A	A	A	A	A	A	A	A	A	A	A	A	A	A	A	G	G	A	A	G	A	A	A	A	A	A	4	0	40	44/44
gi|53717639|ref|NC_006350.1|::3861	C	C	C	C	C	C	C	C	C	C	C	C	C	C	C	C	C	C	C	C	C	C	C	C	T	C	C	C	C	C	C	C	C	C	C	T	T	C	C	C	C	C	C	C	C	3	0	41	44/44
gi|53717639|ref|NC_006350.1|::3869	C	T	C	C	C	C	C	C	C	C	C	C	C	C	C	C	C	C	C	C	C	C	C	C	C	C	C	C	C	C	C	C	C	C	C	C	C	C	C	C	C	C	T	C	C	2	0	42	44/44
gi|53717639|ref|NC_006350.1|::4025	C	C	C	C	C	C	C	C	C	C	C	C	C	C	C	C	C	C	C	C	C	C	C	C	T	C	C	C	C	C	C	C	C	C	C	C	T	C	C	C	C	C	C	C	C	2	0	42	44/44
gi|53717639|ref|NC_006350.1|::4074	A	A	A	A	A	A	A	A	A	A	A	A	A	A	A	A	G	A	A	A	A	A	A	A	A	G	A	A	A	G	A	A	A	A	G	A	A	A	G	A	A	A	A	A	A	5	0	39	44/44
gi|53717639|ref|NC_006350.1|::4094	C	C	C	C	C	C	C	C	C	C	C	C	C	C	C	C	T	C	C	C	C	C	C	C	C	C	C	C	C	C	C	C	C	C	T	C	C	C	T	C	C	C	C	C	C	3	0	41	44/44
gi|53717639|ref|NC_006350.1|::4106	G	G	G	G	G	G	G	G	G	G	G	G	G	G	G	G	G	G	G	G	G	G	T	G	T	G	G	G	G	G	G	G	G	G	G	T	T	G	G	G	G	G	G	G	T	5	0	39	44/44
gi|53717639|ref|NC_006350.1|::4152	A	A	A	A	A	A	A	G	G	G	A	G	G	G	A	A	A	A	A	A	A	A	G	A	G	G	A	A	G	G	A	G	A	A	A	G	G	A	A	A	A	A	A	A	G	15	0	29	44/44
gi|53717639|ref|NC_006350.1|::4318	C	C	C	C	C	C	C	C	C	C	C	C	C	C	A	C	C	C	C	C	C	C	C	C	A	C	C	C	C	C	C	C	C	C	C	C	A	C	A	C	C	C	C	A	C	5	0	39	44/44
gi|53717639|ref|NC_006350.1|::4331	A	A	A	A	A	A	A	A	A	A	A	A	A	A	A	A	G	A	A	A	A	A	G	A	A	A	G	A	A	A	A	A	A	A	G	A	A	A	G	G	A	A	A	A	G	7	0	37	44/44
gi|53717639|ref|NC_006350.1|::4395	A	G	G	G	G	G	A	A	A	A	G	A	A	G	G	G	G	A	A	G	G	G	G	G	G	A	G	G	A	A	G	A	A	A	G	G	G	A	G	G	G	G	G	G	G	29	0	15	44/44
gi|53717639|ref|NC_006350.1|::4500	G	G	G	G	G	G	G	G	G	G	G	G	G	G	G	G	G	G	G	G	G	G	G	G	G	G	G	G	G	G	G	G	C	G	G	G	G	G	G	G	G	G	G	G	G	1	0	43	44/44
gi|53717639|ref|NC_006350.1|::4605	G	G	G	G	G	G	G	G	G	G	G	G	G	G	G	G	G	G	G	G	G	G	G	G	G	G	G	G	G	G	G	G	G	G	G	A	G	G	G	G	G	G	G	G	G	1	0	43	44/44
gi|53717639|ref|NC_006350.1|::4652	T	C	C	C	C	C	T	C	C	C	C	T	T	C	C	C	C	C	C	C	C	C	C	C	C	T	C	C	C	T	C	C	C	T	C	C	C	T	C	C	C	C	C	C	C	37	0	7	44/44
gi|53717639|ref|NC_006350.1|::4782	C	C	C	C	C	C	C	C	C	C	C	C	C	C	C	C	C	C	C	C	C	C	C	C	T	C	C	C	C	C	C	C	C	C	C	C	T	C	C	C	C	C	C	C	C	2	0	42	44/44
gi|53717639|ref|NC_006350.1|::4827	G	G	G	G	G	G	G	G	G	G	G	G	G	G	G	G	T	G	G	G	G	G	G	G	G	G	G	G	G	G	G	G	G	G	T	G	G	G	T	G	G	G	G	G	G	3	0	41	44/44
gi|53717639|ref|NC_006350.1|::4908	T	T	T	T	T	T	T	T	T	T	T	T	T	T	T	T	T	T	T	T	T	T	T	T	A	T	T	T	T	T	T	T	T	T	T	T	A	T	T	T	T	T	T	T	T	2	0	42	44/44
gi|53717639|ref|NC_006350.1|::4985	C	C	C	T	T	T	C	C	C	C	C	C	C	C	C	C	C	T	T	C	C	T	C	C	C	C	C	T	C	C	C	C	C	C	C	C	C	C	C	C	C	C	C	C	C	7	0	37	44/44
gi|53717639|ref|NC_006350.1|::5076	C	C	C	C	C	C	C	C	C	C	C	C	C	C	C	C	C	C	C	C	C	T	C	C	C	C	C	C	C	C	C	C	C	C	C	C	C	C	C	C	C	C	C	C	C	1	0	43	44/44
gi|53717639|ref|NC_006350.1|::5148	C	C	C	C	C	C	C	C	C	C	C	C	C	C	C	C	C	C	C	C	C	C	C	C	C	T	C	C	C	T	C	C	C	C	C	C	C	C	C	C	C	C	C	C	C	2	0	42	44/44
gi|53717639|ref|NC_006350.1|::5843	G	G	G	G	G	G	G	G	G	G	G	G	G	G	G	G	G	G	G	G	G	G	G	G	A	G	G	G	G	G	G	G	G	G	G	G	A	G	G	G	G	G	G	G	G	2	0	42	44/44
gi|53717639|ref|NC_006350.1|::5947	A	A	A	A	A	A	A	A	A	A	A	A	A	A	A	A	G	A	A	A	A	A	A	A	A	A	A	A	A	A	A	A	A	A	G	A	A	A	G	A	A	A	A	A	A	3	0	41	44/44
gi|53717639|ref|NC_006350.1|::5974	C	C	C	C	C	C	C	C	C	C	C	C	C	C	C	C	C	C	C	C	C	C	C	C	T	C	C	C	C	C	C	C	C	C	C	C	T	C	C	C	C	C	C	C	C	2	0	42	44/44
gi|53717639|ref|NC_006350.1|::5999	C	C	C	C	C	C	C	C	C	C	C	C	C	C	C	C	C	C	C	C	C	C	C	C	T	C	C	C	C	C	C	C	C	C	C	C	T	C	C	C	C	C	C	C	C	2	0	42	44/44
gi|53717639|ref|NC_006350.1|::6082	T	T	T	T	T	T	T	T	T	T	T	T	T	T	T	T	C	T	T	T	T	T	C	T	C	T	T	T	T	T	T	T	T	T	C	T	C	T	C	T	T	T	T	T	C	7	0	37	44/44
gi|53717639|ref|NC_006350.1|::6174	C	C	C	C	C	C	C	C	C	C	C	C	C	C	C	C	C	C	C	C	C	C	C	C	T	C	C	C	C	C	C	C	C	C	C	C	T	C	C	C	C	C	C	C	C	2	0	42	44/44
gi|53717639|ref|NC_006350.1|::6208	G	G	A	G	G	G	G	G	G	G	A	G	G	G	G	A	G	G	G	G	G	G	A	G	G	G	G	G	G	G	A	G	A	G	G	G	G	G	G	G	G	A	G	G	A	8	0	36	44/44
gi|53717639|ref|NC_006350.1|::6226	C	C	C	C	C	C	C	C	C	C	C	C	C	C	C	C	C	C	C	C	C	C	C	C	T	C	C	C	C	C	C	C	C	C	C	C	T	C	C	C	C	C	C	C	C	2	0	42	44/44
gi|53717639|ref|NC_006350.1|::6292	C	C	C	C	C	C	C	C	C	C	A	C	C	C	C	C	C	C	C	C	C	C	C	C	C	C	C	C	C	C	C	C	C	C	C	C	C	C	C	C	C	C	C	C	C	1	0	43	44/44
gi|53717639|ref|NC_006350.1|::6301	G	G	G	G	G	G	G	G	G	G	G	G	G	G	G	G	G	G	G	G	G	G	C	G	G	G	G	G	G	G	G	G	C	G	G	G	G	G	G	G	G	G	G	G	C	3	0	41	44/44
gi|53717639|ref|NC_006350.1|::6346	C	C	C	T	T	T	C	T	T	T	C	C	C	C	C	C	C	C	C	C	C	C	T	C	C	C	C	C	T	C	C	T	T	C	C	C	C	C	C	C	C	C	C	C	T	11	0	33	44/44
gi|53717639|ref|NC_006350.1|::6400	A	A	A	G	G	G	A	G	G	G	A	A	A	G	G	A	G	A	A	A	A	A	G	A	G	G	A	A	G	G	A	G	G	A	G	G	G	A	G	A	A	A	A	G	G	22	0	22	44/44
gi|53717639|ref|NC_006350.1|::6420	G	A	G	G	G	G	G	G	G	G	G	G	G	G	G	G	G	G	G	G	G	G	G	G	G	G	G	G	G	G	G	G	G	G	G	G	G	G	G	G	G	G	G	G	G	1	0	43	44/44
gi|53717639|ref|NC_006350.1|::6441	C	C	T	C	C	C	C	C	C	C	T	T	T	C	C	T	C	C	C	C	C	C	C	C	C	C	C	C	C	C	T	C	C	C	C	C	C	C	C	C	C	T	C	C	C	7	0	37	44/44
gi|53717639|ref|NC_006350.1|::6445	G	G	T	G	G	G	G	G	G	G	T	T	T	T	T	T	T	G	G	G	G	G	T	G	T	T	G	G	G	T	T	G	T	G	T	T	T	G	T	G	G	T	G	T	T	21	0	23	44/44
gi|53717639|ref|NC_006350.1|::6451	T	T	C	T	T	T	T	T	T	T	C	C	C	C	C	C	C	T	T	T	T	T	C	T	C	C	T	T	T	C	C	T	C	T	C	C	C	T	C	T	T	C	T	C	C	21	0	23	44/44
gi|53717639|ref|NC_006350.1|::6470	C	C	T	C	C	C	C	C	C	C	T	T	T	T	T	T	T	C	C	C	C	C	T	C	T	T	C	C	C	T	T	C	T	C	T	T	T	C	T	C	C	T	C	T	T	21	0	23	44/44
gi|53717639|ref|NC_006350.1|::6587	T	C	C	T	T	T	T	C	C	C	C	C	C	C	C	C	C	T	T	T	T	T	C	T	C	C	C	C	C	C	C	C	C	T	C	C	C	T	C	C	T	C	C	C	C	31	0	13	44/44
gi|53717639|ref|NC_006350.1|::6613	G	G	G	G	G	G	G	G	G	G	G	G	G	G	G	G	G	G	G	G	G	G	G	G	G	G	G	A	G	G	G	G	G	G	G	G	G	G	G	G	G	G	G	G	G	1	0	43	44/44
gi|53717639|ref|NC_006350.1|::6639	C	C	C	C	C	C	C	C	C	C	C	C	C	C	T	C	C	C	C	C	C	C	C	C	C	T	C	C	C	T	C	C	C	C	C	C	C	C	C	C	C	C	C	T	C	4	0	40	44/44
gi|53717639|ref|NC_006350.1|::6751	C	C	C	C	C	C	C	C	C	C	C	C	C	C	T	C	C	C	C	C	C	C	C	C	C	T	C	C	C	T	C	C	C	C	C	C	C	C	C	C	C	C	C	T	C	4	0	40	44/44
gi|53717639|ref|NC_006350.1|::6782	T	T	T	T	T	T	T	T	T	T	T	T	T	T	T	T	T	T	T	T	T	T	C	T	C	T	T	T	T	T	T	T	C	T	T	T	C	T	T	T	T	T	T	T	C	5	0	39	44/44
gi|53717639|ref|NC_006350.1|::6832	A	A	A	A	A	A	A	A	A	A	A	A	A	A	G	A	A	A	A	A	A	A	A	A	A	G	G	A	A	G	A	A	G	A	A	G	A	A	A	G	G	A	A	G	A	9	0	35	44/44
gi|53717639|ref|NC_006350.1|::6846	T	C	C	T	T	T	T	T	T	T	T	C	C	T	C	C	T	T	T	T	T	T	T	T	T	C	T	T	T	C	C	T	T	T	T	C	T	T	T	T	C	C	C	C	T	14	0	30	44/44
gi|53717639|ref|NC_006350.1|::6991	G	G	G	G	G	G	A	G	G	G	A	G	G	G	G	G	G	G	G	G	G	G	G	A	G	G	G	G	G	G	G	G	G	G	G	G	G	G	G	G	G	G	G	G	G	3	0	41	44/44
gi|53717639|ref|NC_006350.1|::7032	C	T	T	C	C	C	C	C	C	C	C	C	C	T	C	T	C	C	C	T	T	C	T	C	C	C	C	C	C	C	T	C	T	C	C	T	C	C	C	C	C	T	T	C	T	13	0	31	44/44
gi|53717639|ref|NC_006350.1|::7052	C	C	C	C	C	C	C	C	C	C	C	T	T	C	C	C	C	C	C	C	C	C	C	C	C	C	C	C	C	C	C	C	C	C	C	C	C	C	C	C	C	C	C	C	C	2	0	42	44/44
gi|53717639|ref|NC_006350.1|::7080	C	C	C	C	C	C	C	C	C	C	C	C	C	C	C	C	C	C	C	C	C	C	C	C	T	C	C	C	C	C	C	C	C	C	C	C	T	C	C	C	C	C	C	C	C	2	0	42	44/44
gi|53717639|ref|NC_006350.1|::7286	C	C	C	C	C	C	C	T	T	T	C	C	C	C	C	C	C	C	C	C	C	C	C	C	C	C	C	C	T	C	C	T	C	C	C	C	C	C	C	C	C	C	C	C	C	5	0	39	44/44
gi|53717639|ref|NC_006350.1|::7429	A	A	A	A	A	A	A	A	A	A	A	A	A	G	G	A	A	A	A	A	A	A	A	A	G	A	A	A	A	A	A	A	A	A	A	A	G	A	A	A	A	A	A	G	A	5	0	39	44/44
gi|53717639|ref|NC_006350.1|::7442	A	A	A	A	A	A	A	A	A	A	A	G	G	A	G	A	A	A	A	A	A	A	A	A	G	G	A	A	A	G	A	A	A	A	A	A	G	A	A	A	G	A	A	G	A	9	0	35	44/44
gi|53717639|ref|NC_006350.1|::7460	C	C	C	C	C	C	C	C	C	C	C	C	C	T	C	C	C	C	C	C	C	C	C	C	C	C	C	C	C	C	C	C	C	C	C	C	C	C	C	C	C	C	C	C	C	1	0	43	44/44
gi|53717639|ref|NC_006350.1|::7473	T	T	T	T	T	T	T	T	T	T	T	T	T	T	T	T	T	T	T	T	T	T	T	T	C	T	T	T	T	T	T	T	T	T	T	T	C	T	T	T	T	T	T	T	T	2	0	42	44/44
gi|53717639|ref|NC_006350.1|::7498	T	T	T	T	T	T	T	T	T	T	T	T	T	T	T	T	T	T	T	T	T	T	T	T	C	T	T	T	T	T	T	T	T	T	T	T	C	T	T	T	T	T	T	T	T	2	0	42	44/44
gi|53717639|ref|NC_006350.1|::7518	C	C	C	C	C	C	C	T	T	T	C	C	C	C	C	C	C	C	C	C	C	C	C	C	C	C	C	C	T	C	C	T	C	C	C	C	C	C	C	C	C	C	C	C	C	5	0	39	44/44
gi|53717639|ref|NC_006350.1|::7525	G	G	G	G	G	G	G	A	A	A	G	G	G	G	G	G	G	G	G	G	G	G	G	G	G	G	G	G	A	G	G	A	G	G	G	G	G	G	G	G	G	G	G	G	G	5	0	39	44/44
gi|53717639|ref|NC_006350.1|::7538	G	G	G	G	G	G	G	G	G	G	G	G	G	G	G	G	G	G	G	G	G	G	G	G	A	G	G	G	G	G	G	G	G	G	G	G	A	G	G	G	G	G	G	G	G	2	0	42	44/44
gi|53717639|ref|NC_006350.1|::7669	T	T	T	T	T	T	T	T	T	T	T	T	T	T	C	T	C	T	T	T	T	T	T	T	C	T	T	T	T	T	T	T	T	T	C	T	C	T	C	T	T	T	T	C	T	7	0	37	44/44
gi|53717639|ref|NC_006350.1|::7684	G	G	G	G	G	G	G	G	G	G	G	G	G	G	G	G	G	G	G	G	G	G	G	G	G	G	G	G	G	G	G	G	A	G	G	G	G	G	G	G	G	G	G	G	G	1	0	43	44/44
gi|53717639|ref|NC_006350.1|::7708	A	A	A	A	A	A	A	G	G	G	A	G	G	G	G	A	A	A	A	A	A	A	A	A	G	G	A	A	G	G	A	G	A	A	A	A	G	A	A	A	G	A	A	G	A	15	0	29	44/44
gi|53717639|ref|NC_006350.1|::7897	G	G	G	A	A	A	G	G	G	G	G	G	G	A	G	G	G	G	G	G	G	G	G	G	G	G	G	G	G	G	G	G	G	G	G	G	G	G	G	G	G	G	G	G	G	4	0	40	44/44
gi|53717639|ref|NC_006350.1|::8056	C	C	C	C	C	C	C	C	C	C	C	C	C	C	C	C	C	C	C	C	C	C	C	C	C	C	C	C	C	A	C	C	C	C	C	C	C	C	C	C	C	C	C	C	C	1	0	43	44/44
gi|53717639|ref|NC_006350.1|::8442	C	T	C	C	C	C	C	C	C	C	C	C	C	C	C	C	C	C	C	C	C	C	C	C	C	C	C	C	C	C	C	C	C	C	C	C	C	C	C	C	C	C	T	C	C	2	0	42	44/44
gi|53717639|ref|NC_006350.1|::8652	G	T	T	G	G	G	T	G	G	G	T	G	G	G	G	G	T	G	G	T	T	T	G	T	G	G	T	T	G	G	G	G	G	G	T	G	G	G	T	T	T	G	T	G	G	16	0	28	44/44
gi|53717639|ref|NC_006350.1|::8759	C	T	C	C	C	C	C	C	C	C	C	C	C	C	C	C	C	C	C	C	C	C	C	C	C	C	C	C	C	C	C	C	C	C	C	C	C	C	C	C	C	C	T	C	C	2	0	42	44/44
gi|53717639|ref|NC_006350.1|::8991	C	T	T	C	C	C	T	C	C	C	C	C	C	C	C	C	C	C	C	T	T	T	C	T	C	C	T	T	T	C	C	T	T	C	C	C	C	C	C	T	T	C	T	C	C	15	0	29	44/44
gi|53717639|ref|NC_006350.1|::9028	C	C	C	C	C	C	C	C	C	C	C	C	C	C	C	C	T	C	C	C	C	C	C	C	C	C	C	C	C	C	C	C	C	C	T	T	C	C	T	C	C	C	C	C	C	4	0	40	44/44
gi|53717639|ref|NC_006350.1|::9072	A	A	A	A	A	A	A	A	A	A	A	A	A	A	A	A	A	A	A	A	A	A	A	A	G	A	A	A	A	A	A	A	A	A	A	A	G	A	A	A	A	A	A	A	A	2	0	42	44/44
gi|53717639|ref|NC_006350.1|::9112	C	C	C	C	C	C	T	C	C	C	C	C	C	C	C	C	C	C	C	T	T	T	T	T	C	C	T	C	T	C	C	T	C	C	C	T	C	C	C	T	T	C	C	C	T	13	0	31	44/44
gi|53717639|ref|NC_006350.1|::9142	A	G	G	A	A	A	G	G	G	G	G	G	G	G	G	G	G	A	A	G	G	G	G	G	G	G	G	G	G	G	G	G	G	A	G	G	G	A	G	G	G	G	G	G	G	37	0	7	44/44
gi|53717639|ref|NC_006350.1|::9183	T	T	C	T	T	T	C	T	T	T	C	T	T	C	C	T	T	T	T	C	C	C	T	C	T	T	C	C	C	T	T	C	C	T	T	C	T	T	T	C	C	T	T	C	T	18	0	26	44/44
gi|53717639|ref|NC_006350.1|::9234	G	G	G	G	G	G	G	G	G	G	G	G	G	G	G	G	G	G	G	G	G	G	G	G	A	G	G	G	G	G	G	G	G	G	G	G	A	G	G	G	G	G	G	G	G	2	0	42	44/44
gi|53717639|ref|NC_006350.1|::9243	G	G	G	G	G	G	G	G	G	G	G	G	G	G	G	G	G	G	G	G	G	G	G	G	G	G	G	G	G	G	G	G	G	G	G	G	G	G	A	G	G	G	G	G	G	1	0	43	44/44
gi|53717639|ref|NC_006350.1|::9247	C	T	C	C	C	C	T	C	C	C	C	C	C	C	C	T	C	C	C	C	C	C	C	T	C	C	T	C	C	C	T	C	C	C	C	C	C	C	C	T	C	T	T	C	C	9	0	35	44/44
gi|53717639|ref|NC_006350.1|::9387	G	G	G	G	G	G	G	G	G	G	G	G	G	G	G	G	G	G	G	G	G	G	G	G	G	G	G	G	G	G	G	G	G	G	G	G	G	G	G	G	G	G	A	G	G	1	0	43	44/44
gi|53717639|ref|NC_006350.1|::9540	C	C	C	C	C	C	C	C	C	C	C	C	C	C	T	C	C	C	C	C	C	C	C	C	C	C	C	C	C	C	C	C	T	C	C	C	C	C	C	C	C	C	C	T	C	3	0	41	44/44
gi|53717639|ref|NC_006350.1|::9591	G	G	G	G	G	G	G	G	G	G	G	G	G	G	G	G	G	G	G	G	G	G	G	G	G	G	G	G	A	G	G	A	G	G	G	G	G	G	G	G	G	G	G	G	G	2	0	42	44/44
gi|53717639|ref|NC_006350.1|::9598	G	T	G	G	G	G	G	G	G	G	G	G	G	G	G	G	G	G	G	G	G	G	G	G	G	G	G	G	G	G	G	G	G	G	G	G	G	G	G	G	G	G	T	G	G	2	0	42	44/44
gi|53717639|ref|NC_006350.1|::9615	G	G	G	G	G	G	G	G	G	G	G	G	G	G	G	A	G	G	G	G	G	G	G	G	G	G	G	G	G	G	A	G	G	G	G	G	G	G	G	G	G	A	G	G	G	3	0	41	44/44
gi|53717639|ref|NC_006350.1|::9621	C	C	C	C	C	C	C	C	C	G	C	C	C	C	C	C	C	C	C	C	C	C	C	C	C	C	C	C	C	C	C	C	C	C	C	C	C	C	C	C	C	C	C	C	C	1	0	43	44/44
gi|53717639|ref|NC_006350.1|::9684	T	T	T	T	T	T	T	T	T	G	T	T	T	T	C	T	T	T	T	T	T	T	T	T	T	T	T	T	T	T	T	T	C	T	T	T	T	T	T	T	T	T	T	C	T	4	0	40	44/44
gi|53717639|ref|NC_006350.1|::9686	C	C	C	C	C	C	C	C	C	G	C	C	C	C	C	C	C	C	C	C	C	C	C	C	C	C	C	C	C	C	C	C	C	C	C	C	C	C	C	C	C	C	C	C	C	1	0	43	44/44
gi|53717639|ref|NC_006350.1|::9687	G	G	G	G	G	G	G	G	G	G	G	G	G	G	C	G	G	G	G	G	G	G	G	G	G	G	G	G	G	G	G	G	C	G	G	G	G	G	G	G	G	G	G	C	G	3	0	41	44/44
gi|53717639|ref|NC_006350.1|::9692	A	A	A	A	A	A	A	A	A	G	A	A	A	A	A	A	A	A	A	A	A	A	A	A	A	A	A	A	A	A	A	A	A	A	A	A	A	A	A	A	A	A	A	A	A	1	0	43	44/44
gi|53717639|ref|NC_006350.1|::9695	C	C	C	C	C	C	C	C	C	G	C	C	C	C	C	C	C	C	C	C	C	C	C	C	C	C	C	C	C	C	C	C	C	C	C	C	C	C	C	C	C	C	C	C	C	1	0	43	44/44
gi|53717639|ref|NC_006350.1|::9696	G	G	G	G	G	G	G	G	G	C	G	G	G	G	G	G	G	G	G	G	G	G	G	G	G	G	G	G	G	G	G	G	G	G	G	G	G	G	G	G	G	G	G	G	G	1	0	43	44/44
gi|53717639|ref|NC_006350.1|::9698	T	T	T	T	T	T	T	T	T	G	T	T	T	T	T	T	T	T	T	T	T	T	T	T	T	T	T	T	T	T	T	T	T	T	T	T	T	T	T	T	T	T	T	T	T	1	0	43	44/44
gi|53717639|ref|NC_006350.1|::9700	T	T	T	T	T	T	T	T	T	G	T	T	T	T	T	T	T	T	T	T	T	T	T	T	T	T	T	T	T	T	T	T	T	T	T	T	T	T	T	T	T	T	T	T	T	1	0	43	44/44
gi|53717639|ref|NC_006350.1|::9705	G	G	G	G	G	G	G	G	G	G	G	G	G	G	A	G	G	G	G	G	G	G	G	G	G	G	G	G	G	G	G	G	A	G	G	G	G	G	G	G	G	G	G	A	G	3	0	41	44/44
gi|53717639|ref|NC_006350.1|::9711	C	C	C	C	C	C	C	C	C	C	C	C	C	C	G	C	C	C	C	C	C	C	C	C	C	C	C	C	C	C	C	C	G	C	C	C	C	C	C	C	C	C	C	G	C	3	0	41	44/44
gi|53717639|ref|NC_006350.1|::9714	T	T	T	T	T	T	T	T	T	T	T	T	T	T	C	T	T	T	T	T	T	T	T	T	T	T	T	T	T	T	T	T	C	T	T	T	T	T	T	T	T	T	T	C	T	3	0	41	44/44
gi|53717639|ref|NC_006350.1|::9715	C	C	C	C	C	C	C	C	C	C	C	C	C	C	T	C	C	C	C	C	C	C	C	C	C	C	C	C	C	C	C	C	T	C	C	C	C	C	C	C	C	C	C	T	C	3	0	41	44/44
gi|53717639|ref|NC_006350.1|::9718	G	G	G	G	G	G	G	G	G	G	G	G	G	G	A	G	G	G	G	G	G	G	G	G	G	G	G	G	G	G	G	G	A	G	G	G	G	G	G	G	G	G	G	A	G	3	0	41	44/44
gi|53717639|ref|NC_006350.1|::9719	T	T	T	T	T	T	T	T	T	T	T	T	T	T	C	T	T	T	T	T	T	T	T	T	T	T	T	T	T	T	T	T	C	T	T	T	T	T	T	T	T	T	T	C	T	3	0	41	44/44
gi|53717639|ref|NC_006350.1|::9722	C	C	C	C	C	C	C	C	C	G	C	C	C	C	C	C	C	C	C	C	C	C	C	C	C	C	C	C	C	C	C	C	C	C	C	C	C	C	C	C	C	C	C	C	C	1	0	43	44/44
gi|53717639|ref|NC_006350.1|::9730	A	A	A	A	A	A	A	A	A	A	A	A	A	A	G	A	A	A	A	A	A	A	A	A	A	A	A	A	A	A	A	A	G	A	A	A	A	A	A	A	A	A	A	G	A	3	0	41	44/44
gi|53717639|ref|NC_006350.1|::9732	C	C	C	C	C	C	C	C	C	C	C	C	C	C	G	C	C	C	C	C	C	C	C	C	C	C	C	C	C	C	C	C	G	C	C	C	C	C	C	C	C	C	C	G	C	3	0	41	44/44
gi|53717639|ref|NC_006350.1|::9733	G	G	G	G	G	G	G	G	G	G	G	G	G	G	G	G	G	G	G	G	G	G	A	G	A	G	G	G	G	G	G	G	G	G	G	G	A	G	G	G	G	G	G	G	A	4	0	40	44/44
gi|53717639|ref|NC_006350.1|::9734	G	G	G	G	G	G	G	G	G	G	G	G	G	G	G	G	G	G	G	G	G	G	A	G	A	G	G	G	G	G	G	G	G	G	G	G	A	G	G	G	G	G	G	G	A	4	0	40	44/44
gi|53717639|ref|NC_006350.1|::9736	C	C	C	C	C	C	C	C	C	C	C	C	C	C	G	C	C	C	C	C	C	C	C	C	C	C	C	C	C	C	C	C	G	C	C	C	C	C	C	C	C	C	C	G	C	3	0	41	44/44
gi|53717639|ref|NC_006350.1|::9737	T	T	T	T	T	T	T	T	T	T	T	T	T	T	G	T	T	T	T	T	T	T	T	T	T	T	T	T	T	T	T	T	G	T	T	T	T	T	T	T	T	T	T	G	T	3	0	41	44/44
gi|53717639|ref|NC_006350.1|::9754	A	A	A	A	A	A	A	A	A	A	A	A	A	A	G	A	A	A	A	A	A	A	A	A	A	A	A	A	A	A	A	A	G	A	A	A	A	A	A	A	A	A	A	G	A	3	0	41	44/44
gi|53717639|ref|NC_006350.1|::9756	T	T	T	T	T	T	T	T	T	T	T	T	T	T	C	T	T	T	T	T	T	T	T	T	T	T	T	T	T	T	T	T	C	T	T	T	T	T	T	T	T	T	T	C	T	3	0	41	44/44
gi|53717639|ref|NC_006350.1|::9762	G	G	G	G	G	G	G	G	G	G	G	G	G	G	A	G	G	G	G	G	G	G	G	G	G	G	G	G	G	G	G	G	A	G	G	G	G	G	G	G	G	G	G	A	G	3	0	41	44/44
gi|53717639|ref|NC_006350.1|::9763	G	G	G	G	G	G	G	G	G	G	G	G	G	G	A	G	G	G	G	G	G	G	G	G	G	G	G	G	G	G	G	G	A	G	G	G	G	G	G	G	G	G	G	A	G	3	0	41	44/44
gi|53717639|ref|NC_006350.1|::9765	G	G	G	G	G	G	G	G	G	G	G	G	G	G	C	G	G	G	G	G	G	G	G	G	G	G	G	G	G	G	G	G	C	G	G	G	G	G	G	G	G	G	G	C	G	3	0	41	44/44
gi|53717639|ref|NC_006350.1|::9766	G	G	G	G	G	G	G	G	G	G	G	G	G	G	C	G	G	G	G	G	G	G	G	G	G	G	G	G	G	G	G	G	C	G	G	G	G	G	G	G	G	G	G	C	G	3	0	41	44/44
gi|53717639|ref|NC_006350.1|::9768	A	A	A	A	A	A	A	A	A	A	A	A	A	A	G	A	A	A	A	A	A	A	A	A	A	A	A	A	A	A	A	A	G	A	A	A	A	A	A	A	A	A	A	G	A	3	0	41	44/44
gi|53717639|ref|NC_006350.1|::9782	C	C	C	C	C	C	C	C	C	C	C	C	C	C	C	C	C	C	C	C	C	C	A	C	C	C	C	C	C	C	C	C	C	C	C	C	C	C	C	C	C	C	C	C	A	2	0	42	44/44
gi|53717639|ref|NC_006350.1|::9785	G	G	G	G	G	G	G	G	G	G	G	G	G	G	T	G	G	G	G	G	G	G	G	G	G	G	G	G	G	G	G	G	T	G	G	G	G	G	G	G	G	G	G	T	G	3	0	41	44/44
gi|53717639|ref|NC_006350.1|::9791	C	C	C	C	C	C	C	C	C	C	C	C	C	C	C	C	C	C	C	C	C	C	T	C	C	C	C	C	C	C	C	C	C	C	C	C	C	C	C	C	C	C	C	C	T	2	0	42	44/44
gi|53717639|ref|NC_006350.1|::9795	G	G	G	G	G	G	G	G	G	G	G	G	G	G	C	G	G	G	G	G	G	G	G	G	G	G	G	G	G	G	G	G	C	G	G	G	G	G	G	G	G	G	G	C	G	3	0	41	44/44
gi|53717639|ref|NC_006350.1|::9798	G	G	G	G	G	G	G	G	G	G	G	G	G	G	T	G	G	G	G	G	G	G	G	G	G	G	G	G	G	G	G	G	T	G	G	G	G	G	G	G	G	G	G	T	G	3	0	41	44/44
gi|53717639|ref|NC_006350.1|::9799	T	T	T	T	T	T	T	T	T	T	T	T	T	T	G	T	T	T	T	T	T	T	T	T	T	T	T	T	T	T	T	T	G	T	T	T	T	T	T	T	T	T	T	G	T	3	0	41	44/44
gi|53717639|ref|NC_006350.1|::9802	C	C	C	C	C	C	C	C	C	C	C	C	C	C	A	C	C	C	C	C	C	C	C	C	C	C	C	C	C	C	C	C	A	C	C	C	C	C	C	C	C	C	C	A	C	3	0	41	44/44
gi|53717639|ref|NC_006350.1|::9804	G	G	G	G	G	G	G	G	G	G	G	G	G	G	C	G	G	G	G	G	G	G	G	G	G	G	G	G	G	G	G	G	C	G	G	G	G	G	G	G	G	G	G	C	G	3	0	41	44/44
gi|53717639|ref|NC_006350.1|::9805	G	G	G	G	G	G	G	G	G	G	G	G	G	G	A	G	G	G	G	G	G	G	G	G	G	G	G	G	G	G	G	G	A	G	G	G	G	G	G	G	G	G	G	A	G	3	0	41	44/44
gi|53717639|ref|NC_006350.1|::9808	T	T	T	T	T	T	T	T	T	T	T	T	T	T	A	T	T	T	T	T	T	T	T	T	T	T	T	T	T	T	T	T	A	T	T	T	T	T	T	T	T	T	T	A	T	3	0	41	44/44
gi|53717639|ref|NC_006350.1|::9813	C	C	C	C	C	C	C	C	C	C	C	C	C	C	C	C	C	C	C	C	C	C	T	C	C	C	C	C	C	C	C	C	C	C	C	C	C	C	C	C	C	C	C	C	T	2	0	42	44/44
gi|53717639|ref|NC_006350.1|::9814	A	A	A	A	A	A	A	A	A	A	A	A	A	A	T	A	A	A	A	A	A	A	A	A	A	A	A	A	A	A	A	A	T	A	A	A	A	A	A	A	A	A	A	T	A	3	0	41	44/44
gi|53717639|ref|NC_006350.1|::9817	A	A	A	A	A	A	A	A	A	A	A	A	A	A	C	A	A	A	A	A	A	A	A	A	A	A	A	A	A	A	A	A	C	A	A	A	A	A	A	A	A	A	A	C	A	3	0	41	44/44
gi|53717639|ref|NC_006350.1|::9818	A	A	A	A	A	A	A	A	A	A	A	A	A	A	C	A	A	A	A	A	A	A	A	A	A	A	A	A	A	A	A	A	C	A	A	A	A	A	A	A	A	A	A	C	A	3	0	41	44/44
gi|53717639|ref|NC_006350.1|::9819	C	C	C	C	C	C	C	C	C	C	C	C	C	C	G	C	C	C	C	C	C	C	C	C	C	C	C	C	C	C	C	C	G	C	C	C	C	C	C	C	C	C	C	G	C	3	0	41	44/44
gi|53717639|ref|NC_006350.1|::9822	C	C	C	C	C	C	C	C	C	C	C	C	C	C	G	C	C	C	C	C	C	C	C	C	C	C	C	C	C	C	C	C	G	C	C	C	C	C	C	C	C	C	C	G	C	3	0	41	44/44
gi|53717639|ref|NC_006350.1|::9825	G	G	G	G	G	G	G	G	G	G	G	G	G	G	C	G	G	G	G	G	G	G	G	G	G	G	G	G	G	G	G	G	C	G	G	G	G	G	G	G	G	G	G	C	G	3	0	41	44/44
gi|53717639|ref|NC_006350.1|::9834	T	T	T	T	T	T	T	T	T	T	T	T	T	T	C	T	T	T	T	T	T	T	T	T	T	T	T	T	T	T	T	T	C	T	T	T	T	T	T	T	T	T	T	C	T	3	0	41	44/44
gi|53717639|ref|NC_006350.1|::9838	T	T	T	T	T	T	T	T	T	T	T	T	T	T	C	T	T	T	T	T	T	T	T	T	T	T	T	T	T	T	T	T	C	T	T	T	T	T	T	T	T	T	T	C	T	3	0	41	44/44
gi|53717639|ref|NC_006350.1|::9856	G	G	G	G	G	G	G	G	G	G	G	G	G	G	A	G	G	G	G	G	G	G	G	G	G	G	G	G	G	G	G	G	A	G	G	G	G	G	G	G	G	G	G	A	G	3	0	41	44/44
gi|53717639|ref|NC_006350.1|::9858	G	G	G	G	G	G	G	G	G	G	G	G	G	G	C	G	G	G	G	G	G	G	G	G	G	G	G	G	G	G	G	G	C	G	G	G	G	G	G	G	G	G	G	C	G	3	0	41	44/44
gi|53717639|ref|NC_006350.1|::9864	T	T	T	T	T	T	T	T	T	T	T	T	T	T	G	T	T	T	T	T	T	T	T	T	T	T	T	T	T	T	T	T	G	T	T	T	T	T	T	T	T	T	T	G	T	3	0	41	44/44
gi|53717639|ref|NC_006350.1|::9865	T	T	T	T	T	T	T	T	T	T	T	T	T	T	C	T	T	T	T	T	T	T	T	T	T	T	T	T	T	T	T	T	C	T	T	T	T	T	T	T	T	T	T	C	T	3	0	41	44/44
gi|53717639|ref|NC_006350.1|::9867	G	G	G	G	G	G	G	G	G	G	G	G	G	G	C	G	G	G	G	G	G	G	G	G	G	G	G	G	G	G	G	G	C	G	G	G	G	G	G	G	G	G	G	C	G	3	0	41	44/44
gi|53717639|ref|NC_006350.1|::9872	C	C	C	C	C	C	C	C	C	C	C	C	C	C	G	C	C	C	C	C	C	C	C	C	C	C	C	C	C	C	C	C	G	C	C	C	C	C	C	C	C	C	C	G	C	3	0	41	44/44
gi|53717639|ref|NC_006350.1|::9873	C	C	C	C	C	C	C	C	C	C	C	C	C	C	G	C	C	C	C	C	C	C	C	C	C	C	C	C	C	C	C	C	G	C	C	C	C	C	C	C	C	C	C	G	C	3	0	41	44/44
gi|53717639|ref|NC_006350.1|::9874	T	T	T	T	T	T	T	T	T	T	T	T	T	T	T	T	T	T	T	T	T	T	T	T	C	T	T	T	T	T	T	T	T	T	T	T	C	T	T	T	T	T	T	T	T	2	0	42	44/44
gi|53717639|ref|NC_006350.1|::9884	T	T	T	T	T	T	T	T	T	T	T	T	T	T	A	T	T	T	T	T	T	T	T	T	T	T	T	T	T	T	T	T	A	T	T	T	T	T	T	T	T	T	T	A	T	3	0	41	44/44
gi|53717639|ref|NC_006350.1|::9885	C	C	C	C	C	C	C	C	C	C	C	C	C	C	T	C	C	C	C	C	C	C	C	C	C	C	C	C	C	C	C	C	T	C	C	C	C	C	C	C	C	C	C	T	C	3	0	41	44/44
gi|53717639|ref|NC_006350.1|::9888	C	C	C	C	C	C	C	C	C	C	C	C	C	C	T	C	C	C	C	C	C	C	C	C	C	C	C	C	C	C	C	C	T	C	C	C	C	C	C	C	C	C	C	T	C	3	0	41	44/44
gi|53717639|ref|NC_006350.1|::9889	G	G	G	G	G	G	G	G	G	G	G	G	G	G	T	G	G	G	G	G	G	G	G	G	G	G	G	G	G	G	G	G	T	G	G	G	G	G	G	G	G	G	G	T	G	3	0	41	44/44
gi|53717639|ref|NC_006350.1|::9891	G	G	G	G	G	G	G	G	G	G	G	G	G	G	T	G	G	G	G	G	G	G	G	G	G	G	G	G	G	G	G	G	T	G	G	G	G	G	G	G	G	G	G	T	G	3	0	41	44/44
gi|53717639|ref|NC_006350.1|::9895	T	T	T	T	T	T	T	T	T	T	T	T	T	T	G	T	T	T	T	T	T	T	T	T	T	T	T	T	T	T	T	T	G	T	T	T	T	T	T	T	T	T	T	G	T	3	0	41	44/44
gi|53717639|ref|NC_006350.1|::9896	C	C	C	C	C	C	C	C	C	C	C	C	C	C	T	C	C	C	C	C	C	C	C	C	C	C	C	C	C	C	C	C	T	C	C	C	C	C	C	C	C	C	C	T	C	3	0	41	44/44
gi|53717639|ref|NC_006350.1|::9900	C	C	C	C	C	C	C	C	C	C	C	C	C	C	T	C	C	C	C	C	C	C	C	C	C	C	C	C	C	C	C	C	T	C	C	C	C	C	C	C	C	C	C	T	C	3	0	41	44/44
gi|53717639|ref|NC_006350.1|::9906	A	A	A	A	A	A	A	A	A	A	A	A	A	A	G	A	A	A	A	A	A	A	A	A	G	A	A	A	A	A	A	A	G	A	A	A	G	A	A	A	A	A	A	G	A	5	0	39	44/44
gi|53717639|ref|NC_006350.1|::9912	G	G	G	G	G	G	G	G	G	G	G	G	G	G	A	G	G	G	G	G	G	G	G	G	G	G	G	G	G	G	G	G	A	G	G	G	G	G	G	G	G	G	G	A	G	3	0	41	44/44
gi|53717639|ref|NC_006350.1|::9933	C	C	C	C	C	C	C	C	C	C	C	C	C	C	G	C	C	C	C	C	C	C	C	C	C	C	C	C	C	C	C	C	G	C	C	C	C	C	C	C	C	C	C	G	C	3	0	41	44/44
gi|53717639|ref|NC_006350.1|::9939	G	G	G	G	G	G	G	G	G	G	G	G	G	G	C	G	G	G	G	G	G	G	G	G	G	G	G	G	G	G	G	G	C	G	G	G	G	G	G	G	G	G	G	C	G	3	0	41	44/44
gi|53717639|ref|NC_006350.1|::9951	G	G	G	G	G	G	G	G	G	G	G	G	G	G	A	G	G	G	G	G	G	G	G	G	G	G	G	G	G	G	G	G	A	G	G	G	G	G	G	G	G	G	G	A	G	3	0	41	44/44
gi|53717639|ref|NC_006350.1|::9963	G	G	G	G	G	G	G	G	G	G	G	G	G	G	C	G	G	G	G	G	G	G	G	G	G	G	G	G	G	G	G	G	C	G	G	G	G	G	G	G	G	G	G	C	G	3	0	41	44/44
gi|53717639|ref|NC_006350.1|::9990	G	G	G	G	G	G	G	G	G	G	G	G	G	G	C	G	G	G	G	G	G	G	G	G	G	G	G	G	G	G	G	G	C	G	G	G	G	G	G	G	G	G	G	C	G	3	0	41	44/44
gi|53717639|ref|NC_006350.1|::9999	C	C	C	C	C	C	C	C	C	C	C	C	C	C	T	C	C	C	C	C	C	C	C	C	C	C	C	C	C	C	C	C	T	C	C	C	C	C	C	C	C	C	C	T	C	3	0	41	44/44
gi|53717639|ref|NC_006350.1|::10005	C	C	C	C	C	C	C	C	C	C	C	C	C	C	T	C	C	C	C	C	C	C	C	C	C	C	C	C	C	C	C	C	T	C	C	C	C	C	C	C	C	C	C	T	C	3	0	41	44/44
gi|53717639|ref|NC_006350.1|::10019	C	C	C	C	C	C	C	C	C	C	C	C	C	C	A	C	C	C	C	C	C	C	C	C	C	C	C	C	C	C	C	C	A	C	C	C	C	C	C	C	C	C	C	A	C	3	0	41	44/44
gi|53717639|ref|NC_006350.1|::10020	G	G	G	G	G	G	G	G	G	G	G	G	G	G	C	G	G	G	G	G	G	G	G	G	G	G	G	G	G	G	G	G	C	G	G	G	G	G	G	G	G	G	G	C	G	3	0	41	44/44
gi|53717639|ref|NC_006350.1|::10023	C	C	C	C	C	C	C	C	C	C	C	C	C	C	G	C	C	C	C	C	C	C	C	C	C	C	C	C	C	C	C	C	G	C	C	C	C	C	C	C	C	C	C	G	C	3	0	41	44/44
gi|53717639|ref|NC_006350.1|::10024	G	G	G	G	G	G	G	G	G	G	G	G	G	G	A	G	G	G	G	G	G	G	G	G	G	G	G	G	G	G	G	G	A	G	G	G	G	G	G	G	G	G	G	A	G	3	0	41	44/44
gi|53717639|ref|NC_006350.1|::10025	C	C	C	C	C	C	C	C	C	C	C	C	C	C	A	C	C	C	C	C	C	C	C	C	C	C	C	C	C	C	C	C	A	C	C	C	C	C	C	C	C	C	C	A	C	3	0	41	44/44
gi|53717639|ref|NC_006350.1|::10029	C	C	C	C	C	C	C	C	C	C	C	C	C	C	T	C	C	C	C	C	C	C	C	C	C	C	C	C	C	C	C	C	T	C	C	C	C	C	C	C	C	C	C	T	C	3	0	41	44/44
gi|53717639|ref|NC_006350.1|::10041	A	A	A	A	A	A	A	A	A	A	A	A	A	A	G	A	A	A	A	A	A	A	A	A	A	A	A	A	A	A	A	A	G	A	A	A	A	A	A	A	A	A	A	G	A	3	0	41	44/44
gi|53717639|ref|NC_006350.1|::10056	T	T	T	T	T	T	T	T	T	T	T	T	T	T	C	T	T	T	T	T	T	T	T	T	T	T	T	T	T	T	T	T	C	T	T	T	T	T	T	T	T	T	T	C	T	3	0	41	44/44
gi|53717639|ref|NC_006350.1|::10080	G	G	G	G	G	G	G	G	G	G	G	G	G	G	A	G	G	G	G	G	G	G	G	G	G	G	G	G	G	G	G	G	A	G	G	G	G	G	G	G	G	G	G	A	G	3	0	41	44/44
gi|53717639|ref|NC_006350.1|::10095	G	G	G	G	G	G	G	G	G	G	G	G	G	G	A	G	G	G	G	G	G	G	G	G	G	G	G	G	G	G	G	G	A	G	G	G	G	G	G	G	G	G	G	A	G	3	0	41	44/44
gi|53717639|ref|NC_006350.1|::10101	C	C	C	C	C	C	C	C	C	C	T	C	C	C	G	C	C	C	C	C	C	C	C	C	C	C	C	C	C	C	C	C	G	C	C	C	C	C	T	C	C	C	C	G	C	5	0	39	44/44
gi|53717639|ref|NC_006350.1|::10113	G	G	G	G	G	G	G	G	G	G	G	G	G	G	T	G	G	G	G	G	G	G	G	G	G	G	G	G	G	G	G	G	T	G	G	G	G	G	G	G	G	G	G	T	G	3	0	41	44/44
gi|53717639|ref|NC_006350.1|::10125	G	G	G	G	G	G	G	G	G	G	G	G	G	G	C	G	G	G	G	G	G	G	G	G	G	G	G	G	G	G	G	G	C	G	G	G	G	G	G	G	G	G	G	C	G	3	0	41	44/44
gi|53717639|ref|NC_006350.1|::10128	A	A	A	A	A	A	A	A	A	A	A	A	A	A	G	A	A	A	A	A	A	A	A	A	G	G	A	A	A	G	A	A	G	A	A	A	G	A	A	A	A	A	A	G	A	7	0	37	44/44
gi|53717639|ref|NC_006350.1|::10131	T	T	T	T	T	T	T	T	T	T	T	T	T	T	C	T	T	T	T	T	T	T	T	T	T	T	T	T	T	T	T	T	C	T	T	T	T	T	T	T	T	T	T	C	T	3	0	41	44/44
gi|53717639|ref|NC_006350.1|::10135	G	G	G	G	G	G	G	G	G	G	G	G	G	G	T	G	G	G	G	G	G	G	G	G	G	G	G	G	G	G	G	G	T	G	G	G	G	G	G	G	G	G	G	T	G	3	0	41	44/44
gi|53717639|ref|NC_006350.1|::10140	G	G	G	G	G	G	G	G	G	G	G	G	G	G	C	G	G	G	G	G	G	G	G	G	G	G	G	G	G	G	G	G	C	G	G	G	G	G	G	G	G	G	G	C	G	3	0	41	44/44
gi|53717639|ref|NC_006350.1|::10144	C	C	C	C	C	C	C	C	C	C	C	C	C	C	A	C	C	C	C	C	C	C	C	C	C	C	C	C	C	C	C	C	A	C	C	C	C	C	C	C	C	C	C	A	C	3	0	41	44/44
gi|53717639|ref|NC_006350.1|::10145	C	C	C	C	C	C	C	C	C	C	C	C	C	C	A	C	C	C	C	C	C	C	C	C	C	C	C	C	C	C	C	C	A	C	C	C	C	C	C	C	C	C	C	A	C	3	0	41	44/44
gi|53717639|ref|NC_006350.1|::10147	G	G	G	G	G	G	G	G	G	G	G	G	G	G	A	G	G	G	G	G	G	G	G	G	G	G	G	G	G	G	G	G	A	G	G	G	G	G	G	G	G	G	G	A	G	3	0	41	44/44
gi|53717639|ref|NC_006350.1|::10148	G	G	G	G	G	G	G	G	G	G	G	G	G	G	C	G	G	G	G	G	G	G	G	G	G	G	G	G	G	G	G	G	C	G	G	G	G	G	G	G	G	G	G	C	G	3	0	41	44/44
gi|53717639|ref|NC_006350.1|::10154	A	A	A	A	A	A	A	A	A	A	A	A	A	A	T	A	A	A	A	A	A	A	A	A	A	A	A	A	A	A	A	A	T	A	A	A	A	A	A	A	A	A	A	T	A	3	0	41	44/44
gi|53717639|ref|NC_006350.1|::10164	G	G	G	G	G	G	G	G	G	G	G	G	G	G	A	G	G	G	G	G	G	G	G	G	G	G	G	G	G	G	G	G	A	G	G	G	G	G	G	G	G	G	G	A	G	3	0	41	44/44
gi|53717639|ref|NC_006350.1|::10165	G	G	G	G	G	G	G	G	G	G	G	G	G	G	A	G	G	G	G	G	G	G	G	G	G	G	G	G	G	G	G	G	A	G	G	G	G	G	G	G	G	G	G	A	G	3	0	41	44/44
gi|53717639|ref|NC_006350.1|::10174	C	C	C	C	C	C	C	C	C	C	C	C	C	C	T	C	C	C	C	C	C	C	C	C	C	C	C	C	C	C	C	C	T	C	C	C	C	C	C	C	C	C	C	T	C	3	0	41	44/44
gi|53717639|ref|NC_006350.1|::10179	G	G	G	G	G	G	G	G	G	G	G	G	G	G	C	G	G	G	G	G	G	G	G	G	G	G	G	G	G	G	G	G	C	G	G	G	G	G	G	G	G	G	G	C	G	3	0	41	44/44
gi|53717639|ref|NC_006350.1|::10190	C	C	C	C	C	C	C	C	C	C	C	C	C	C	A	C	C	C	C	C	C	C	C	C	C	C	C	C	C	C	C	C	A	C	C	C	C	C	C	C	C	C	C	A	C	3	0	41	44/44
gi|53717639|ref|NC_006350.1|::10191	G	G	G	G	G	G	G	G	G	G	G	G	G	G	C	G	G	G	G	G	G	G	G	G	G	G	G	G	G	G	G	G	C	G	G	G	G	G	G	G	G	G	G	C	G	3	0	41	44/44
gi|53717639|ref|NC_006350.1|::10194	G	G	G	G	G	G	G	G	G	G	G	G	G	G	A	G	G	G	G	G	G	G	G	G	G	G	G	G	G	G	G	G	A	G	G	G	G	G	G	G	G	G	G	A	G	3	0	41	44/44
gi|53717639|ref|NC_006350.1|::10212	G	G	G	G	G	G	G	G	G	G	G	G	G	G	C	G	G	G	G	G	G	G	G	G	G	G	G	G	G	G	G	G	C	G	G	G	G	G	G	G	G	G	G	C	G	3	0	41	44/44
gi|53717639|ref|NC_006350.1|::10221	G	G	G	G	G	G	G	G	G	G	G	G	G	G	C	G	G	G	G	G	G	G	G	G	G	G	G	G	G	G	G	G	C	G	G	G	G	G	G	G	G	G	G	C	G	3	0	41	44/44
gi|53717639|ref|NC_006350.1|::10227	C	C	C	C	C	C	C	C	C	C	C	C	C	C	T	C	C	C	C	C	C	C	C	C	C	C	C	C	C	C	C	C	T	C	C	C	C	C	C	C	C	C	C	T	C	3	0	41	44/44
gi|53717639|ref|NC_006350.1|::10251	G	G	G	G	G	G	G	G	G	G	G	G	G	G	C	G	G	G	G	G	G	G	G	G	G	G	G	G	G	G	G	G	C	G	G	G	G	G	G	G	G	G	G	C	G	3	0	41	44/44
gi|53717639|ref|NC_006350.1|::10252	T	T	T	T	T	T	T	T	T	T	T	T	T	T	C	T	T	T	T	T	T	T	T	T	T	T	T	T	T	T	T	T	C	T	T	T	T	T	T	T	T	T	T	C	T	3	0	41	44/44
gi|53717639|ref|NC_006350.1|::10263	T	T	T	T	T	T	T	T	T	T	T	T	T	T	C	T	T	T	T	T	T	T	T	T	T	T	T	T	T	T	T	T	C	T	T	T	T	T	T	T	T	T	T	C	T	3	0	41	44/44
gi|53717639|ref|NC_006350.1|::10269	C	C	C	C	C	C	C	C	C	C	C	C	C	C	T	C	C	C	C	C	C	C	C	C	C	C	C	C	C	C	C	C	T	C	C	C	C	C	C	C	C	C	C	T	C	3	0	41	44/44
gi|53717639|ref|NC_006350.1|::10275	A	A	A	A	A	A	A	A	A	A	A	A	A	A	T	A	A	A	A	A	A	A	A	A	A	A	A	A	A	A	A	A	T	A	A	A	A	A	A	A	A	A	A	T	A	3	0	41	44/44
gi|53717639|ref|NC_006350.1|::10276	T	T	T	T	T	T	T	T	T	T	T	T	T	T	G	T	T	T	T	T	T	T	T	T	T	T	T	T	T	T	T	T	G	T	T	T	T	T	T	T	T	T	T	G	T	3	0	41	44/44
gi|53717639|ref|NC_006350.1|::10281	T	T	T	T	T	T	T	T	T	T	T	T	T	T	C	T	T	T	T	T	T	T	T	T	T	T	T	T	T	T	T	T	C	T	T	T	T	T	T	T	T	T	T	C	T	3	0	41	44/44
gi|53717639|ref|NC_006350.1|::10283	C	C	C	C	C	C	C	C	C	C	C	C	C	C	A	C	C	C	C	C	C	C	C	C	C	C	C	C	C	C	C	C	A	C	C	C	C	C	C	C	C	C	C	A	C	3	0	41	44/44
gi|53717639|ref|NC_006350.1|::10284	G	G	G	G	G	G	G	G	G	G	G	G	G	G	C	G	G	G	G	G	G	G	G	G	G	G	G	G	G	G	G	G	C	G	G	G	G	G	G	G	G	G	G	C	G	3	0	41	44/44
gi|53717639|ref|NC_006350.1|::10407	C	C	C	C	C	C	C	T	T	T	C	C	C	C	C	C	C	C	C	C	C	C	C	C	C	C	C	C	T	C	C	T	C	C	C	C	C	C	C	C	C	C	C	C	C	5	0	39	44/44
gi|53717639|ref|NC_006350.1|::10431	C	C	C	C	C	C	C	C	C	C	C	C	C	C	C	C	C	C	C	C	C	C	C	C	C	C	C	C	T	C	C	C	C	C	C	C	C	C	C	C	C	C	C	C	C	1	0	43	44/44
gi|53717639|ref|NC_006350.1|::10497	C	T	C	C	C	C	T	C	C	C	C	C	C	T	C	C	T	C	C	T	T	T	C	T	T	C	T	C	C	C	C	C	C	C	T	C	T	C	C	T	T	C	T	C	C	15	0	29	44/44
gi|53717639|ref|NC_006350.1|::10693	A	C	C	A	A	A	C	C	C	C	C	C	C	C	C	C	C	A	A	C	C	C	C	C	C	A	C	C	C	A	C	C	C	A	C	C	C	A	C	C	A	C	C	C	C	34	0	10	44/44
gi|53717639|ref|NC_006350.1|::10764	G	G	G	A	A	A	G	G	G	G	G	G	G	G	G	G	G	G	G	G	G	G	G	G	G	G	G	G	G	G	G	G	G	G	G	G	G	G	G	G	G	G	G	G	G	3	0	41	44/44
gi|53717639|ref|NC_006350.1|::10841	C	C	C	C	C	C	C	C	C	C	C	C	C	C	C	C	C	C	C	C	C	C	C	C	T	C	C	C	C	C	C	C	C	C	C	C	T	C	C	C	C	C	C	C	C	2	0	42	44/44
gi|53717639|ref|NC_006350.1|::10850	C	C	T	C	C	C	C	C	C	C	C	C	C	C	C	T	C	C	C	C	C	C	C	C	C	C	C	T	C	C	T	C	C	C	C	C	C	C	C	C	C	T	C	C	C	5	0	39	44/44
gi|53717639|ref|NC_006350.1|::10886	G	G	G	G	G	G	G	G	G	G	G	G	G	G	G	G	G	G	G	G	G	G	A	G	G	G	G	G	G	G	G	G	G	G	G	A	G	G	G	G	G	G	G	G	A	3	0	41	44/44
gi|53717639|ref|NC_006350.1|::11105	C	T	C	C	C	C	C	C	C	C	C	C	C	T	T	C	C	C	C	C	C	T	T	T	C	C	C	C	C	C	C	C	T	C	C	C	C	C	T	C	C	C	T	T	T	11	0	33	44/44
gi|53717639|ref|NC_006350.1|::11174	C	C	C	C	C	C	C	C	C	C	G	G	G	C	C	C	C	C	C	G	G	C	C	C	C	G	C	C	C	G	C	C	C	C	C	C	C	C	C	C	C	C	C	C	C	7	0	37	44/44
gi|53717639|ref|NC_006350.1|::11210	C	C	C	C	C	C	C	C	C	C	C	C	C	C	C	C	C	C	C	C	C	C	C	C	C	C	C	C	C	C	C	C	C	C	C	C	C	C	T	C	C	C	C	C	C	1	0	43	44/44
gi|53717639|ref|NC_006350.1|::11421	A	G	G	G	G	G	G	G	G	G	G	G	G	G	G	G	G	A	A	G	G	G	G	G	G	G	G	G	G	G	G	G	G	A	G	G	G	A	G	G	A	G	G	G	G	39	0	5	44/44
gi|53717639|ref|NC_006350.1|::11507	C	C	T	T	T	T	T	T	T	T	C	T	T	C	C	T	C	C	C	T	T	C	T	C	C	C	T	T	T	C	T	T	C	C	C	C	C	C	C	T	C	T	C	C	T	22	0	22	44/44
gi|53717639|ref|NC_006350.1|::11822	C	C	C	C	C	C	C	C	C	C	C	C	C	C	C	C	C	C	C	C	C	C	C	C	C	C	C	C	C	C	C	C	C	C	C	T	C	C	C	C	C	C	C	C	C	1	0	43	44/44
gi|53717639|ref|NC_006350.1|::11969	G	G	G	G	G	G	G	G	G	G	G	G	G	G	C	G	G	G	G	G	G	G	C	G	C	C	G	C	G	C	G	G	G	G	G	C	C	G	C	G	G	G	G	C	C	11	0	33	44/44
gi|53717639|ref|NC_006350.1|::11984	G	G	G	G	G	G	G	G	G	G	G	G	G	G	G	G	G	G	G	G	G	G	G	G	A	G	G	G	G	G	G	G	G	G	G	G	A	G	G	G	G	G	G	G	G	2	0	42	44/44
gi|53717639|ref|NC_006350.1|::12113	C	C	C	C	C	C	C	C	C	C	C	C	C	C	C	C	C	C	C	C	C	C	T	C	C	C	C	C	C	C	C	C	C	C	C	C	C	C	C	C	C	C	C	C	T	2	0	42	44/44
gi|53717639|ref|NC_006350.1|::12119	G	G	G	G	G	G	G	G	G	G	G	G	G	G	G	G	G	G	G	G	G	G	G	G	G	A	G	G	G	A	G	G	G	G	G	G	G	G	G	G	G	G	G	G	G	2	0	42	44/44
gi|53717639|ref|NC_006350.1|::12150	G	G	G	G	G	G	G	G	G	G	G	G	G	G	G	G	G	G	G	G	G	G	G	G	G	G	G	G	G	G	G	G	G	G	G	G	G	G	A	G	G	G	G	G	G	1	0	43	44/44
gi|53717639|ref|NC_006350.1|::12205	G	G	G	G	G	G	G	G	G	G	G	G	G	G	G	G	A	G	G	G	G	G	G	G	G	G	G	G	G	G	G	G	G	G	A	G	G	G	G	G	G	G	G	G	G	2	0	42	44/44
gi|53717639|ref|NC_006350.1|::12213	A	A	A	A	A	A	A	A	A	A	A	A	A	A	A	A	A	A	A	A	A	A	A	A	G	A	A	A	A	A	A	A	A	A	A	A	G	A	A	A	A	A	A	A	A	2	0	42	44/44
gi|53717639|ref|NC_006350.1|::12228	G	C	C	C	C	C	C	C	C	C	C	C	C	C	C	C	C	G	G	C	C	C	C	C	C	C	C	C	C	C	C	C	C	G	C	C	C	G	C	C	G	C	C	C	C	39	0	5	44/44
gi|53717639|ref|NC_006350.1|::12555	G	G	G	G	G	G	G	G	G	G	G	G	G	G	A	G	G	G	G	G	G	G	G	G	G	G	G	G	G	G	G	G	G	G	G	G	G	G	G	G	G	G	G	A	G	2	0	42	44/44
gi|53717639|ref|NC_006350.1|::12576	G	G	G	G	G	G	A	G	G	G	G	G	G	G	G	G	G	G	G	G	G	G	G	G	G	G	A	G	G	G	G	G	G	G	G	A	G	G	G	A	G	G	G	G	G	4	0	40	44/44
gi|53717639|ref|NC_006350.1|::12660	A	A	A	A	A	A	A	A	A	A	A	A	A	A	G	A	A	A	A	A	A	A	A	A	A	A	A	A	A	A	A	A	A	A	A	A	A	A	A	A	A	A	A	G	A	2	0	42	44/44
gi|53717639|ref|NC_006350.1|::12936	T	T	T	T	T	T	T	C	C	C	C	T	T	C	C	T	T	T	T	C	C	C	T	C	T	T	T	C	C	T	T	C	C	T	T	T	T	T	T	T	T	T	T	C	T	15	0	29	44/44
gi|53717639|ref|NC_006350.1|::13008	C	C	C	C	C	C	C	T	T	T	C	C	C	C	C	C	C	C	C	T	T	C	C	C	C	C	C	T	C	C	C	T	C	C	C	C	C	C	C	C	C	C	C	C	C	7	0	37	44/44
gi|53717639|ref|NC_006350.1|::13044	G	G	G	G	G	G	G	A	A	A	A	G	G	G	G	G	G	G	G	G	G	A	G	G	G	G	G	G	A	G	G	A	G	G	G	G	G	G	G	G	G	G	G	G	G	7	0	37	44/44
gi|53717639|ref|NC_006350.1|::13089	C	C	C	C	C	C	C	C	C	C	C	C	C	C	G	C	C	C	C	C	C	C	C	G	G	C	C	C	C	C	C	G	C	C	C	C	G	C	C	C	C	C	C	G	C	6	0	38	44/44
gi|53717639|ref|NC_006350.1|::13128	G	G	G	G	G	G	G	G	G	G	G	G	G	G	T	G	G	G	G	G	G	G	G	G	G	G	G	G	G	G	G	G	G	G	G	G	G	G	G	G	G	G	G	T	G	2	0	42	44/44
gi|53717639|ref|NC_006350.1|::13142	A	A	A	A	A	A	A	A	A	A	A	A	A	A	A	A	A	A	A	A	A	A	A	A	A	A	A	A	G	A	A	A	A	A	A	A	A	A	A	A	A	A	A	A	A	1	0	43	44/44
gi|53717639|ref|NC_006350.1|::13386	G	G	G	G	G	G	G	G	G	G	G	G	G	A	G	G	G	G	G	G	G	G	G	G	G	G	G	G	G	G	G	G	G	G	G	G	G	G	G	G	G	G	G	G	G	1	0	43	44/44
gi|53717639|ref|NC_006350.1|::13399	C	C	C	G	G	G	G	C	C	C	C	C	C	C	C	G	G	C	C	G	G	C	G	C	G	C	G	C	G	C	G	C	C	C	G	G	G	C	G	G	G	C	C	C	G	20	0	24	44/44
gi|53717639|ref|NC_006350.1|::13420	G	G	G	G	G	G	G	G	G	G	G	G	G	G	G	G	G	G	G	G	G	A	G	G	G	G	G	G	G	G	G	G	G	G	G	G	G	G	G	G	G	A	G	G	G	2	0	42	44/44
gi|53717639|ref|NC_006350.1|::13421	C	C	C	T	T	T	T	C	C	C	C	C	C	C	C	T	C	C	C	C	C	C	T	C	C	C	T	C	C	C	T	C	C	C	C	C	C	C	C	T	T	C	C	C	T	11	0	33	44/44
gi|53717639|ref|NC_006350.1|::13629	C	C	T	T	T	T	C	T	T	T	T	C	C	C	C	C	C	C	C	T	T	C	C	C	C	T	C	T	T	T	C	T	C	C	C	C	C	C	C	C	C	C	C	C	C	15	0	29	44/44
gi|53717639|ref|NC_006350.1|::13979	C	C	C	C	C	C	C	C	C	C	C	C	C	C	C	C	C	C	C	C	C	C	G	C	C	C	C	C	C	C	C	C	C	C	C	C	C	C	C	C	C	C	C	C	G	2	0	42	44/44
gi|53717639|ref|NC_006350.1|::14207	G	G	G	G	G	G	G	G	G	G	G	G	G	G	G	G	G	G	G	G	G	G	G	G	A	G	G	G	G	G	G	G	G	G	G	G	A	G	G	G	G	G	G	G	G	2	0	42	44/44
gi|53717639|ref|NC_006350.1|::14275	C	C	C	C	C	C	C	C	C	C	G	C	C	C	C	C	C	C	C	C	C	C	C	C	C	C	C	C	C	C	C	C	C	C	C	C	C	C	C	C	C	C	C	C	C	1	0	43	44/44
gi|53717639|ref|NC_006350.1|::14357	G	G	G	G	G	G	G	G	G	G	G	G	G	G	A	G	G	G	G	G	G	G	G	G	G	G	G	G	G	G	G	G	G	G	G	G	G	G	G	G	G	G	G	A	G	2	0	42	44/44
gi|53717639|ref|NC_006350.1|::14396	C	C	C	C	C	C	C	C	C	C	C	C	C	T	C	C	C	C	C	C	C	C	C	C	C	C	C	C	C	C	C	C	C	C	C	C	C	C	C	C	C	C	C	C	C	1	0	43	44/44
gi|53717639|ref|NC_006350.1|::14518	C	C	T	C	C	C	C	C	C	C	C	C	C	C	C	C	T	C	C	C	C	C	C	T	C	T	C	C	C	T	C	C	C	C	T	C	C	C	C	C	C	C	C	C	C	6	0	38	44/44
gi|53717639|ref|NC_006350.1|::14526	G	G	T	G	G	G	G	G	G	G	G	G	G	G	G	G	G	G	G	G	G	G	G	G	G	G	G	G	G	G	G	G	G	G	G	G	G	G	G	G	G	G	G	G	G	1	0	43	44/44
gi|53717639|ref|NC_006350.1|::14892	G	A	G	G	G	G	G	G	G	G	G	G	G	G	G	G	G	G	G	G	G	G	G	G	G	G	G	G	G	G	G	G	G	G	G	G	G	G	G	G	G	G	A	G	G	2	0	42	44/44
gi|53717639|ref|NC_006350.1|::14928	T	T	T	T	T	T	T	C	C	C	C	T	T	T	C	T	T	T	T	C	C	T	T	T	T	T	T	C	C	T	T	C	T	T	T	C	T	T	T	T	T	T	T	C	T	12	0	32	44/44
gi|53717639|ref|NC_006350.1|::15027	C	C	C	C	C	C	C	C	C	C	C	T	T	C	C	C	C	C	C	C	C	C	C	C	C	C	C	C	C	C	C	C	C	C	C	C	C	C	C	C	C	C	C	C	C	2	0	42	44/44
gi|53717639|ref|NC_006350.1|::15057	G	G	G	G	G	G	G	G	G	G	G	G	G	G	G	G	G	G	G	G	G	G	A	G	G	G	G	G	G	G	G	G	A	G	G	G	G	G	G	G	G	G	G	G	A	3	0	41	44/44
gi|53717639|ref|NC_006350.1|::15097	C	C	T	C	C	C	T	C	C	C	C	C	C	C	C	T	C	C	C	C	C	C	C	T	C	T	T	C	C	T	T	C	C	C	C	C	C	C	C	T	C	C	C	C	C	9	0	35	44/44
gi|53717639|ref|NC_006350.1|::15106	C	C	C	C	C	C	C	C	C	C	C	C	C	C	C	C	C	C	C	C	C	C	C	C	C	C	C	C	C	C	C	C	C	C	C	T	C	C	C	C	C	C	C	C	C	1	0	43	44/44
gi|53717639|ref|NC_006350.1|::15263	C	C	C	C	C	C	C	T	T	T	C	C	C	C	C	C	C	C	C	T	T	C	C	C	C	C	C	C	T	C	C	T	C	C	C	C	C	C	C	C	C	C	C	C	C	7	0	37	44/44
gi|53717639|ref|NC_006350.1|::15339	G	A	G	G	G	G	G	G	G	G	G	G	G	G	G	G	G	G	G	G	G	G	G	G	G	G	G	G	G	G	G	G	G	G	G	G	G	G	G	G	G	G	A	G	G	2	0	42	44/44
gi|53717639|ref|NC_006350.1|::15533	G	G	G	G	G	G	G	G	G	G	G	G	G	G	G	G	G	G	G	G	G	G	G	G	C	G	G	G	G	G	G	G	G	G	G	G	C	G	G	G	G	G	G	G	G	2	0	42	44/44
gi|53717639|ref|NC_006350.1|::15744	C	C	C	C	C	C	C	C	C	C	C	C	C	C	C	C	C	C	C	C	C	C	C	C	T	C	C	C	C	C	C	C	C	C	C	C	T	C	C	C	C	C	C	C	C	2	0	42	44/44
gi|53717639|ref|NC_006350.1|::15849	G	G	G	A	A	A	G	G	G	G	G	A	A	G	G	G	G	G	G	G	G	G	G	G	A	G	G	G	G	G	G	G	G	G	G	A	A	G	G	G	A	G	G	G	G	9	0	35	44/44
gi|53717639|ref|NC_006350.1|::16053	G	G	G	G	G	G	G	G	G	G	G	G	G	G	G	G	G	G	G	G	G	G	G	G	G	G	G	G	G	G	G	G	A	G	G	G	G	G	G	G	G	G	G	G	G	1	0	43	44/44
gi|53717639|ref|NC_006350.1|::16143	C	C	C	C	C	C	C	C	C	C	C	C	C	C	C	C	C	C	C	C	C	C	C	C	C	C	C	C	C	C	C	C	C	C	C	C	C	T	C	C	C	C	C	C	C	1	0	43	44/44
gi|53717639|ref|NC_006350.1|::16463	G	G	G	G	G	G	G	G	G	G	G	G	G	G	G	G	G	G	G	G	G	A	G	G	G	G	G	G	G	G	G	G	G	G	G	G	G	G	G	G	G	G	G	G	G	1	0	43	44/44
gi|53717639|ref|NC_006350.1|::16564	G	G	G	G	G	G	G	G	G	G	G	G	G	G	G	G	G	G	G	A	A	G	G	G	G	G	G	G	G	G	G	G	G	G	G	G	G	G	G	G	G	G	G	G	G	2	0	42	44/44
gi|53717639|ref|NC_006350.1|::16675	C	C	C	C	C	C	T	C	C	C	C	C	C	C	C	T	C	C	C	C	C	C	C	C	C	C	T	C	C	C	T	C	C	C	C	C	C	C	C	T	C	T	C	C	C	6	0	38	44/44
gi|53717639|ref|NC_006350.1|::16764	T	C	C	C	C	C	C	C	C	C	C	C	C	C	C	C	C	T	T	C	C	C	T	C	C	C	C	T	C	C	C	C	T	T	C	C	C	T	C	C	C	C	C	C	T	36	0	8	44/44
gi|53717639|ref|NC_006350.1|::16789	A	A	G	G	G	G	A	A	A	A	G	A	A	A	A	A	A	A	A	G	G	A	A	A	G	A	A	A	A	A	A	A	A	A	A	A	G	A	A	A	A	A	A	A	A	9	0	35	44/44
gi|53717639|ref|NC_006350.1|::16811	A	A	A	A	A	A	A	A	A	A	A	A	A	A	A	A	A	A	A	G	G	A	A	A	A	A	A	A	A	A	A	A	A	A	A	A	A	A	A	A	A	A	A	A	A	2	0	42	44/44
gi|53717639|ref|NC_006350.1|::16831	G	A	G	G	G	G	G	G	G	G	G	G	G	G	G	G	G	G	G	G	G	G	G	G	G	G	G	G	G	G	G	G	G	G	G	G	G	G	G	G	G	G	A	G	G	2	0	42	44/44
gi|53717639|ref|NC_006350.1|::16846	C	C	C	C	C	C	C	T	T	T	C	T	T	C	C	C	T	C	C	C	C	T	C	C	C	C	C	C	T	C	C	T	C	C	T	C	C	C	T	C	T	C	C	C	C	12	0	32	44/44
gi|53717639|ref|NC_006350.1|::17077	T	C	C	C	C	C	C	C	C	C	C	C	C	C	C	C	C	T	T	C	C	C	C	C	C	C	C	T	C	C	C	C	C	T	C	C	C	C	C	C	T	C	C	C	C	39	0	5	44/44
gi|53717639|ref|NC_006350.1|::17116	G	G	G	G	G	G	G	G	G	G	G	A	A	G	A	G	G	G	G	G	G	G	G	G	G	G	G	G	G	G	G	G	A	G	G	G	G	G	G	G	G	G	G	A	G	5	0	39	44/44
gi|53717639|ref|NC_006350.1|::17437	C	C	C	C	C	C	C	C	C	C	C	C	C	C	C	C	T	C	C	C	C	C	C	C	C	C	C	C	C	C	C	C	C	C	T	C	C	C	T	C	C	C	C	C	C	3	0	41	44/44
gi|53717639|ref|NC_006350.1|::17466	G	G	G	G	G	G	G	G	G	G	G	G	G	G	A	G	G	G	G	G	G	G	G	G	G	G	G	G	G	G	G	G	A	G	G	G	G	G	G	G	G	G	G	A	G	3	0	41	44/44
gi|53717639|ref|NC_006350.1|::17597	C	C	C	C	C	C	C	C	C	C	C	C	C	C	C	C	C	C	C	C	C	C	C	C	C	C	C	C	C	C	C	C	C	C	C	C	C	C	C	C	C	T	C	C	C	1	0	43	44/44
gi|53717639|ref|NC_006350.1|::18482	T	T	T	T	T	T	T	C	C	C	T	T	T	T	T	T	T	T	T	T	T	T	T	C	T	T	T	T	T	T	T	T	T	T	T	T	T	T	T	T	T	T	T	T	T	4	0	40	44/44
gi|53717639|ref|NC_006350.1|::18494	C	C	C	C	C	C	C	C	C	C	C	C	C	C	C	C	C	C	C	T	T	C	C	C	C	C	C	C	C	C	C	C	C	C	C	C	C	C	C	C	C	C	C	C	C	2	0	42	44/44
gi|53717639|ref|NC_006350.1|::18496	C	C	C	C	C	C	C	C	C	C	C	C	C	C	C	C	T	C	C	C	C	C	C	C	C	C	C	C	C	C	C	C	C	C	T	C	C	C	T	C	C	C	C	C	C	3	0	41	44/44
gi|53717639|ref|NC_006350.1|::18535	T	C	C	T	T	T	C	C	C	C	T	C	C	C	C	C	T	T	T	T	T	C	C	C	C	C	C	T	T	C	C	T	C	T	T	T	C	T	T	C	C	C	C	C	C	27	0	17	44/44
gi|53717639|ref|NC_006350.1|::18571	G	G	G	G	G	G	A	A	A	A	G	G	G	G	G	A	G	G	G	G	G	G	G	A	G	G	A	G	G	G	A	G	G	G	G	G	G	G	G	A	G	A	G	G	G	10	0	34	44/44
gi|53717639|ref|NC_006350.1|::18715	C	T	C	C	C	C	C	C	C	C	C	C	C	C	C	C	C	C	C	C	C	C	C	C	C	C	C	C	C	C	C	C	C	C	C	C	C	C	C	C	C	C	T	C	C	2	0	42	44/44
gi|53717639|ref|NC_006350.1|::18832	C	T	T	C	C	C	T	T	T	T	T	T	T	T	T	T	C	C	C	T	T	T	T	T	T	T	T	C	T	T	T	T	C	C	C	C	T	C	C	T	C	T	T	T	T	30	0	14	44/44
gi|53717639|ref|NC_006350.1|::18896	A	A	A	A	A	A	A	A	A	A	A	A	A	A	A	A	A	A	A	G	G	A	A	A	A	A	A	A	A	A	A	A	A	A	A	A	A	A	A	A	A	A	A	A	A	2	0	42	44/44
gi|53717639|ref|NC_006350.1|::18957	G	G	G	G	G	G	G	G	G	G	G	G	G	G	G	G	G	G	G	G	G	G	A	G	G	G	G	G	G	G	G	G	G	G	G	A	G	G	G	G	G	G	G	G	A	3	0	41	44/44
gi|53717639|ref|NC_006350.1|::19033	C	C	T	C	C	C	T	T	T	T	T	C	C	T	C	T	C	C	C	T	T	C	T	T	T	T	T	C	T	T	T	T	C	C	C	T	T	C	C	T	T	T	C	C	T	25	0	19	44/44
gi|53717639|ref|NC_006350.1|::19054	G	G	G	G	G	G	G	G	G	G	G	G	G	G	G	G	G	G	G	G	G	G	G	G	G	G	G	G	G	G	G	G	G	G	G	G	G	G	G	G	A	G	G	G	G	1	0	43	44/44
gi|53717639|ref|NC_006350.1|::19065	G	A	G	G	G	G	G	G	G	G	G	A	A	G	A	G	G	G	G	G	G	A	G	G	G	G	G	G	G	G	G	G	G	G	G	G	G	G	G	G	G	G	A	A	G	7	0	37	44/44
gi|53717639|ref|NC_006350.1|::19068	C	C	C	C	C	C	C	C	C	C	C	C	C	C	C	C	C	C	C	T	T	C	C	C	C	T	C	C	C	T	C	C	C	C	C	C	C	C	C	C	C	C	C	C	C	4	0	40	44/44
gi|53717639|ref|NC_006350.1|::19135	T	A	T	T	T	T	T	T	T	T	T	A	A	T	T	T	A	T	T	T	T	A	T	T	T	T	T	T	T	T	T	T	A	T	A	T	T	T	A	T	T	T	A	T	T	9	0	35	44/44
gi|53717639|ref|NC_006350.1|::19137	G	A	G	G	G	G	G	G	G	G	G	A	A	G	G	G	A	G	G	G	G	A	G	G	G	G	G	G	G	G	G	G	A	G	A	G	G	G	A	G	G	G	A	G	G	9	0	35	44/44
gi|53717639|ref|NC_006350.1|::19335	G	G	G	G	G	G	A	A	A	A	A	G	G	G	A	A	A	G	G	A	A	G	A	A	A	A	A	G	G	A	A	G	A	G	A	A	A	G	G	A	G	A	G	A	A	25	0	19	44/44
gi|53717639|ref|NC_006350.1|::19396	C	C	C	C	C	C	C	C	C	C	T	C	C	C	C	C	T	C	C	C	C	C	C	C	C	C	C	C	C	C	C	C	C	C	T	C	C	C	C	C	C	C	C	C	C	3	0	41	44/44
gi|53717639|ref|NC_006350.1|::19434	C	C	C	C	C	C	C	C	C	C	T	C	C	C	C	C	C	C	C	C	C	C	C	C	C	C	C	C	C	C	C	C	C	C	C	C	C	C	C	C	C	C	C	C	C	1	0	43	44/44
gi|53717639|ref|NC_006350.1|::19565	A	A	G	A	A	A	G	A	A	A	A	G	G	G	A	A	A	A	A	G	G	A	A	A	G	G	G	A	G	G	A	G	A	A	A	G	G	A	A	G	G	G	A	A	A	18	0	26	44/44
gi|53717639|ref|NC_006350.1|::19567	C	C	C	C	C	C	C	C	C	C	C	C	C	C	T	C	C	C	C	C	C	C	C	C	C	C	C	C	C	C	C	C	T	C	C	C	C	C	C	C	C	C	C	T	C	3	0	41	44/44
gi|53717639|ref|NC_006350.1|::19579	G	A	G	G	G	G	G	G	G	G	G	G	G	G	G	G	G	G	G	G	G	G	G	G	G	G	G	G	G	G	G	G	G	G	G	G	G	G	G	G	G	G	A	G	G	2	0	42	44/44
gi|53717639|ref|NC_006350.1|::19594	G	G	G	G	G	G	G	G	G	G	G	A	A	G	G	G	G	G	G	G	G	G	G	G	G	G	G	G	G	G	G	G	G	G	G	G	G	G	G	G	G	G	G	G	G	2	0	42	44/44
gi|53717639|ref|NC_006350.1|::19637	C	C	C	C	C	C	C	T	T	T	T	T	T	C	C	C	T	C	C	C	C	C	C	C	C	C	C	C	C	C	C	C	T	C	T	C	C	C	T	C	C	C	C	C	C	10	0	34	44/44
gi|53717639|ref|NC_006350.1|::19679	G	G	A	G	G	G	A	G	G	G	G	G	G	G	A	G	A	G	G	A	A	G	G	G	A	A	A	G	A	A	G	A	G	G	A	G	A	G	G	A	G	A	G	A	G	17	0	27	44/44
gi|53717639|ref|NC_006350.1|::19700	C	C	C	C	C	C	C	C	C	C	C	C	C	C	C	C	C	C	C	C	C	C	C	C	T	C	C	C	C	C	C	C	C	C	C	C	T	C	C	C	C	C	C	C	C	2	0	42	44/44
gi|53717639|ref|NC_006350.1|::19754	G	G	G	G	G	G	G	G	G	G	G	G	G	A	G	G	G	G	G	G	G	G	G	G	G	G	G	G	G	G	G	G	G	G	G	A	G	G	A	G	A	G	G	G	G	4	0	40	44/44
gi|53717639|ref|NC_006350.1|::19785	G	G	G	G	G	G	G	G	G	G	G	G	G	G	G	G	G	G	G	G	G	G	G	G	G	G	G	G	G	G	G	G	A	G	G	G	G	G	G	G	G	G	G	G	G	1	0	43	44/44
gi|53717639|ref|NC_006350.1|::19892	G	G	G	G	G	G	G	G	G	G	G	G	G	G	G	G	G	G	G	G	G	G	G	G	G	G	G	G	G	G	G	G	G	G	G	G	G	G	A	G	G	G	G	G	G	1	0	43	44/44
gi|53717639|ref|NC_006350.1|::19910	C	C	C	C	C	C	C	C	C	C	C	C	C	C	C	C	A	C	C	C	C	C	C	C	C	C	C	C	C	C	C	C	C	C	A	C	C	C	C	C	C	C	C	C	C	2	0	42	44/44
gi|53717639|ref|NC_006350.1|::19943	C	C	C	C	C	C	C	C	C	C	C	C	C	C	T	C	T	C	C	C	C	C	C	C	T	C	C	C	C	C	C	C	C	C	T	C	T	C	C	C	C	C	C	T	C	6	0	38	44/44
gi|53717639|ref|NC_006350.1|::20063	G	G	A	G	G	G	G	G	G	G	G	G	G	G	G	G	A	G	G	G	G	G	G	G	G	G	G	G	A	G	G	A	G	G	A	G	G	G	G	G	G	G	G	G	G	5	0	39	44/44
gi|53717639|ref|NC_006350.1|::20069	G	G	G	G	G	G	G	G	G	G	G	G	G	G	G	G	G	G	G	G	G	G	G	G	G	A	G	G	G	A	G	G	G	G	G	G	G	G	G	G	G	G	G	G	G	2	0	42	44/44
gi|53717639|ref|NC_006350.1|::20116	C	C	C	C	C	C	C	C	C	C	C	C	C	T	C	C	C	C	C	T	T	C	C	C	C	C	C	C	C	C	C	C	C	C	C	C	C	C	C	C	C	C	C	C	C	3	0	41	44/44
gi|53717639|ref|NC_006350.1|::20123	G	G	G	G	G	G	A	G	G	G	G	A	A	G	G	G	G	G	G	G	G	G	A	G	G	G	A	G	G	G	G	G	G	G	G	G	G	G	G	A	A	G	G	G	A	8	0	36	44/44
gi|53717639|ref|NC_006350.1|::20147	C	C	C	C	C	C	C	C	C	C	C	C	C	C	C	C	T	C	C	C	C	C	C	C	C	C	C	C	C	C	C	C	C	C	T	T	C	C	C	C	C	C	C	C	C	3	0	41	44/44
gi|53717639|ref|NC_006350.1|::20201	G	A	G	G	G	G	G	A	A	A	G	G	G	G	G	G	G	G	G	G	G	G	G	G	G	G	G	G	G	G	G	G	G	G	G	G	G	G	G	G	G	G	A	G	G	5	0	39	44/44
gi|53717639|ref|NC_006350.1|::20222	G	A	A	G	G	G	G	A	A	A	G	G	G	G	A	G	G	G	G	G	G	G	G	G	G	A	G	G	G	A	G	G	G	G	G	G	G	G	G	G	G	G	A	A	G	10	0	34	44/44
gi|53717639|ref|NC_006350.1|::20250	G	G	G	G	G	G	G	G	G	G	G	G	G	A	G	G	G	G	G	G	G	G	G	G	A	G	G	G	A	G	G	A	G	G	G	G	A	G	G	G	G	G	G	G	G	5	0	39	44/44
gi|53717639|ref|NC_006350.1|::20252	G	G	G	G	G	G	G	G	G	G	G	G	G	G	G	G	G	G	G	G	G	G	G	G	A	G	G	G	G	G	G	G	G	G	G	G	A	G	G	G	G	G	G	G	G	2	0	42	44/44
gi|53717639|ref|NC_006350.1|::20666	C	C	C	T	T	T	C	C	C	C	C	T	T	C	T	C	T	T	T	C	C	T	C	T	C	C	C	C	C	C	C	C	C	C	T	T	C	C	C	C	C	C	C	T	C	14	0	30	44/44
gi|53717639|ref|NC_006350.1|::20767	T	C	T	T	T	T	T	C	C	C	T	T	T	T	T	C	T	T	T	T	T	T	T	T	C	T	C	T	C	T	C	T	T	T	T	T	C	T	T	C	T	T	C	T	T	12	0	32	44/44
gi|53717639|ref|NC_006350.1|::20783	T	C	T	T	T	T	T	C	C	C	T	T	T	T	T	C	T	T	T	T	T	T	T	T	C	T	C	T	C	T	C	T	T	T	T	T	C	T	T	C	T	T	C	T	T	12	0	32	44/44
gi|53717639|ref|NC_006350.1|::20821	G	G	G	G	G	G	G	G	G	G	G	G	G	G	G	G	G	G	G	A	A	G	G	G	G	G	G	G	G	G	G	G	G	G	G	G	G	G	G	G	G	G	G	G	G	2	0	42	44/44
gi|53717639|ref|NC_006350.1|::20855	C	C	C	C	C	C	C	C	C	C	C	C	C	C	C	C	C	C	C	T	T	C	C	C	C	C	C	C	C	C	C	C	C	C	C	C	C	C	C	C	C	C	C	C	C	2	0	42	44/44
gi|53717639|ref|NC_006350.1|::21034	C	C	C	C	C	C	T	C	C	C	T	C	C	C	C	C	C	C	C	T	T	C	C	C	C	C	C	C	C	C	C	C	C	C	C	C	C	C	C	C	C	T	C	C	C	5	0	39	44/44
gi|53717639|ref|NC_006350.1|::21053	C	C	C	C	C	C	T	C	C	C	T	C	C	T	T	C	C	C	C	T	T	C	C	T	C	T	C	C	C	T	C	C	C	C	C	C	C	C	C	C	C	T	C	T	C	11	0	33	44/44
gi|53717639|ref|NC_006350.1|::21065	G	G	G	G	G	G	G	G	G	G	G	G	G	G	G	G	G	G	G	G	G	G	G	G	G	G	G	G	G	A	G	G	G	G	G	G	G	G	G	G	G	G	G	G	G	1	0	43	44/44
gi|53717639|ref|NC_006350.1|::21446	C	C	C	C	C	C	C	C	C	C	C	C	C	C	C	C	C	C	C	T	T	C	C	C	T	C	T	C	T	C	C	T	C	C	C	C	T	C	C	T	C	C	C	C	C	8	0	36	44/44
gi|53717639|ref|NC_006350.1|::21512	G	A	G	G	G	G	G	A	A	A	G	G	G	G	A	G	A	G	G	A	A	G	A	A	A	G	A	G	A	G	G	A	G	G	A	A	A	G	A	A	A	G	A	A	A	23	0	21	44/44
gi|53717639|ref|NC_006350.1|::21515	G	G	G	G	G	G	G	G	G	G	G	G	G	G	G	G	G	G	G	A	A	G	G	G	G	G	A	G	G	G	G	A	G	G	G	G	G	G	G	A	G	G	G	G	G	5	0	39	44/44
gi|53717639|ref|NC_006350.1|::21533	C	C	C	C	C	C	C	C	C	C	C	C	C	C	C	C	C	C	C	C	C	C	C	C	C	C	C	C	C	C	C	C	C	C	C	C	C	C	T	C	C	C	C	C	C	1	0	43	44/44
gi|53717639|ref|NC_006350.1|::21565	G	C	G	G	G	G	G	G	G	G	G	G	G	G	G	G	G	G	G	G	G	G	G	G	G	G	G	G	G	G	G	G	G	G	G	G	G	G	G	G	G	G	C	G	G	2	0	42	44/44
gi|53717639|ref|NC_006350.1|::21614	C	C	C	C	C	C	C	C	C	C	C	C	C	C	C	C	C	C	C	C	C	C	C	C	C	C	C	C	C	T	C	C	C	C	C	C	C	C	C	C	C	C	C	C	C	1	0	43	44/44
gi|53717639|ref|NC_006350.1|::21622	C	C	C	C	C	C	C	C	C	C	C	C	C	C	C	C	C	C	C	C	C	T	C	C	C	C	C	C	C	C	C	C	C	C	C	C	C	C	C	C	C	C	C	C	C	1	0	43	44/44
gi|53717639|ref|NC_006350.1|::21640	C	C	C	C	C	C	T	C	C	C	T	C	C	C	C	C	C	C	C	C	C	C	C	C	C	C	C	C	C	C	C	C	C	C	C	C	C	C	C	C	C	T	C	C	C	3	0	41	44/44
gi|53717639|ref|NC_006350.1|::21655	T	T	T	T	T	T	T	T	T	T	T	T	T	T	T	T	T	T	T	T	T	C	T	T	T	T	T	T	T	T	T	T	T	T	T	T	T	T	T	T	T	T	T	T	T	1	0	43	44/44
gi|53717639|ref|NC_006350.1|::22028	G	G	G	G	G	G	G	G	G	G	G	G	G	G	G	G	G	G	G	G	G	G	G	G	G	G	G	G	G	G	G	G	G	G	G	A	G	G	G	G	G	G	G	G	G	1	0	43	44/44
gi|53717639|ref|NC_006350.1|::22082	G	G	G	G	G	G	G	G	G	G	G	G	G	G	G	G	G	G	G	G	G	G	G	G	G	A	G	G	G	A	G	G	A	G	G	G	G	G	G	G	G	G	G	G	G	3	0	41	44/44
gi|53717639|ref|NC_006350.1|::22230	T	T	T	T	T	T	T	T	T	T	C	C	C	T	T	T	T	T	T	T	T	T	T	T	T	T	T	T	T	T	T	T	T	T	T	T	T	T	T	T	T	T	T	T	T	3	0	41	44/44
gi|53717639|ref|NC_006350.1|::22324	G	G	G	G	G	G	G	G	G	G	G	G	G	G	G	G	G	G	G	G	G	G	A	G	G	G	G	G	G	G	G	G	G	G	G	G	G	G	G	G	A	G	G	G	A	3	0	41	44/44
gi|53717639|ref|NC_006350.1|::22328	G	G	G	G	G	G	G	G	G	G	G	G	G	G	G	G	G	G	G	G	G	G	G	G	A	G	G	G	G	G	G	G	G	G	G	G	A	G	G	G	G	G	G	G	G	2	0	42	44/44
gi|53717639|ref|NC_006350.1|::22356	C	A	C	C	C	C	C	C	C	C	A	A	A	C	A	C	C	C	C	A	A	C	A	A	C	C	A	C	C	C	C	A	C	C	C	A	C	C	C	A	A	C	A	A	A	17	0	27	44/44
gi|53717639|ref|NC_006350.1|::22371	C	C	C	C	C	C	C	C	C	C	T	T	T	C	C	C	C	C	C	C	C	C	C	C	C	C	C	C	C	C	C	C	C	C	C	C	C	C	C	C	C	C	C	C	C	3	0	41	44/44
gi|53717639|ref|NC_006350.1|::22372	G	G	G	G	G	G	G	G	G	G	G	G	G	G	G	G	G	G	G	G	G	G	G	G	G	G	G	G	G	G	G	G	G	G	G	T	G	G	G	G	G	G	G	G	G	1	0	43	44/44
gi|53717639|ref|NC_006350.1|::22396	G	A	G	G	G	G	G	G	G	G	A	A	A	G	A	G	A	G	G	A	A	G	A	A	A	G	A	G	G	G	G	A	A	G	A	A	A	G	G	A	A	G	A	A	A	22	0	22	44/44
gi|53717639|ref|NC_006350.1|::22399	C	G	C	C	C	C	C	C	C	C	G	G	G	C	G	C	G	C	C	G	G	C	G	G	G	C	G	C	C	C	C	G	G	C	G	G	G	C	C	G	G	C	G	G	G	22	0	22	44/44
gi|53717639|ref|NC_006350.1|::22402	C	C	C	C	C	C	C	C	C	C	C	C	C	C	C	C	C	C	C	C	C	C	C	C	T	C	C	C	C	C	C	C	C	C	C	C	T	C	C	C	C	C	C	C	C	2	0	42	44/44
gi|53717639|ref|NC_006350.1|::22449	T	G	T	C	C	C	C	C	C	C	C	C	C	C	G	T	G	T	T	C	C	C	C	G	C	C	C	C	C	C	T	C	C	T	G	C	C	T	C	C	C	C	G	G	C	37	0	7	44/44
gi|53717639|ref|NC_006350.1|::22453	G	G	G	G	G	G	G	G	G	G	G	G	G	G	G	G	G	G	G	G	G	G	G	G	G	G	G	A	G	G	G	G	G	G	G	G	G	G	G	G	G	G	G	G	G	1	0	43	44/44
gi|53717639|ref|NC_006350.1|::22458	G	G	G	G	G	G	G	G	G	G	G	G	G	G	G	G	G	G	G	A	A	G	G	G	G	G	A	G	G	G	G	G	G	G	G	G	G	G	G	A	G	G	G	G	G	4	0	40	44/44
gi|53717639|ref|NC_006350.1|::22653	C	C	C	C	C	C	C	C	C	C	C	C	C	C	C	C	C	C	C	C	C	C	C	C	C	C	C	C	C	C	C	C	C	C	C	C	C	C	G	C	C	C	C	C	C	1	0	43	44/44
gi|53717639|ref|NC_006350.1|::22821	C	C	C	C	C	C	C	C	C	C	C	C	C	C	C	C	C	C	C	C	C	C	C	C	T	C	C	C	C	C	C	C	C	C	C	C	T	C	C	C	C	C	C	C	C	2	0	42	44/44
gi|53717639|ref|NC_006350.1|::22944	A	G	A	A	A	A	G	A	A	A	G	G	G	A	G	A	A	A	A	A	A	A	G	G	G	G	A	G	G	G	A	G	G	A	A	G	G	A	G	A	G	G	G	G	G	23	0	21	44/44
gi|53717639|ref|NC_006350.1|::22980	C	C	C	C	C	C	C	C	C	C	C	C	C	C	A	C	C	C	C	C	C	C	C	C	C	C	C	C	C	C	C	C	C	C	C	C	C	C	C	C	C	C	C	A	C	2	0	42	44/44
gi|53717639|ref|NC_006350.1|::23091	C	C	C	C	C	C	C	C	C	C	C	C	C	C	C	C	T	C	C	C	C	C	C	C	C	C	C	C	C	C	C	C	C	C	T	C	C	C	C	C	C	C	C	C	C	2	0	42	44/44
gi|53717639|ref|NC_006350.1|::23110	C	T	C	C	C	C	C	C	C	C	C	C	C	C	C	C	C	C	C	C	C	C	C	C	C	C	C	C	C	C	C	C	C	C	C	C	C	C	C	C	C	C	C	C	C	1	0	43	44/44
gi|53717639|ref|NC_006350.1|::23127	C	C	C	C	C	C	C	C	C	C	C	C	C	C	C	C	C	C	C	C	C	C	C	C	C	C	C	C	C	T	C	C	C	C	C	C	C	C	C	C	C	C	C	C	C	1	0	43	44/44
gi|53717639|ref|NC_006350.1|::23170	G	G	G	G	G	G	G	G	G	G	G	G	G	G	G	G	G	G	G	G	G	G	G	G	G	G	G	G	A	G	G	G	G	G	G	G	G	G	G	G	G	G	G	G	G	1	0	43	44/44
gi|53717639|ref|NC_006350.1|::23194	G	G	G	G	G	G	G	G	G	G	G	G	G	G	G	G	G	G	G	G	G	G	G	G	G	G	G	G	G	G	G	G	G	G	G	A	G	G	G	G	G	G	G	G	G	1	0	43	44/44
gi|53717639|ref|NC_006350.1|::23233	T	T	T	T	T	T	C	C	C	C	C	C	C	C	C	C	C	T	T	C	C	T	C	C	C	T	C	C	T	T	C	C	T	T	C	T	C	T	C	C	C	C	T	C	C	28	0	16	44/44
gi|53717639|ref|NC_006350.1|::23244	G	G	G	G	G	G	G	G	G	G	G	G	G	G	G	G	G	G	G	G	G	G	G	G	G	G	G	G	G	G	G	G	G	G	G	G	G	G	A	G	G	G	G	G	G	1	0	43	44/44
gi|53717639|ref|NC_006350.1|::23299	C	C	C	T	T	T	C	C	C	C	C	C	C	C	C	C	C	C	C	C	C	C	C	C	C	C	C	C	C	C	C	C	C	C	C	C	C	C	C	C	C	C	C	C	C	3	0	41	44/44
gi|53717639|ref|NC_006350.1|::23342	T	T	T	T	T	T	T	T	T	T	T	T	T	T	T	T	T	T	T	T	T	T	T	T	T	T	T	T	T	T	T	G	T	T	T	T	T	T	T	T	T	T	T	T	T	1	0	43	44/44
gi|53717639|ref|NC_006350.1|::23362	C	C	C	T	T	T	C	C	C	C	C	C	C	C	C	C	C	C	C	C	C	C	C	C	C	C	C	C	C	C	C	C	C	C	C	C	C	C	C	C	C	C	C	C	C	3	0	41	44/44
gi|53717639|ref|NC_006350.1|::23366	T	T	T	T	T	T	C	T	T	T	T	T	T	T	T	T	T	T	T	T	T	T	T	T	T	T	T	T	C	T	T	T	T	T	T	T	T	T	T	T	T	T	T	T	T	2	0	42	44/44
gi|53717639|ref|NC_006350.1|::23425	A	A	A	A	A	A	A	G	G	G	G	G	G	G	A	G	A	A	A	G	G	A	G	A	G	A	G	A	A	A	G	G	G	A	A	A	G	A	A	G	G	A	A	A	G	20	0	24	44/44
gi|53717639|ref|NC_006350.1|::23463	C	C	C	G	G	G	C	C	C	C	C	C	C	C	C	C	C	C	C	C	C	C	C	C	C	C	C	G	C	C	C	C	C	C	C	C	C	C	C	C	C	C	C	C	C	4	0	40	44/44
gi|53717639|ref|NC_006350.1|::23501	T	C	C	C	C	C	T	C	C	C	C	C	C	C	C	C	C	T	T	C	C	C	C	T	C	C	C	C	C	C	C	C	C	T	C	C	C	T	C	C	C	C	C	C	C	38	0	6	44/44
gi|53717639|ref|NC_006350.1|::23559	C	C	C	C	C	C	C	C	C	C	C	C	C	C	C	C	C	C	C	C	C	C	C	C	C	C	C	C	C	C	C	C	C	C	C	C	C	C	C	C	C	T	C	C	C	1	0	43	44/44
gi|53717639|ref|NC_006350.1|::23600	C	C	C	C	C	C	C	T	T	T	C	C	C	T	C	T	C	C	C	T	T	C	C	C	C	C	T	C	T	C	T	C	C	C	C	C	C	C	C	T	T	C	C	C	C	12	0	32	44/44
gi|53717639|ref|NC_006350.1|::23669	G	G	G	G	G	G	G	G	G	G	G	G	G	G	A	G	G	G	G	G	G	G	G	G	G	G	G	G	G	G	G	G	G	G	G	G	G	G	G	G	G	G	G	A	G	2	0	42	44/44
gi|53717639|ref|NC_006350.1|::23725	T	C	C	T	T	T	T	T	T	T	T	T	T	T	T	T	T	T	T	T	T	T	T	T	T	T	T	T	T	T	T	T	T	T	T	T	T	T	C	T	T	T	C	T	T	4	0	40	44/44
gi|53717639|ref|NC_006350.1|::23808	A	A	A	A	A	A	A	A	A	A	A	A	A	A	A	A	A	A	A	A	A	A	A	A	A	G	A	A	A	G	A	A	A	A	A	A	A	A	A	A	A	A	A	A	A	2	0	42	44/44
gi|53717639|ref|NC_006350.1|::23902	G	G	G	A	A	A	G	A	A	A	G	G	G	A	G	A	G	G	G	A	A	G	G	G	G	G	A	A	G	A	A	G	G	G	G	A	G	G	A	A	A	G	G	G	G	18	0	26	44/44
gi|53717639|ref|NC_006350.1|::23924	G	G	G	G	G	G	G	G	G	G	G	G	G	G	G	G	G	G	G	G	G	G	G	G	A	G	G	G	G	G	G	G	G	G	G	G	A	G	G	G	G	G	G	G	G	2	0	42	44/44
gi|53717639|ref|NC_006350.1|::23957	C	C	C	C	C	C	C	C	C	C	C	C	C	C	T	C	C	C	C	C	C	C	C	C	C	C	C	C	C	C	C	C	C	C	C	C	C	C	C	C	C	C	C	T	C	2	0	42	44/44
gi|53717639|ref|NC_006350.1|::24014	C	C	C	C	C	C	C	T	T	T	T	T	T	T	T	T	C	C	C	T	T	C	T	C	C	C	T	C	C	C	T	C	T	C	C	C	C	C	T	T	T	C	C	T	T	20	0	24	44/44
gi|53717639|ref|NC_006350.1|::24063	C	C	C	C	C	C	C	T	T	T	C	C	C	T	C	T	C	C	C	T	T	C	C	C	T	C	T	C	C	C	T	C	C	C	C	C	T	C	C	T	T	C	C	C	C	13	0	31	44/44
gi|53717639|ref|NC_006350.1|::24149	A	A	A	A	A	A	G	G	G	G	G	G	G	G	G	G	A	A	A	G	G	A	G	A	G	A	G	A	A	G	G	G	G	A	A	A	G	A	G	G	G	G	A	G	G	26	0	18	44/44
gi|53717639|ref|NC_006350.1|::24173	C	T	T	C	C	C	C	T	T	T	C	C	C	T	C	T	T	C	C	T	T	C	C	C	C	T	T	C	C	C	T	C	C	C	T	T	C	C	C	T	T	C	T	C	C	18	0	26	44/44
gi|53717639|ref|NC_006350.1|::24248	G	G	G	G	G	G	G	G	G	G	G	G	G	G	G	G	G	G	G	G	G	G	G	G	G	G	A	G	G	G	G	G	G	G	G	G	G	G	G	A	G	G	G	G	G	2	0	42	44/44
gi|53717639|ref|NC_006350.1|::24257	T	C	C	T	T	T	T	C	C	C	C	C	C	C	C	C	C	T	T	C	C	C	C	T	C	C	C	T	T	C	C	T	C	T	C	C	C	T	C	C	C	C	C	C	C	32	0	12	44/44
gi|53717639|ref|NC_006350.1|::24305	T	T	T	T	T	T	C	C	C	C	C	T	T	C	C	C	T	T	T	C	C	T	T	T	C	T	C	T	T	T	C	C	T	T	T	T	C	T	C	C	C	T	T	C	T	19	0	25	44/44
gi|53717639|ref|NC_006350.1|::24332	G	G	G	G	G	G	G	G	G	G	G	G	G	G	A	G	G	G	G	G	G	G	G	G	G	G	G	G	G	G	G	G	G	G	G	G	G	G	G	G	G	G	G	A	G	2	0	42	44/44
gi|53717639|ref|NC_006350.1|::24428	G	G	G	G	G	G	G	G	G	G	G	G	G	G	G	G	G	G	G	G	G	G	G	G	C	G	G	G	G	G	G	G	G	G	G	G	C	G	G	G	G	G	G	G	G	2	0	42	44/44
gi|53717639|ref|NC_006350.1|::24449	G	G	A	G	G	G	G	G	G	G	G	G	G	G	G	G	G	G	G	G	G	G	G	G	G	G	G	G	G	G	G	G	G	G	G	G	G	G	G	G	G	G	G	G	G	1	0	43	44/44
gi|53717639|ref|NC_006350.1|::24461	G	G	G	G	G	G	G	G	G	G	G	G	G	G	G	G	G	G	G	G	G	G	G	A	G	G	G	G	G	G	G	G	G	G	G	G	G	G	G	G	G	G	G	G	G	1	0	43	44/44
gi|53717639|ref|NC_006350.1|::24935	C	C	C	C	C	C	C	C	C	C	C	C	C	C	C	C	C	C	C	C	C	C	C	C	T	C	C	C	C	C	C	C	C	C	C	C	T	C	C	C	C	C	C	C	C	2	0	42	44/44
gi|53717639|ref|NC_006350.1|::24938	C	C	C	C	C	C	C	C	C	C	C	C	C	C	C	C	C	C	C	C	C	C	C	T	C	C	C	C	C	T	C	C	C	C	C	C	C	C	C	C	C	C	C	C	C	2	0	42	44/44
gi|53717639|ref|NC_006350.1|::25022	G	G	G	A	A	A	G	G	G	G	G	A	A	G	A	G	G	G	G	G	G	G	A	G	G	G	G	A	G	G	G	G	A	G	G	G	G	G	G	G	G	G	G	A	A	11	0	33	44/44
gi|53717639|ref|NC_006350.1|::25040	C	C	C	C	C	C	C	C	C	C	C	C	C	C	C	C	C	C	C	C	C	C	C	T	T	C	C	C	C	C	C	C	C	C	C	C	T	C	T	C	C	C	C	C	C	4	0	40	44/44
gi|53717639|ref|NC_006350.1|::25046	C	C	C	C	C	C	C	C	C	C	C	C	C	C	C	C	C	C	C	C	C	C	C	T	C	C	C	C	C	C	C	C	C	C	C	C	C	C	C	C	C	C	C	C	C	1	0	43	44/44
gi|53717639|ref|NC_006350.1|::25050	T	T	T	T	T	T	T	T	T	T	T	T	T	T	T	T	T	T	T	T	T	T	T	T	G	T	T	T	T	T	T	T	T	T	T	T	G	T	T	T	T	T	T	T	T	2	0	42	44/44
gi|53717639|ref|NC_006350.1|::25065	C	C	C	T	T	T	C	C	C	C	C	T	T	C	C	C	C	C	C	C	C	C	T	C	C	C	C	T	C	C	C	C	C	C	C	C	C	C	C	C	C	C	C	C	T	8	0	36	44/44
gi|53717639|ref|NC_006350.1|::25067	T	C	C	C	C	C	C	C	C	C	C	C	C	C	C	C	C	C	C	C	C	C	C	C	C	C	C	C	C	C	C	C	C	T	C	C	C	C	C	C	C	C	C	C	C	43	0	1	44/44
gi|53717639|ref|NC_006350.1|::25072	C	C	C	T	T	T	C	C	C	C	C	T	T	C	C	C	C	C	C	C	C	C	T	C	T	C	C	T	C	T	C	C	T	C	C	C	T	C	C	C	C	C	C	C	T	12	0	32	44/44
gi|53717639|ref|NC_006350.1|::25208	G	G	G	G	G	G	G	G	G	G	G	G	G	G	G	G	G	G	G	G	G	G	G	G	G	G	G	G	G	A	G	G	G	G	G	G	G	G	G	G	G	G	G	G	G	1	0	43	44/44
gi|53717639|ref|NC_006350.1|::25235	C	C	C	C	C	C	C	C	C	C	C	C	C	C	C	C	C	C	C	C	C	C	C	C	C	C	C	C	C	C	C	C	C	C	C	C	C	C	T	C	C	C	C	C	C	1	0	43	44/44
gi|53717639|ref|NC_006350.1|::25259	C	C	C	C	C	C	C	C	C	C	C	C	C	C	C	C	C	C	C	C	C	C	C	T	C	C	C	C	C	C	C	C	C	C	C	C	C	C	C	C	C	C	C	C	C	1	0	43	44/44
gi|53717639|ref|NC_006350.1|::25265	G	G	G	G	G	G	G	G	G	G	A	G	G	A	G	A	G	G	G	G	G	G	G	G	G	A	A	G	G	G	A	A	G	G	G	G	G	G	G	A	A	G	G	G	G	9	0	35	44/44
gi|53717639|ref|NC_006350.1|::25499	C	C	T	C	C	C	C	C	C	C	C	C	C	C	C	C	C	C	C	C	C	C	C	C	C	C	C	C	C	C	C	C	C	C	C	C	C	C	C	C	C	C	C	C	C	1	0	43	44/44
gi|53717639|ref|NC_006350.1|::25550	G	G	G	G	G	G	G	G	G	G	G	G	G	G	G	G	G	G	G	G	G	A	G	G	G	G	G	G	G	G	G	G	G	G	G	G	G	G	G	G	G	G	G	G	G	1	0	43	44/44
gi|53717639|ref|NC_006350.1|::25637	C	C	C	C	C	C	C	C	C	C	C	C	C	C	C	C	C	C	C	C	C	C	T	C	C	C	C	C	C	C	C	C	C	C	C	C	C	C	C	C	C	C	C	C	T	2	0	42	44/44
gi|53717639|ref|NC_006350.1|::25658	G	G	G	G	G	G	G	G	G	G	G	G	G	G	G	G	G	G	G	G	G	G	G	G	G	G	G	G	G	A	G	G	G	G	G	G	G	G	G	G	G	G	G	G	G	1	0	43	44/44
gi|53717639|ref|NC_006350.1|::25668	C	C	C	C	C	C	C	C	C	C	C	C	C	C	C	C	C	C	C	C	C	C	C	C	C	C	T	C	C	C	C	C	C	C	C	C	C	C	C	T	C	C	C	C	C	2	0	42	44/44
gi|53717639|ref|NC_006350.1|::25700	C	C	C	C	C	C	T	C	C	C	T	C	C	T	C	T	C	C	C	C	C	C	C	C	C	T	T	C	C	C	T	T	C	C	C	C	C	C	C	T	T	C	C	C	C	10	0	34	44/44
gi|53717639|ref|NC_006350.1|::25991	C	C	C	C	C	C	C	C	C	C	C	C	C	C	C	C	C	C	C	C	C	C	C	C	C	C	C	C	C	T	C	C	C	C	C	C	C	C	C	C	C	C	C	C	C	1	0	43	44/44
gi|53717639|ref|NC_006350.1|::26030	G	G	G	G	G	G	G	G	G	G	A	G	G	G	G	A	G	G	G	G	G	G	G	G	G	A	A	G	G	G	A	A	A	G	G	G	G	G	G	A	A	G	G	G	G	9	0	35	44/44
gi|53717639|ref|NC_006350.1|::26187	T	C	C	C	C	C	C	C	C	C	C	C	C	C	C	C	C	C	C	C	C	C	C	C	C	C	C	C	C	C	C	C	C	T	C	C	C	C	C	C	C	C	C	C	C	43	0	1	44/44
gi|53717639|ref|NC_006350.1|::26444	G	G	A	G	G	G	A	G	G	G	A	G	G	A	G	A	G	G	G	G	G	G	A	G	G	G	G	G	G	G	A	A	G	G	G	G	G	G	G	G	G	G	G	G	A	9	0	35	44/44
gi|53717639|ref|NC_006350.1|::26450	C	C	C	G	G	G	C	G	G	G	C	G	G	C	G	C	C	G	G	G	G	C	C	C	C	C	G	G	C	C	C	C	C	C	C	G	C	G	G	G	C	C	C	G	C	20	0	24	44/44
gi|53717639|ref|NC_006350.1|::26462	T	T	C	C	C	C	C	C	C	C	C	C	C	C	C	C	C	C	C	C	C	T	C	T	T	C	C	C	T	C	C	C	T	T	C	C	T	C	C	C	T	C	T	C	C	34	0	10	44/44
gi|53717639|ref|NC_006350.1|::26546	C	C	C	C	C	C	C	C	C	C	C	C	C	C	C	C	C	C	C	C	C	C	C	C	C	G	C	C	C	G	C	C	C	C	C	C	C	C	C	C	C	C	C	C	C	2	0	42	44/44
gi|53717639|ref|NC_006350.1|::26594	T	T	T	T	T	T	T	T	T	T	T	T	T	T	T	T	T	T	T	T	T	T	T	T	T	C	T	T	T	C	T	T	T	T	T	T	T	T	C	T	T	T	T	T	T	3	0	41	44/44
gi|53717639|ref|NC_006350.1|::26618	C	C	C	C	C	C	C	C	C	C	C	C	C	C	C	C	C	C	C	C	C	C	C	C	C	T	C	C	C	T	C	C	C	C	C	C	C	C	T	C	C	C	C	C	C	3	0	41	44/44
gi|53717639|ref|NC_006350.1|::26624	T	T	T	T	T	T	C	T	T	T	T	T	T	T	C	T	T	T	T	T	T	T	C	T	C	C	T	T	T	C	T	T	T	T	T	C	C	T	C	T	T	T	T	C	C	11	0	33	44/44
gi|53717639|ref|NC_006350.1|::26625	G	G	G	G	G	G	C	G	G	G	G	G	G	G	C	G	G	G	G	G	G	G	C	G	C	C	G	G	G	C	G	G	G	G	G	C	C	G	C	G	G	G	G	C	C	11	0	33	44/44
gi|53717639|ref|NC_006350.1|::26677	C	C	C	C	C	C	C	C	C	C	C	C	C	C	T	C	C	C	C	C	C	C	C	C	C	C	C	C	C	C	C	C	C	C	C	T	C	C	C	C	C	C	C	T	C	3	0	41	44/44
gi|53717639|ref|NC_006350.1|::26682	G	G	G	G	G	G	G	G	G	G	G	G	G	G	G	G	G	G	G	G	G	G	G	G	G	A	G	G	G	A	G	G	G	G	G	G	G	G	A	G	G	G	G	G	G	3	0	41	44/44
gi|53717639|ref|NC_006350.1|::26708	T	T	T	T	T	T	T	T	T	T	T	T	T	T	T	T	T	T	T	T	T	T	T	T	C	T	T	T	C	T	T	T	T	T	T	T	C	T	T	T	T	T	T	T	T	3	0	41	44/44
gi|53717639|ref|NC_006350.1|::26812	G	G	G	G	G	G	G	G	G	G	G	G	G	G	A	G	G	G	G	G	G	G	G	G	G	A	G	G	G	A	G	G	G	G	G	G	G	G	A	G	G	G	G	A	G	5	0	39	44/44
gi|53717639|ref|NC_006350.1|::26926	C	C	C	C	C	C	T	C	C	C	C	C	C	C	C	C	C	C	C	C	C	C	C	C	C	C	C	C	C	C	C	C	C	C	C	C	C	C	C	C	C	C	C	C	C	1	0	43	44/44
gi|53717639|ref|NC_006350.1|::26968	C	C	C	C	C	C	C	C	C	C	C	C	C	C	C	C	C	C	C	C	C	C	C	C	C	T	C	C	C	T	C	C	C	C	C	T	C	C	T	C	C	C	C	C	C	4	0	40	44/44
gi|53717639|ref|NC_006350.1|::27004	G	G	C	G	G	G	G	G	G	G	G	G	G	G	G	G	G	G	G	G	G	G	G	G	G	G	G	G	G	G	G	G	G	G	G	G	G	G	G	G	G	G	G	G	G	1	0	43	44/44
gi|53717639|ref|NC_006350.1|::27136	C	T	C	C	C	C	C	C	C	C	C	C	C	C	C	C	C	C	C	C	C	C	C	C	C	C	C	C	C	C	C	C	C	C	C	C	C	C	C	C	C	C	C	C	C	1	0	43	44/44
gi|53717639|ref|NC_006350.1|::27289	G	G	G	G	G	G	G	G	G	G	G	G	G	G	G	G	A	G	G	G	G	G	G	G	G	G	G	G	G	G	G	G	G	G	A	G	G	G	G	G	G	G	G	G	G	2	0	42	44/44
gi|53717639|ref|NC_006350.1|::27292	G	G	G	G	G	G	G	G	G	G	G	G	G	G	G	G	C	G	G	G	G	G	G	G	G	G	G	G	G	G	G	G	G	G	C	G	G	G	G	G	G	G	G	G	G	2	0	42	44/44
gi|53717639|ref|NC_006350.1|::27398	T	T	T	C	C	C	T	C	C	C	T	T	T	T	T	T	T	C	C	T	T	T	T	T	T	T	T	C	C	T	T	T	C	T	T	C	T	T	T	T	T	T	T	T	T	12	0	32	44/44
gi|53717639|ref|NC_006350.1|::27415	C	C	C	C	C	C	T	C	C	C	C	C	C	C	C	C	C	C	C	C	C	C	C	C	C	C	C	C	C	C	C	C	C	C	C	C	C	C	C	C	C	C	C	C	C	1	0	43	44/44
gi|53717639|ref|NC_006350.1|::27472	G	G	G	G	G	G	G	G	G	G	G	G	G	G	A	G	G	G	G	G	G	G	G	G	G	G	G	G	G	G	G	G	G	G	G	G	G	G	G	G	G	G	G	A	G	2	0	42	44/44
gi|53717639|ref|NC_006350.1|::27473	T	T	T	T	T	T	T	T	T	T	T	T	T	T	T	T	T	T	T	T	T	T	T	T	T	T	T	T	T	T	T	T	T	T	T	C	T	T	T	T	T	T	T	T	T	1	0	43	44/44
gi|53717639|ref|NC_006350.1|::27483	G	A	G	G	G	G	G	G	G	G	G	G	G	G	G	G	G	G	G	G	G	G	G	G	G	G	G	G	G	G	G	G	G	G	G	G	G	G	G	G	G	G	A	G	G	2	0	42	44/44
gi|53717639|ref|NC_006350.1|::27508	C	C	C	C	C	C	C	C	C	C	C	C	C	C	C	C	T	C	C	C	C	C	C	C	C	C	C	C	C	T	C	C	C	C	T	C	C	C	C	C	C	C	C	C	C	3	0	41	44/44
gi|53717639|ref|NC_006350.1|::27515	C	C	C	T	T	T	C	C	C	C	C	C	C	C	C	C	C	C	C	C	C	C	C	C	T	C	C	T	C	C	C	C	C	C	C	C	T	C	C	C	C	C	C	C	C	6	0	38	44/44
gi|53717639|ref|NC_006350.1|::27530	G	G	G	C	C	C	G	G	G	G	G	G	G	G	G	G	G	G	G	G	G	G	G	G	C	G	G	C	G	G	G	G	G	G	G	G	C	G	G	G	G	G	G	G	G	6	0	38	44/44
gi|53717639|ref|NC_006350.1|::27571	C	C	C	C	C	C	C	C	C	C	T	C	C	T	C	T	C	C	C	T	T	C	C	C	C	T	T	C	C	C	T	C	C	C	C	C	C	T	C	T	T	T	C	C	C	12	0	32	44/44
gi|53717639|ref|NC_006350.1|::28141	G	G	G	G	G	G	G	G	G	G	G	G	G	G	A	G	G	G	G	G	G	G	T	T	T	G	G	G	G	G	G	G	G	G	G	A	T	G	G	G	G	G	G	A	T	8	0	36	44/44
gi|53717639|ref|NC_006350.1|::28335	T	T	T	T	T	T	C	T	T	T	T	T	T	T	T	T	T	T	T	T	T	T	C	C	T	T	T	T	T	T	T	C	T	T	T	T	T	T	T	T	T	T	T	T	C	5	0	39	44/44
gi|53717639|ref|NC_006350.1|::28339	T	T	T	C	C	C	C	C	C	C	C	C	C	T	C	C	C	C	C	C	C	T	C	C	C	C	C	C	C	C	C	C	T	T	C	C	C	C	C	C	C	C	T	C	C	37	0	7	44/44
gi|53717639|ref|NC_006350.1|::28393	G	G	G	G	G	G	G	G	G	G	G	G	G	G	G	G	A	G	G	G	G	G	G	G	G	G	G	G	G	G	G	G	G	G	A	G	G	G	G	G	G	G	G	G	G	2	0	42	44/44
gi|53717639|ref|NC_006350.1|::28429	C	C	C	C	C	C	C	C	C	C	C	G	G	C	G	C	C	G	G	C	C	C	C	C	G	G	C	G	C	G	C	C	C	C	C	C	G	C	G	C	C	C	C	G	C	12	0	32	44/44
gi|53717639|ref|NC_006350.1|::28431	T	T	T	T	T	T	T	T	T	T	T	C	C	T	T	T	T	T	T	T	T	T	T	T	C	T	T	C	T	T	T	T	T	T	T	T	C	T	T	T	T	T	T	T	T	5	0	39	44/44
gi|53717639|ref|NC_006350.1|::28817	C	C	C	C	C	C	C	C	C	C	C	C	C	C	C	C	C	C	C	C	C	C	C	C	C	G	C	C	C	G	C	C	C	C	C	C	C	C	C	C	C	C	C	C	C	2	0	42	44/44
gi|53717639|ref|NC_006350.1|::28837	A	A	A	A	A	A	A	A	A	A	A	A	A	A	A	A	A	A	A	A	A	A	T	A	A	A	A	A	A	A	A	A	A	A	A	A	A	A	A	A	A	A	A	A	T	2	0	42	44/44
gi|53717639|ref|NC_006350.1|::28901	G	A	G	G	G	G	G	G	G	G	G	G	G	G	G	G	G	G	G	G	G	G	G	G	G	G	G	G	G	G	G	G	G	G	G	G	G	G	G	G	G	G	A	G	G	2	0	42	44/44
gi|53717639|ref|NC_006350.1|::28970	C	C	C	C	C	C	C	C	C	C	C	C	C	T	C	C	C	C	C	C	C	C	C	C	C	C	C	C	C	C	C	C	C	C	C	C	C	C	C	C	C	C	C	C	C	1	0	43	44/44
gi|53717639|ref|NC_006350.1|::29368	T	C	T	T	T	T	T	T	T	T	T	T	T	T	T	T	T	T	T	T	T	T	T	T	T	T	T	T	T	T	T	T	T	T	T	T	T	T	T	T	T	T	C	T	T	2	0	42	44/44
gi|53717639|ref|NC_006350.1|::29429	C	C	C	C	C	C	C	C	C	C	C	C	C	C	T	T	T	C	C	T	T	C	C	C	T	C	C	C	C	C	T	C	T	C	T	C	T	C	C	C	C	C	C	T	C	11	0	33	44/44
gi|53717639|ref|NC_006350.1|::29489	G	G	G	G	G	G	G	G	G	G	G	G	G	G	A	A	G	G	G	A	A	G	G	G	G	G	G	G	G	G	A	G	G	G	G	G	G	G	G	G	G	G	G	A	G	6	0	38	44/44
gi|53717639|ref|NC_006350.1|::29550	G	G	G	G	G	G	G	G	G	G	G	G	G	G	G	G	G	G	G	G	G	G	G	A	G	G	G	G	G	G	G	G	G	G	G	G	G	G	G	G	G	G	G	G	G	1	0	43	44/44
gi|53717639|ref|NC_006350.1|::29588	G	G	G	G	G	G	G	G	G	G	G	G	G	G	A	A	G	G	G	A	A	G	G	G	A	G	G	G	G	G	A	G	A	G	G	G	A	G	G	G	G	G	G	A	G	9	0	35	44/44
gi|53717639|ref|NC_006350.1|::29802	C	C	C	C	C	C	C	C	C	C	C	C	C	C	C	C	T	C	C	C	C	C	C	C	C	C	C	C	C	C	C	C	C	C	T	C	C	C	C	C	C	C	C	C	C	2	0	42	44/44
gi|53717639|ref|NC_006350.1|::29832	C	C	C	C	C	C	C	C	C	C	C	C	C	C	C	C	C	C	C	C	C	C	T	C	C	C	C	C	C	C	C	C	C	C	C	C	C	C	C	C	C	C	C	C	T	2	0	42	44/44
gi|53717639|ref|NC_006350.1|::29841	G	G	G	G	G	G	G	G	G	G	G	G	G	G	G	G	A	G	G	G	G	G	G	G	G	G	G	G	G	G	G	G	G	G	A	G	G	G	G	G	G	G	G	G	G	2	0	42	44/44
gi|53717639|ref|NC_006350.1|::29952	C	C	C	C	C	C	C	C	C	C	C	C	C	C	C	C	C	C	C	C	C	T	C	C	C	C	T	C	C	C	C	C	C	C	C	C	C	C	C	T	C	C	C	C	C	3	0	41	44/44
gi|53717639|ref|NC_006350.1|::30079	C	C	C	C	C	C	C	C	C	C	C	C	C	C	C	C	C	C	C	C	C	C	C	C	C	T	C	C	C	C	C	C	C	C	C	C	C	C	C	C	C	C	C	C	C	1	0	43	44/44
gi|53717639|ref|NC_006350.1|::30145	G	G	G	G	G	G	G	G	G	G	G	G	G	G	G	G	G	G	G	G	G	G	G	G	G	G	G	G	G	G	G	G	G	G	G	G	G	G	G	G	A	G	G	G	G	1	0	43	44/44
gi|53717639|ref|NC_006350.1|::30278	C	C	C	C	C	C	C	C	C	C	C	C	C	C	C	C	C	C	C	C	C	C	C	C	T	C	C	C	C	C	C	C	C	C	C	C	T	C	C	C	C	C	C	C	C	2	0	42	44/44
gi|53717639|ref|NC_006350.1|::30315	C	C	C	C	C	C	C	C	C	C	C	T	T	C	T	C	C	T	T	C	C	T	C	C	C	C	C	C	C	C	C	C	C	C	C	C	C	C	C	C	T	T	C	T	C	9	0	35	44/44
gi|53717639|ref|NC_006350.1|::30330	G	G	G	G	G	G	G	G	G	G	G	G	G	G	G	G	G	G	G	G	G	G	G	G	A	G	G	G	G	G	G	G	G	G	G	G	A	G	G	G	G	G	G	G	G	2	0	42	44/44
gi|53717639|ref|NC_006350.1|::31041	G	G	G	G	G	G	G	G	G	G	G	G	G	G	G	G	G	G	G	G	G	G	G	G	A	G	G	G	G	G	G	G	G	G	G	G	A	G	G	G	G	G	G	G	G	2	0	42	44/44
gi|53717639|ref|NC_006350.1|::31089	T	T	G	G	G	G	G	G	G	G	G	G	G	G	G	G	T	G	G	G	G	G	T	G	G	G	G	G	G	G	G	G	T	T	T	G	G	G	G	G	G	G	T	G	T	36	0	8	44/44
gi|53717639|ref|NC_006350.1|::31111	C	C	T	C	C	C	C	C	C	C	C	C	C	C	C	T	C	C	C	T	T	C	C	C	C	C	C	C	C	C	T	C	C	C	C	C	C	C	C	C	C	C	C	C	C	5	0	39	44/44
gi|53717639|ref|NC_006350.1|::31222	A	G	A	A	A	A	A	A	A	A	A	A	A	A	A	A	A	A	A	A	A	A	A	A	A	A	A	A	A	A	A	A	A	A	A	A	A	A	A	A	A	A	G	A	A	2	0	42	44/44
gi|53717639|ref|NC_006350.1|::31274	G	A	A	A	A	A	A	A	A	A	A	A	A	A	A	A	A	A	A	A	A	A	A	A	A	A	A	A	A	A	A	A	A	G	A	A	A	A	A	A	A	A	A	A	A	43	0	1	44/44
gi|53717639|ref|NC_006350.1|::31293	C	C	C	C	C	C	C	C	C	C	C	C	C	C	C	C	C	C	C	C	C	T	C	C	C	C	C	C	C	C	C	C	C	C	C	C	C	C	C	C	C	C	C	C	C	1	0	43	44/44
gi|53717639|ref|NC_006350.1|::31296	C	C	C	C	C	C	C	C	C	C	C	C	C	C	C	C	C	C	C	C	C	G	C	C	C	C	C	C	C	C	C	C	C	C	C	C	C	C	C	C	C	C	C	C	C	1	0	43	44/44
gi|53717639|ref|NC_006350.1|::31330	C	C	C	C	C	C	C	C	C	C	C	C	C	A	C	C	C	C	C	C	C	C	C	A	C	C	C	C	C	C	C	C	C	C	C	C	C	C	C	C	C	C	C	C	C	2	0	42	44/44
gi|53717639|ref|NC_006350.1|::31425	A	G	G	G	G	G	G	G	G	G	G	G	G	G	G	G	G	G	G	G	G	G	G	G	G	G	G	G	G	G	G	G	G	A	G	G	G	G	G	G	G	G	G	G	G	43	0	1	44/44
gi|53717639|ref|NC_006350.1|::31434	C	C	A	C	C	C	C	C	C	C	C	C	C	C	C	A	C	A	A	A	A	C	C	C	C	C	C	C	A	C	A	A	C	C	C	C	C	C	C	C	A	C	C	C	C	10	0	34	44/44
gi|53717639|ref|NC_006350.1|::31507	G	G	G	G	G	G	G	G	G	G	G	A	A	G	G	G	G	G	G	G	G	G	G	G	G	G	G	G	G	G	G	G	G	G	G	G	G	G	G	G	G	G	G	G	G	2	0	42	44/44
gi|53717639|ref|NC_006350.1|::31590	C	C	C	C	C	C	C	C	C	C	C	C	C	C	C	C	C	C	C	C	C	C	C	C	C	C	C	C	C	C	C	C	C	C	C	C	C	C	T	C	C	C	C	C	C	1	0	43	44/44
gi|53717639|ref|NC_006350.1|::31668	G	G	G	G	G	G	G	G	G	G	G	G	G	G	A	G	G	G	G	G	G	G	G	G	G	G	G	G	G	G	G	G	G	G	G	G	G	G	G	G	G	G	G	A	G	2	0	42	44/44
gi|53717639|ref|NC_006350.1|::31707	C	C	C	C	C	C	C	C	C	C	C	C	C	C	T	C	C	C	C	C	C	C	C	C	C	C	C	C	C	C	C	C	C	C	C	C	C	C	C	C	C	C	C	T	C	2	0	42	44/44
gi|53717639|ref|NC_006350.1|::32051	C	C	C	C	C	C	C	C	C	C	C	C	C	C	C	C	C	C	C	C	C	C	C	C	C	C	C	C	C	C	C	C	T	C	C	C	C	C	C	C	C	C	C	C	C	1	0	43	44/44
gi|53717639|ref|NC_006350.1|::32090	A	G	G	A	A	A	G	G	G	G	G	G	G	A	G	G	G	G	G	G	G	G	G	A	G	A	G	A	A	A	G	G	A	A	G	G	G	G	G	G	G	A	G	G	G	32	0	12	44/44
gi|53717639|ref|NC_006350.1|::32101	C	C	C	C	C	C	C	C	C	C	T	C	C	C	T	T	C	T	T	C	C	T	C	C	C	C	C	C	C	C	T	T	C	C	C	C	C	C	C	C	C	C	C	T	C	9	0	35	44/44
gi|53717639|ref|NC_006350.1|::32119	C	C	C	C	C	C	C	C	C	C	C	C	C	C	C	C	T	C	C	C	C	C	C	C	C	C	C	C	C	C	C	C	C	C	T	C	C	C	C	C	C	C	C	C	C	2	0	42	44/44
gi|53717639|ref|NC_006350.1|::32157	C	C	C	C	C	C	C	C	C	C	C	C	C	C	C	C	C	C	C	C	C	C	C	C	C	C	C	C	C	C	C	C	T	C	C	C	C	C	C	C	C	C	C	C	C	1	0	43	44/44
gi|53717639|ref|NC_006350.1|::32216	C	T	C	C	C	C	C	T	T	T	C	T	T	C	C	C	T	C	C	T	T	C	T	C	T	C	T	C	C	C	C	C	C	C	T	C	T	C	C	T	C	C	T	C	T	17	0	27	44/44
gi|53717639|ref|NC_006350.1|::32268	G	G	G	G	G	G	G	G	G	G	G	G	G	G	A	G	G	G	G	G	G	A	G	G	G	G	G	G	G	G	G	G	G	G	G	G	G	G	G	G	G	G	G	A	G	3	0	41	44/44
gi|53717639|ref|NC_006350.1|::32351	T	G	G	G	G	G	G	G	G	G	T	G	G	T	G	T	G	T	T	G	G	G	G	T	G	G	G	G	G	G	T	T	G	T	G	G	G	G	G	G	G	T	G	G	G	34	0	10	44/44
gi|53717639|ref|NC_006350.1|::32534	G	G	G	G	G	G	G	G	G	G	G	G	G	G	G	G	A	G	G	G	G	G	G	G	G	G	G	G	G	G	G	G	G	G	A	G	G	G	G	G	G	G	G	G	G	2	0	42	44/44
gi|53717639|ref|NC_006350.1|::32601	T	T	T	T	T	T	T	T	T	T	T	T	T	T	T	T	T	T	T	T	T	T	G	T	T	T	G	T	T	T	T	T	T	T	T	T	T	T	T	G	T	T	T	T	G	4	0	40	44/44
gi|53717639|ref|NC_006350.1|::32635	G	G	G	G	G	G	G	G	G	G	G	G	G	G	G	G	G	G	G	G	G	G	G	G	G	G	G	G	G	G	G	G	G	G	G	G	G	G	A	G	G	G	G	G	G	1	0	43	44/44
gi|53717639|ref|NC_006350.1|::32655	A	A	G	G	G	G	G	G	G	G	A	G	G	G	G	A	G	G	G	G	G	G	G	G	G	G	A	G	G	G	A	A	G	A	G	G	G	G	G	A	G	G	A	G	G	35	0	9	44/44
gi|53717639|ref|NC_006350.1|::32873	T	T	G	G	G	G	G	G	G	G	T	G	G	G	G	T	G	G	G	G	G	G	G	G	G	G	T	G	G	G	T	T	G	T	G	G	G	G	G	T	G	G	T	G	G	35	0	9	44/44
gi|53717639|ref|NC_006350.1|::32966	G	G	G	G	G	G	G	G	G	G	G	G	G	G	G	G	G	G	G	G	G	G	G	G	A	G	G	G	G	G	G	G	G	G	G	G	A	G	G	G	A	G	G	G	G	3	0	41	44/44
gi|53717639|ref|NC_006350.1|::32969	C	A	C	C	C	C	C	A	A	A	A	C	C	C	A	C	C	A	A	C	C	A	C	C	A	C	C	C	A	C	C	C	A	C	C	C	A	C	A	C	A	C	A	A	C	17	0	27	44/44
gi|53717639|ref|NC_006350.1|::32974	G	G	G	G	G	G	G	C	C	C	G	G	G	G	G	G	G	G	G	G	G	G	G	G	G	G	G	G	G	G	G	G	G	G	G	G	G	G	G	G	G	G	G	G	G	3	0	41	44/44
gi|53717639|ref|NC_006350.1|::33731	C	C	C	C	C	C	C	C	C	C	C	C	C	C	C	C	C	C	C	C	C	T	C	C	C	C	C	C	C	C	C	C	C	C	C	C	C	C	C	C	T	C	C	C	C	2	0	42	44/44
gi|53717639|ref|NC_006350.1|::33787	G	G	G	G	G	G	G	A	A	A	G	G	G	G	G	G	G	G	G	G	G	G	G	G	G	G	G	G	G	G	G	G	G	G	G	G	G	G	G	G	G	G	G	G	G	3	0	41	44/44
gi|53717639|ref|NC_006350.1|::33829	G	G	G	G	G	G	G	G	G	G	G	G	G	G	G	G	G	G	G	G	G	G	G	G	G	A	G	G	G	G	G	G	G	G	G	G	G	G	G	G	G	G	G	G	G	1	0	43	44/44
gi|53717639|ref|NC_006350.1|::33861	G	G	G	G	G	G	G	G	G	G	G	G	G	G	G	G	G	G	G	G	G	G	A	G	G	G	G	G	G	G	G	G	G	G	G	G	G	G	G	G	G	G	G	G	A	2	0	42	44/44
gi|53717639|ref|NC_006350.1|::34071	G	G	G	G	G	G	G	G	G	G	G	G	G	G	G	G	G	G	G	G	G	A	A	G	G	G	G	G	G	G	G	G	G	G	G	G	G	G	G	G	G	G	G	G	A	3	0	41	44/44
gi|53717639|ref|NC_006350.1|::34072	C	C	C	T	T	T	C	C	C	C	C	T	T	C	C	C	C	C	C	C	C	C	C	C	C	C	C	T	C	C	C	C	C	C	C	C	C	C	C	C	C	C	C	C	C	6	0	38	44/44
gi|53717639|ref|NC_006350.1|::34146	T	T	T	C	C	C	C	C	C	C	C	C	C	C	C	T	C	C	C	T	T	C	C	T	C	T	C	C	C	T	T	T	C	T	C	C	C	T	C	C	T	T	T	C	C	29	0	15	44/44
gi|53717639|ref|NC_006350.1|::34203	A	A	A	A	A	A	G	G	G	G	G	A	A	G	G	A	G	G	G	A	A	A	G	A	G	G	G	A	G	A	A	A	G	A	G	A	G	A	G	G	A	A	A	G	G	22	0	22	44/44
gi|53717639|ref|NC_006350.1|::34405	G	G	G	G	G	G	A	G	G	G	G	G	G	G	G	G	G	G	G	G	G	G	G	G	G	G	A	G	G	G	G	G	G	G	G	G	G	G	G	A	G	G	G	G	G	3	0	41	44/44
gi|53717639|ref|NC_006350.1|::34486	C	C	C	C	C	C	C	C	C	C	C	C	C	C	C	C	C	C	C	C	C	C	C	T	C	C	C	C	C	C	C	C	C	C	C	C	C	C	C	C	C	C	C	C	C	1	0	43	44/44
gi|53717639|ref|NC_006350.1|::34540	G	G	G	G	G	G	G	G	G	G	G	G	G	G	G	G	G	G	G	G	G	G	G	G	G	G	G	G	A	G	G	G	G	G	G	G	G	G	G	G	G	G	G	G	G	1	0	43	44/44
gi|53717639|ref|NC_006350.1|::34542	C	C	C	A	A	A	C	C	C	C	C	A	A	C	C	C	C	A	C	C	C	C	C	A	C	C	C	A	C	C	C	C	C	C	C	C	C	C	C	C	C	C	C	C	C	8	0	36	44/44
gi|53717639|ref|NC_006350.1|::34557	C	C	C	C	C	C	C	C	C	C	C	C	C	C	C	C	C	C	C	C	C	C	C	T	C	C	C	C	C	C	C	C	C	C	C	C	C	C	C	C	C	C	C	C	C	1	0	43	44/44
gi|53717639|ref|NC_006350.1|::34636	A	A	C	C	C	C	A	A	A	A	A	C	C	C	A	A	A	A	A	A	A	A	A	A	A	A	A	C	A	A	A	A	A	A	A	A	A	C	A	A	A	A	A	A	A	9	0	35	44/44
gi|53717639|ref|NC_006350.1|::34657	C	C	C	C	C	C	C	C	C	C	C	C	C	C	C	C	C	C	C	C	C	C	T	C	C	C	C	C	C	C	C	C	C	C	C	C	C	C	C	C	C	C	C	C	T	2	0	42	44/44
gi|53717639|ref|NC_006350.1|::34662	T	T	T	T	T	T	T	T	T	T	T	T	T	T	T	T	T	T	T	T	T	T	C	T	T	T	T	T	T	T	T	T	T	T	T	T	T	T	T	T	T	T	T	T	C	2	0	42	44/44
gi|53717639|ref|NC_006350.1|::34686	C	C	C	T	T	T	C	C	C	C	C	T	T	C	C	C	C	C	C	C	C	C	C	C	C	C	C	C	C	C	C	C	C	C	C	C	C	C	C	C	C	C	C	C	C	5	0	39	44/44
gi|53717639|ref|NC_006350.1|::34736	A	A	A	A	A	A	A	A	A	A	A	A	A	A	A	A	A	A	A	A	A	A	A	A	G	A	A	A	A	A	A	A	A	A	A	A	G	A	A	A	A	A	A	A	A	2	0	42	44/44
gi|53717639|ref|NC_006350.1|::34737	A	A	A	A	A	A	T	A	A	A	A	A	A	A	A	A	A	A	A	A	A	A	A	A	A	A	T	A	T	A	A	A	A	A	A	A	A	A	A	T	A	T	A	A	A	5	0	39	44/44
gi|53717639|ref|NC_006350.1|::35041	T	T	T	T	T	T	C	C	C	C	T	T	T	T	C	T	C	T	T	T	T	C	C	C	C	T	C	T	C	T	T	T	C	T	C	T	C	T	T	C	T	C	T	C	C	19	0	25	44/44
gi|53717639|ref|NC_006350.1|::35094	T	C	T	T	T	T	T	T	T	T	C	T	T	C	T	T	T	T	T	C	C	T	T	T	T	T	T	C	T	T	T	T	T	T	T	T	T	T	C	T	C	T	C	T	T	9	0	35	44/44
gi|53717639|ref|NC_006350.1|::35103	C	T	C	C	C	C	C	C	C	C	T	C	C	T	C	C	T	C	C	T	T	C	C	C	C	C	C	T	C	T	C	C	C	C	T	C	C	C	T	C	T	C	T	C	C	12	0	32	44/44
gi|53717639|ref|NC_006350.1|::35114	G	G	G	G	G	G	G	G	G	G	G	G	G	G	G	G	A	G	G	G	G	G	G	G	G	G	G	G	G	G	G	G	G	G	A	G	G	G	G	G	G	G	G	G	G	2	0	42	44/44
gi|53717639|ref|NC_006350.1|::35157	T	T	T	T	T	T	C	T	T	T	T	T	T	T	C	T	C	T	T	T	T	T	T	C	C	T	C	T	C	T	T	T	T	T	C	T	C	T	T	C	T	C	T	C	T	12	0	32	44/44
gi|53717639|ref|NC_006350.1|::35486	G	G	G	G	G	G	G	G	G	G	G	G	G	G	G	G	G	G	G	G	G	G	G	G	A	G	G	G	G	G	G	G	G	G	G	G	A	G	G	G	G	G	G	G	G	2	0	42	44/44
gi|53717639|ref|NC_006350.1|::35616	G	A	G	G	G	G	G	G	G	G	G	G	G	G	G	G	G	G	G	G	G	G	G	G	G	G	G	G	G	G	G	G	G	G	G	G	G	G	G	G	G	G	A	G	G	2	0	42	44/44
gi|53717639|ref|NC_006350.1|::35690	G	G	G	G	G	G	G	A	A	A	G	G	G	G	G	G	G	A	A	G	G	A	G	G	G	G	G	G	G	G	G	G	G	G	G	G	G	G	G	G	G	G	G	G	G	6	0	38	44/44
gi|53717639|ref|NC_006350.1|::35894	G	G	G	G	G	G	G	G	G	G	G	G	G	G	G	G	G	A	A	G	G	A	G	G	G	G	G	G	G	G	G	G	G	G	G	A	G	G	A	G	G	G	G	G	G	5	0	39	44/44
gi|53717639|ref|NC_006350.1|::35912	G	G	G	G	G	G	G	G	G	G	G	G	G	G	A	G	A	G	G	G	G	G	G	G	G	G	G	G	G	G	G	G	G	G	A	G	G	G	G	G	G	G	G	A	G	4	0	40	44/44
gi|53717639|ref|NC_006350.1|::36062	C	C	C	C	C	C	C	C	C	C	C	C	C	C	C	C	T	C	C	C	C	C	C	C	C	C	C	C	C	C	C	C	C	C	T	C	C	C	C	C	C	C	C	C	C	2	0	42	44/44
gi|53717639|ref|NC_006350.1|::36182	G	G	G	G	G	G	G	G	G	G	G	G	G	G	G	G	G	G	G	G	G	G	G	G	G	G	G	G	A	G	G	G	G	G	G	G	G	G	G	G	G	G	G	G	G	1	0	43	44/44
gi|53717639|ref|NC_006350.1|::36245	G	G	A	G	G	G	G	G	G	G	G	G	G	A	G	A	G	G	G	G	G	G	A	G	G	A	G	G	A	G	A	A	G	G	G	G	G	G	A	G	G	G	G	G	A	10	0	34	44/44
gi|53717639|ref|NC_006350.1|::36385	C	C	C	T	T	T	C	C	C	C	C	T	T	C	C	C	C	C	C	C	C	C	C	C	C	C	C	C	C	C	C	C	C	C	C	C	C	C	C	C	C	C	C	C	C	5	0	39	44/44
gi|53717639|ref|NC_006350.1|::36401	G	G	G	G	G	G	G	G	G	G	G	G	G	G	G	G	G	G	G	G	G	G	G	A	G	G	G	G	G	G	G	G	G	G	G	G	G	G	G	G	G	G	G	G	G	1	0	43	44/44
gi|53717639|ref|NC_006350.1|::36523	C	C	C	C	C	C	C	C	C	C	C	C	C	C	C	C	T	T	T	C	C	T	T	C	T	C	C	C	C	C	C	C	C	C	T	T	T	C	C	C	C	C	C	C	T	10	0	34	44/44
gi|53717639|ref|NC_006350.1|::36745	G	G	G	G	G	G	G	G	G	G	G	G	G	G	G	G	G	G	G	G	G	G	G	G	G	G	G	G	G	G	G	G	G	G	G	G	G	G	A	G	G	G	G	G	G	1	0	43	44/44
gi|53717639|ref|NC_006350.1|::36817	C	C	C	C	C	C	C	C	C	C	C	C	C	C	C	C	C	C	C	C	C	C	C	C	C	C	C	C	C	C	C	C	T	C	C	C	C	C	C	C	C	C	C	C	C	1	0	43	44/44
gi|53717639|ref|NC_006350.1|::37078	G	G	G	G	G	G	G	G	G	G	G	G	G	G	A	G	G	G	G	G	G	G	G	G	G	G	G	G	G	G	G	G	G	G	G	A	G	G	G	G	G	G	G	A	G	3	0	41	44/44
gi|53717639|ref|NC_006350.1|::37316	C	C	C	C	C	C	C	C	C	C	C	C	C	C	C	C	C	C	C	C	C	C	C	C	C	T	C	C	C	C	C	C	C	C	C	C	C	C	C	C	C	C	C	C	C	1	0	43	44/44
gi|53717639|ref|NC_006350.1|::37366	C	C	C	C	C	C	C	C	C	C	C	C	C	C	C	C	C	C	C	T	T	C	C	C	C	C	C	C	C	C	C	C	C	C	C	C	C	C	C	C	T	C	C	C	C	3	0	41	44/44
gi|53717639|ref|NC_006350.1|::37417	C	C	C	C	C	C	C	C	C	C	C	C	C	C	C	C	T	C	C	C	C	C	C	C	C	C	C	C	C	C	C	C	C	C	T	C	C	C	C	C	C	C	C	C	C	2	0	42	44/44
gi|53717639|ref|NC_006350.1|::37564	C	T	C	C	C	C	C	C	C	C	C	C	C	C	C	C	C	C	C	C	C	C	C	C	C	C	C	C	C	C	C	C	C	C	C	C	C	C	C	C	C	C	T	C	C	2	0	42	44/44
gi|53717639|ref|NC_006350.1|::37678	C	C	C	C	C	C	C	C	C	C	C	C	C	C	C	C	C	C	C	C	C	C	T	C	C	C	C	C	C	C	C	C	C	C	C	C	C	C	C	C	C	C	C	C	T	2	0	42	44/44
gi|53717639|ref|NC_006350.1|::37759	A	G	G	G	G	G	G	G	G	G	G	G	G	A	G	A	G	G	G	A	A	G	G	G	G	G	G	G	G	G	A	A	G	A	G	G	G	G	G	G	G	G	G	G	G	37	0	7	44/44
gi|53717639|ref|NC_006350.1|::37799	C	C	C	A	A	A	C	C	C	C	C	C	C	C	C	C	C	C	C	C	C	C	C	C	C	C	C	C	C	C	C	C	C	C	C	C	C	C	C	C	C	C	C	C	C	3	0	41	44/44
gi|53717639|ref|NC_006350.1|::38062	A	G	G	G	G	G	G	G	G	G	G	G	G	A	G	A	G	G	G	A	A	G	G	G	G	G	G	G	G	G	A	A	G	A	G	G	G	G	G	G	G	G	G	G	G	37	0	7	44/44
gi|53717639|ref|NC_006350.1|::38187	C	C	C	C	C	C	C	C	C	C	C	C	C	C	C	C	C	C	C	C	C	C	C	C	C	C	C	C	C	C	C	C	T	C	C	T	C	C	C	C	C	C	C	C	C	2	0	42	44/44
gi|53717639|ref|NC_006350.1|::38357	C	C	C	C	C	C	C	C	C	C	C	C	C	C	C	C	T	C	C	C	C	C	C	C	C	C	C	C	C	C	C	C	C	C	T	C	C	C	T	C	C	C	C	C	C	3	0	41	44/44
gi|53717639|ref|NC_006350.1|::38424	C	C	C	C	C	C	C	C	C	C	C	C	C	C	C	C	C	C	C	C	C	C	T	C	C	C	C	C	C	C	C	C	C	C	C	C	C	C	C	C	C	C	C	C	T	2	0	42	44/44
gi|53717639|ref|NC_006350.1|::38772	C	G	G	G	G	G	G	G	G	G	G	G	G	C	G	C	G	G	G	G	G	G	G	G	G	G	G	G	G	G	C	G	G	C	G	G	G	G	G	G	G	G	G	G	G	40	0	4	44/44
gi|53717639|ref|NC_006350.1|::38867	G	A	G	A	A	A	G	G	G	G	G	G	G	G	G	G	G	G	G	G	G	G	G	A	G	G	G	A	G	G	G	G	G	G	G	G	G	G	G	G	G	G	A	G	G	7	0	37	44/44
gi|53717639|ref|NC_006350.1|::38925	G	G	G	G	G	G	G	G	G	G	G	G	G	G	G	G	G	G	G	G	G	G	G	G	A	G	G	G	G	G	G	G	G	G	G	G	A	G	G	G	G	G	G	G	G	2	0	42	44/44
gi|53717639|ref|NC_006350.1|::39003	G	G	G	G	G	G	G	G	G	G	G	G	G	G	A	G	G	G	G	G	G	G	G	G	G	G	G	G	G	G	G	G	G	G	G	G	G	G	G	G	G	G	G	A	G	2	0	42	44/44
gi|53717639|ref|NC_006350.1|::39285	T	C	C	C	C	C	C	T	T	T	C	T	T	T	T	T	T	T	T	T	T	T	T	C	C	C	C	T	C	T	T	C	C	T	T	T	C	C	C	C	C	C	C	T	T	21	0	23	44/44
gi|53717639|ref|NC_006350.1|::39357	C	C	A	A	A	A	C	C	C	C	C	C	C	C	C	C	C	C	C	C	C	C	C	A	C	C	C	C	C	C	C	C	C	C	C	C	C	A	C	C	C	C	C	C	C	6	0	38	44/44
gi|53717639|ref|NC_006350.1|::39422	A	A	A	A	A	A	A	A	A	A	A	A	A	A	A	A	A	A	A	A	A	A	C	A	A	A	A	A	A	A	A	A	A	A	A	A	A	A	A	A	A	A	A	A	C	2	0	42	44/44
gi|53717639|ref|NC_006350.1|::39435	C	C	C	C	C	C	T	T	T	T	T	C	C	C	T	C	C	T	T	T	T	C	C	C	C	T	T	T	T	T	C	T	C	C	C	T	C	C	C	T	T	T	C	T	C	21	0	23	44/44
gi|53717639|ref|NC_006350.1|::39492	C	C	T	C	C	C	C	T	T	T	C	C	C	C	C	C	T	T	T	T	T	C	T	C	C	T	C	T	C	T	C	C	C	C	T	C	C	T	T	C	T	C	C	C	T	18	0	26	44/44
gi|53717639|ref|NC_006350.1|::39501	C	C	C	C	C	C	C	C	C	C	C	C	C	C	C	C	C	C	C	C	C	C	C	C	C	C	C	C	C	C	C	C	G	C	C	C	C	C	C	C	C	C	C	C	C	1	0	43	44/44
gi|53717639|ref|NC_006350.1|::39513	G	G	G	G	G	G	G	G	G	G	G	G	G	G	G	G	G	G	G	G	G	G	G	G	G	G	G	G	G	G	G	G	G	G	G	A	G	G	G	G	G	G	G	G	G	1	0	43	44/44
gi|53717639|ref|NC_006350.1|::39534	A	A	G	A	A	A	A	G	G	G	A	A	A	A	A	A	G	G	G	A	A	G	G	A	G	G	A	G	G	G	A	A	G	A	G	G	G	G	G	A	G	A	A	A	G	22	0	22	44/44
gi|53717639|ref|NC_006350.1|::39749	T	T	C	T	T	T	T	T	T	T	T	C	C	T	T	T	T	C	C	T	T	T	T	T	T	C	T	C	T	C	T	T	C	T	T	T	T	C	C	T	T	T	T	T	T	11	0	33	44/44
gi|53717639|ref|NC_006350.1|::39871	G	T	G	T	T	T	G	G	G	G	G	G	G	G	G	G	G	G	G	G	G	G	G	T	G	G	G	G	G	G	G	G	G	G	G	G	G	G	G	G	G	G	T	G	G	6	0	38	44/44
gi|53717639|ref|NC_006350.1|::40093	C	C	C	C	C	C	C	C	C	C	C	C	C	C	C	C	C	C	C	C	C	C	C	C	T	C	C	C	C	C	C	C	C	C	C	C	T	C	C	C	C	C	C	C	C	2	0	42	44/44
gi|53717639|ref|NC_006350.1|::40102	C	C	C	C	C	C	C	C	C	C	C	C	C	C	C	C	C	C	C	C	C	C	C	C	C	C	C	C	C	C	C	C	C	C	C	C	C	C	C	C	T	C	C	C	C	1	0	43	44/44
gi|53717639|ref|NC_006350.1|::40261	C	C	C	C	C	C	C	C	C	C	C	C	C	C	C	C	C	T	T	C	C	C	T	C	C	T	C	C	C	T	C	C	T	C	C	C	C	T	C	C	C	C	C	C	T	8	0	36	44/44
gi|53717639|ref|NC_006350.1|::40273	T	T	T	T	T	T	T	T	T	T	T	T	T	T	T	T	A	T	T	T	T	T	T	T	T	T	T	T	T	T	T	T	T	T	A	T	T	T	T	T	T	T	T	T	T	2	0	42	44/44
gi|53717639|ref|NC_006350.1|::40277	C	C	C	T	T	T	C	C	C	C	C	T	T	C	C	C	C	C	C	C	C	C	C	C	C	C	C	T	C	C	C	C	C	C	C	C	C	C	C	C	C	C	C	C	C	6	0	38	44/44
gi|53717639|ref|NC_006350.1|::40293	C	C	C	C	C	C	C	T	T	T	C	C	C	C	C	C	C	C	C	C	C	C	C	C	C	C	C	C	C	C	C	C	C	C	C	C	C	C	C	C	C	C	C	C	C	3	0	41	44/44
gi|53717639|ref|NC_006350.1|::40298	G	G	G	G	G	G	G	G	G	G	G	G	G	G	G	G	G	G	G	G	G	G	G	G	G	G	G	G	G	G	G	G	G	G	G	G	G	G	C	G	G	G	G	G	G	1	0	43	44/44
gi|53717639|ref|NC_006350.1|::40311	G	G	G	G	G	G	G	G	G	G	G	G	G	G	G	G	A	G	G	G	G	G	G	G	G	G	G	G	G	G	G	G	G	G	A	G	G	G	G	G	G	G	G	G	G	2	0	42	44/44
gi|53717639|ref|NC_006350.1|::40313	C	C	C	C	C	C	C	C	C	C	C	C	C	C	C	C	T	C	C	C	C	C	C	C	C	C	C	C	C	C	C	C	C	C	T	C	C	C	C	C	C	C	C	C	C	2	0	42	44/44
gi|53717639|ref|NC_006350.1|::40323	A	C	A	C	C	C	C	C	C	C	C	C	C	A	C	A	A	C	C	C	C	C	C	C	A	C	C	C	C	C	A	C	C	A	A	C	A	C	C	C	C	C	C	C	C	35	0	9	44/44
gi|53717639|ref|NC_006350.1|::40396	G	G	G	A	A	A	G	G	G	G	G	A	A	G	G	G	G	G	G	A	A	G	A	A	G	G	G	A	G	G	G	G	G	G	G	A	G	G	G	G	G	G	G	G	A	12	0	32	44/44
gi|53717639|ref|NC_006350.1|::40421	T	T	T	T	T	T	T	T	T	T	T	T	T	T	T	T	T	C	C	T	T	T	T	T	T	T	T	T	T	T	T	T	T	T	T	T	T	T	T	T	T	T	T	T	T	2	0	42	44/44
gi|53717639|ref|NC_006350.1|::40423	C	C	C	C	C	C	C	C	C	C	C	C	C	C	C	C	C	C	C	C	C	C	C	C	C	C	C	C	C	C	C	C	T	C	C	C	C	C	C	C	C	C	C	C	C	1	0	43	44/44
gi|53717639|ref|NC_006350.1|::40512	G	G	G	G	G	G	G	G	G	G	G	G	G	G	G	G	G	G	G	G	G	G	G	G	A	G	G	G	G	G	G	G	G	G	G	G	A	G	G	G	G	G	G	G	G	2	0	42	44/44
gi|53717639|ref|NC_006350.1|::40671	G	G	G	G	G	G	G	G	G	G	G	G	G	G	G	G	G	G	G	G	G	G	G	G	A	G	G	G	G	G	G	G	G	G	G	G	A	G	G	G	G	G	G	G	G	2	0	42	44/44
gi|53717639|ref|NC_006350.1|::40684	G	G	G	G	G	G	G	G	G	G	G	G	G	G	G	G	T	G	G	G	G	G	G	G	G	G	G	G	G	G	G	G	G	G	T	G	G	G	G	G	G	G	G	G	G	2	0	42	44/44
gi|53717639|ref|NC_006350.1|::40787	C	C	C	C	C	C	C	C	C	C	C	C	C	C	C	C	C	C	C	C	C	C	C	C	C	C	C	C	C	C	C	C	C	C	C	C	C	C	T	C	C	C	C	C	C	1	0	43	44/44
gi|53717639|ref|NC_006350.1|::40874	C	C	C	C	C	C	C	C	C	C	C	C	C	C	T	C	C	T	T	C	C	T	T	C	C	T	C	C	C	T	C	C	T	C	C	T	C	T	T	C	T	C	C	T	T	14	0	30	44/44
gi|53717639|ref|NC_006350.1|::41066	G	G	G	C	C	C	G	G	G	G	G	C	C	G	C	G	C	C	C	C	C	C	G	C	G	C	G	C	G	C	G	G	C	G	C	C	G	C	G	G	G	G	G	C	G	21	0	23	44/44
gi|53717639|ref|NC_006350.1|::41204	C	C	C	C	C	C	C	C	C	C	C	C	C	C	C	C	T	T	T	C	C	C	C	C	C	C	C	C	C	C	C	C	C	C	T	C	C	C	C	C	C	C	C	C	C	4	0	40	44/44
gi|53717639|ref|NC_006350.1|::41504	C	C	C	C	C	C	C	C	C	C	C	C	C	C	C	C	C	T	T	C	C	C	C	C	C	C	C	C	C	T	C	C	C	C	C	C	C	C	C	C	C	C	C	C	C	3	0	41	44/44
gi|53717639|ref|NC_006350.1|::41576	C	C	C	C	C	C	C	C	C	C	C	C	C	C	T	C	C	C	C	C	C	C	C	C	T	C	C	C	C	C	C	C	C	C	C	C	T	C	C	C	C	C	C	T	C	4	0	40	44/44
gi|53717639|ref|NC_006350.1|::41633	G	G	G	G	G	G	G	G	G	G	G	G	G	G	G	G	A	G	G	G	G	G	G	G	G	G	G	G	G	G	G	G	G	G	A	G	G	G	G	G	G	G	G	G	G	2	0	42	44/44
gi|53717639|ref|NC_006350.1|::41660	C	C	C	T	T	T	C	C	C	C	C	T	T	C	C	C	C	C	C	T	T	C	C	C	C	C	C	T	C	C	C	C	C	C	C	T	C	C	T	C	C	C	C	C	C	10	0	34	44/44
gi|53717639|ref|NC_006350.1|::41664	C	C	C	C	C	C	C	C	C	C	C	T	T	C	C	C	C	C	C	C	C	C	C	C	C	C	C	T	C	C	C	C	C	C	C	C	C	C	C	C	C	C	C	C	C	3	0	41	44/44
gi|53717639|ref|NC_006350.1|::41710	G	G	G	G	G	G	G	G	G	G	G	G	G	G	G	G	G	G	G	G	G	G	G	G	G	G	G	G	G	G	G	G	G	G	G	G	G	G	T	G	G	G	G	G	G	1	0	43	44/44
gi|53717639|ref|NC_006350.1|::41750	G	G	G	G	G	G	G	G	G	G	G	G	G	G	G	G	G	G	G	G	G	G	G	G	A	G	G	G	G	G	G	G	G	G	G	G	A	G	G	G	G	G	G	G	G	2	0	42	44/44
gi|53717639|ref|NC_006350.1|::41802	C	C	C	C	C	C	C	C	C	C	C	C	C	C	C	C	C	C	C	C	C	C	C	C	C	C	C	C	C	T	C	C	C	C	C	C	C	C	C	C	C	C	C	C	C	1	0	43	44/44
gi|53717639|ref|NC_006350.1|::41829	G	C	C	C	C	C	C	C	C	C	C	C	C	C	C	C	C	C	C	C	C	C	C	C	C	C	C	C	C	C	C	C	C	G	C	C	C	C	C	C	C	C	C	C	C	43	0	1	44/44
gi|53717639|ref|NC_006350.1|::41979	C	C	C	C	C	C	C	C	C	C	C	C	C	C	C	C	C	C	C	C	C	C	C	C	C	C	C	C	C	T	C	C	C	C	C	C	C	C	C	C	C	C	C	C	C	1	0	43	44/44
gi|53717639|ref|NC_006350.1|::41995	C	C	C	C	C	C	C	C	C	C	C	C	C	C	C	C	C	C	C	C	C	C	C	C	G	C	C	C	C	C	C	C	G	C	C	C	G	C	C	C	C	C	C	C	C	3	0	41	44/44
gi|53717639|ref|NC_006350.1|::42084	C	C	C	C	C	C	C	C	C	C	C	C	C	C	C	C	C	C	C	C	C	C	C	C	C	C	C	C	C	A	C	C	C	C	C	C	C	C	C	C	C	C	C	C	C	1	0	43	44/44
gi|53717639|ref|NC_006350.1|::42351	C	T	C	C	C	C	C	C	C	C	C	C	C	C	C	C	C	C	C	C	C	C	C	C	C	C	C	C	C	C	C	C	C	C	C	T	C	C	C	C	C	C	T	C	C	3	0	41	44/44
gi|53717639|ref|NC_006350.1|::42414	G	G	A	G	G	G	G	G	G	G	G	G	G	A	G	A	G	G	G	G	G	G	G	G	G	G	G	G	G	G	A	G	G	G	G	G	G	G	G	G	G	G	G	G	G	4	0	40	44/44
gi|53717639|ref|NC_006350.1|::42432	G	G	G	T	T	T	G	G	G	G	G	G	G	G	G	G	G	G	G	G	G	G	G	G	G	G	G	G	G	G	G	G	G	G	G	G	G	G	G	G	G	G	G	G	G	3	0	41	44/44
gi|53717639|ref|NC_006350.1|::42449	C	C	C	C	C	C	C	C	C	C	C	C	C	C	C	C	C	T	T	C	C	C	C	C	C	C	C	T	C	C	C	C	C	C	C	C	C	C	C	C	T	C	C	C	C	4	0	40	44/44
gi|53717639|ref|NC_006350.1|::42457	G	G	G	A	A	A	G	G	G	G	G	G	G	G	G	G	G	G	G	G	G	G	G	G	G	G	G	G	G	G	G	G	G	G	G	G	G	G	G	G	G	G	G	G	G	3	0	41	44/44
gi|53717639|ref|NC_006350.1|::42643	A	A	A	A	A	A	A	A	A	A	A	A	A	A	A	A	A	A	A	A	A	G	A	A	A	A	A	A	A	A	A	A	A	A	A	A	A	A	A	A	A	A	A	A	A	1	0	43	44/44
gi|53717639|ref|NC_006350.1|::42670	A	A	A	A	A	A	A	A	A	A	A	A	A	A	A	A	A	A	A	G	G	A	A	A	A	A	A	A	A	A	A	A	A	A	A	A	A	A	A	A	A	A	A	A	A	2	0	42	44/44
gi|53717639|ref|NC_006350.1|::42998	A	A	A	A	A	A	G	G	G	G	G	A	A	A	A	G	A	A	A	G	G	A	A	G	A	A	G	A	G	A	G	G	A	A	A	A	A	A	A	G	A	G	A	A	A	15	0	29	44/44
gi|53717639|ref|NC_006350.1|::43231	G	G	G	G	G	G	G	G	G	G	G	G	G	G	A	G	G	G	G	G	G	G	G	G	G	G	G	G	G	G	G	G	G	G	G	G	G	G	G	G	G	G	G	A	G	2	0	42	44/44
gi|53717639|ref|NC_006350.1|::43249	C	C	C	C	C	C	C	C	C	C	C	C	C	C	C	C	C	C	T	C	C	C	C	C	C	C	C	C	C	C	C	C	C	C	C	C	C	C	C	C	C	C	C	C	C	1	0	43	44/44
gi|53717639|ref|NC_006350.1|::43380	G	G	G	G	G	G	G	G	G	G	G	G	G	G	G	G	G	G	G	G	G	G	G	G	G	G	G	G	G	G	G	G	G	G	G	A	G	G	G	G	G	G	G	G	G	1	0	43	44/44
gi|53717639|ref|NC_006350.1|::43549	C	C	C	C	C	C	C	C	C	C	C	T	T	C	C	C	C	C	C	C	C	C	C	C	C	C	C	C	C	C	C	C	C	C	C	C	C	C	C	C	C	C	C	C	C	2	0	42	44/44
gi|53717639|ref|NC_006350.1|::43669	T	C	C	C	C	C	C	C	C	C	C	C	C	C	C	C	C	C	C	C	C	C	C	C	C	C	C	C	C	C	C	C	C	T	C	C	C	C	C	C	C	C	C	C	C	43	0	1	44/44
gi|53717639|ref|NC_006350.1|::43673	A	A	A	A	A	A	A	A	A	A	A	A	A	A	A	A	A	A	A	A	A	A	G	A	A	A	A	A	A	A	A	A	A	A	A	A	A	A	A	A	A	A	A	A	G	2	0	42	44/44
gi|53717639|ref|NC_006350.1|::43963	A	A	G	G	G	G	G	G	G	G	G	G	G	G	A	G	A	A	A	G	G	G	G	A	G	A	A	G	G	A	G	G	A	A	A	A	G	A	G	A	G	G	A	A	G	27	0	17	44/44
gi|53717639|ref|NC_006350.1|::43974	C	C	C	T	T	T	C	C	C	C	C	T	T	C	C	C	C	C	C	C	C	C	T	C	T	C	T	T	C	C	C	C	C	C	C	C	T	C	T	T	C	C	C	C	T	13	0	31	44/44
gi|53717639|ref|NC_006350.1|::44175	C	C	C	C	C	C	C	C	C	C	C	C	C	C	C	C	C	C	C	C	C	T	C	C	C	C	C	C	C	C	C	C	C	C	C	C	C	C	C	C	C	C	C	C	C	1	0	43	44/44
gi|53717639|ref|NC_006350.1|::44254	T	T	T	T	T	T	T	C	C	C	T	T	T	T	T	T	T	T	T	T	T	T	T	T	T	T	T	T	T	T	T	T	T	T	T	T	T	T	T	T	T	T	T	T	T	3	0	41	44/44
gi|53717639|ref|NC_006350.1|::44275	G	G	G	G	G	G	G	G	G	G	G	G	G	G	G	G	G	G	G	G	G	A	G	G	A	G	G	G	G	G	G	G	G	G	G	G	A	G	G	G	G	G	G	G	G	3	0	41	44/44
gi|53717639|ref|NC_006350.1|::44281	C	C	C	C	C	C	C	C	C	C	C	C	C	C	C	C	C	C	C	C	C	C	C	C	T	C	C	C	C	C	C	C	C	C	C	C	T	C	C	C	C	C	C	C	C	2	0	42	44/44
gi|53717639|ref|NC_006350.1|::44294	G	A	G	G	G	G	G	G	G	G	G	G	G	G	G	G	G	G	G	G	G	G	G	G	G	G	G	G	G	G	G	G	G	G	G	G	G	G	G	G	G	G	A	G	G	2	0	42	44/44
gi|53717639|ref|NC_006350.1|::44395	C	C	C	C	C	C	C	C	C	C	C	C	C	C	C	C	C	C	C	C	C	C	C	C	C	T	C	C	C	T	C	C	C	C	C	C	C	C	C	C	C	C	C	C	C	2	0	42	44/44
gi|53717639|ref|NC_006350.1|::44479	C	C	C	C	C	C	C	C	C	C	C	C	C	C	G	C	C	C	C	C	C	C	C	C	C	C	C	C	C	C	C	C	C	C	C	C	C	C	C	C	C	C	C	G	C	2	0	42	44/44
gi|53717639|ref|NC_006350.1|::44485	A	A	A	A	A	A	G	A	A	A	A	A	A	A	G	A	G	A	A	G	G	G	G	A	G	G	G	A	G	G	A	G	G	A	G	G	G	G	A	G	G	A	A	G	G	22	0	22	44/44
gi|53717639|ref|NC_006350.1|::44642	C	C	C	C	C	C	T	C	C	C	C	C	C	C	C	C	C	C	C	C	C	C	C	C	C	C	T	C	T	C	C	T	C	C	C	C	C	T	C	T	T	C	C	C	C	7	0	37	44/44
gi|53717639|ref|NC_006350.1|::44830	T	T	T	T	T	T	C	T	T	T	T	T	T	T	C	T	T	T	T	T	T	C	T	T	C	C	C	T	C	C	T	C	T	T	T	T	C	C	T	C	C	T	T	C	T	14	0	30	44/44
gi|53717639|ref|NC_006350.1|::44944	G	C	G	G	G	G	C	C	C	C	C	C	C	G	G	C	C	G	G	G	G	C	C	G	C	C	C	G	C	C	C	C	C	G	C	C	C	G	G	C	C	C	C	G	C	28	0	16	44/44
gi|53717639|ref|NC_006350.1|::45028	C	C	C	C	C	C	C	C	C	C	C	C	C	C	C	C	C	C	C	C	C	C	C	C	C	C	C	C	T	C	C	C	C	C	C	C	C	C	C	C	C	C	C	C	C	1	0	43	44/44
gi|53717639|ref|NC_006350.1|::45084	A	A	A	A	A	A	A	A	A	A	A	A	A	A	G	A	A	A	A	A	A	A	A	A	A	A	A	A	A	A	A	A	A	A	A	A	A	A	A	A	A	A	A	G	A	2	0	42	44/44
gi|53717639|ref|NC_006350.1|::45085	C	C	C	C	C	C	C	C	C	C	C	C	C	C	C	C	C	C	C	C	C	C	C	C	C	C	C	C	T	C	C	C	C	C	C	C	C	C	C	C	C	C	C	C	C	1	0	43	44/44
gi|53717639|ref|NC_006350.1|::45142	C	C	C	C	C	C	C	C	C	C	C	C	C	C	C	C	C	C	C	C	C	C	C	C	C	C	C	C	C	C	C	C	C	C	C	C	C	C	T	C	C	C	C	C	C	1	0	43	44/44
gi|53717639|ref|NC_006350.1|::45175	C	T	C	C	C	C	T	C	C	C	C	T	T	C	C	C	C	C	C	C	C	T	C	C	C	C	T	T	C	C	C	T	C	C	C	C	C	T	C	T	C	C	T	C	C	11	0	33	44/44
gi|53717639|ref|NC_006350.1|::45229	G	A	G	G	G	G	G	G	G	G	G	G	G	G	G	G	G	G	G	G	G	G	G	G	G	G	G	A	G	G	G	G	G	G	G	G	G	A	G	G	G	G	A	G	G	4	0	40	44/44
gi|53717639|ref|NC_006350.1|::45262	T	T	T	T	T	T	T	T	T	T	T	T	T	T	C	T	T	T	T	T	T	T	T	T	T	T	T	C	C	C	T	T	T	T	T	T	T	C	T	T	T	T	T	C	T	6	0	38	44/44
gi|53717639|ref|NC_006350.1|::45263	T	T	T	T	T	T	T	T	T	T	T	T	T	T	C	T	T	T	T	T	T	T	T	T	T	T	T	C	C	C	T	T	T	T	T	T	T	C	T	T	T	T	T	C	T	6	0	38	44/44
gi|53717639|ref|NC_006350.1|::45264	C	C	C	C	C	C	C	C	C	C	C	C	C	C	G	C	C	C	C	C	C	C	C	C	C	C	C	G	G	G	C	C	C	C	C	C	C	G	C	C	C	C	C	G	C	6	0	38	44/44
gi|53717639|ref|NC_006350.1|::45278	C	C	C	C	C	C	C	C	C	C	C	C	C	C	C	C	C	C	C	C	C	C	C	C	C	C	C	C	C	C	C	C	T	C	C	C	C	C	C	C	C	C	C	C	C	1	0	43	44/44
gi|53717639|ref|NC_006350.1|::45295	C	C	C	C	C	C	C	C	C	C	C	C	C	C	C	C	C	C	C	C	C	C	C	C	C	C	C	C	C	C	C	C	A	C	C	C	C	C	C	C	C	C	C	C	C	1	0	43	44/44
gi|53717639|ref|NC_006350.1|::45614	G	G	G	G	G	G	G	G	G	G	G	G	G	G	G	G	A	G	G	G	G	G	G	G	G	G	G	G	G	G	G	G	G	G	A	G	G	G	G	G	G	G	G	G	G	2	0	42	44/44
gi|53717639|ref|NC_006350.1|::45633	T	T	T	T	T	T	T	T	T	T	T	T	T	T	T	T	T	T	T	T	T	T	T	T	T	T	T	T	T	T	T	T	T	T	T	C	T	T	T	T	T	T	T	T	T	1	0	43	44/44
gi|53717639|ref|NC_006350.1|::45861	A	A	G	A	A	A	G	A	A	A	A	G	G	A	A	A	A	A	A	A	A	A	A	G	A	A	A	A	G	A	A	G	A	A	A	A	A	G	G	A	A	A	A	A	A	9	0	35	44/44
gi|53717639|ref|NC_006350.1|::45880	C	C	C	C	C	C	C	C	C	C	C	C	C	C	T	C	C	C	C	C	C	C	C	C	C	C	C	C	C	C	C	C	C	C	C	C	C	C	C	C	C	C	C	T	C	2	0	42	44/44
gi|53717639|ref|NC_006350.1|::45892	C	C	C	C	C	C	C	C	C	C	C	C	C	C	C	C	C	C	C	C	C	C	C	C	C	C	C	C	C	C	C	C	T	C	C	C	C	C	T	C	C	C	C	C	C	2	0	42	44/44
gi|53717639|ref|NC_006350.1|::46008	A	A	A	A	A	A	A	A	A	A	A	A	A	A	A	A	A	A	A	A	A	A	A	A	A	A	G	A	A	A	A	A	A	A	A	A	A	A	A	G	A	A	A	A	A	2	0	42	44/44
gi|53717639|ref|NC_006350.1|::46086	A	A	A	A	A	A	G	A	A	A	A	A	A	A	A	A	A	G	G	A	A	A	G	A	A	A	A	G	G	A	A	G	A	A	A	A	A	A	A	A	G	A	A	A	G	9	0	35	44/44
gi|53717639|ref|NC_006350.1|::46340	G	G	G	G	G	G	G	G	G	G	G	G	G	G	G	G	G	G	G	G	G	G	G	G	A	G	G	G	G	G	G	G	G	G	G	G	A	G	G	G	G	G	G	G	G	2	0	42	44/44
gi|53717639|ref|NC_006350.1|::46349	A	G	G	A	A	A	A	A	A	A	A	G	G	A	A	A	A	A	A	A	A	G	A	A	A	G	A	A	A	G	A	A	A	A	A	A	A	G	A	A	A	A	G	A	A	9	0	35	44/44
gi|53717639|ref|NC_006350.1|::46366	C	C	C	C	C	C	C	C	C	C	C	C	C	C	C	C	C	C	C	C	C	C	C	A	C	C	C	C	C	C	C	C	C	C	C	C	C	C	C	C	C	C	C	C	C	1	0	43	44/44
gi|53717639|ref|NC_006350.1|::46433	G	G	G	G	G	G	G	G	G	G	G	G	G	G	G	G	A	G	G	G	G	G	G	G	G	G	G	G	G	G	G	G	G	G	A	G	G	G	G	G	G	G	G	G	G	2	0	42	44/44
gi|53717639|ref|NC_006350.1|::46525	C	C	C	C	C	C	C	C	C	C	C	C	C	C	C	C	C	C	C	C	C	C	C	C	C	C	C	T	C	C	C	C	C	C	C	C	C	C	C	C	C	C	C	C	C	1	0	43	44/44
gi|53717639|ref|NC_006350.1|::46567	C	C	C	C	C	C	T	C	C	C	C	C	C	C	C	C	C	C	C	C	C	C	C	T	C	C	C	T	T	C	C	T	C	C	C	C	C	C	C	C	C	C	C	C	C	5	0	39	44/44
gi|53717639|ref|NC_006350.1|::46597	G	G	G	G	G	G	G	G	G	G	G	G	G	G	G	G	G	G	G	G	G	G	G	T	G	G	G	T	G	G	G	G	C	G	G	G	G	G	G	G	G	G	G	G	G	3	0	41	44/44
gi|53717639|ref|NC_006350.1|::46738	C	C	C	C	C	C	C	C	C	C	C	C	C	C	C	C	T	C	C	C	C	C	C	C	C	C	C	C	C	C	C	C	C	C	T	C	C	C	C	C	C	C	C	C	C	2	0	42	44/44
gi|53717639|ref|NC_006350.1|::46801	G	G	C	C	C	C	C	C	C	C	C	G	G	C	C	C	C	G	G	C	C	G	C	G	G	G	C	G	C	G	C	C	C	G	C	G	G	G	C	C	G	C	G	C	C	27	0	17	44/44
gi|53717639|ref|NC_006350.1|::46866	G	G	G	G	G	G	G	G	G	G	G	G	G	G	G	G	G	G	G	G	G	G	G	A	G	G	G	G	G	G	G	G	G	G	G	A	G	G	G	G	G	G	G	G	G	2	0	42	44/44
gi|53717639|ref|NC_006350.1|::46872	C	C	C	C	C	C	C	C	C	C	C	C	C	C	C	C	C	C	C	C	C	C	C	T	C	C	C	C	C	C	C	C	C	C	C	C	C	C	C	C	C	C	C	C	C	1	0	43	44/44
gi|53717639|ref|NC_006350.1|::47036	G	G	G	G	G	G	G	G	G	G	G	G	G	G	G	G	G	G	G	G	G	G	G	G	G	G	G	G	G	G	G	G	G	G	G	A	G	G	G	G	G	G	G	G	G	1	0	43	44/44
gi|53717639|ref|NC_006350.1|::47140	C	C	C	C	C	C	C	C	C	C	C	C	C	C	T	C	C	C	C	C	C	C	T	C	C	C	C	T	C	C	C	C	C	C	C	T	C	C	C	C	C	C	C	T	T	6	0	38	44/44
gi|53717639|ref|NC_006350.1|::47188	C	C	C	C	C	C	C	C	C	C	C	C	C	C	C	C	T	C	C	C	C	C	C	C	C	C	C	C	C	C	C	C	C	C	T	C	C	C	C	C	C	C	C	C	C	2	0	42	44/44
gi|53717639|ref|NC_006350.1|::47282	T	T	T	T	T	T	T	T	T	T	T	G	G	T	T	T	T	T	T	T	T	T	T	T	T	T	T	T	T	T	T	T	T	T	T	T	T	T	T	T	T	T	T	T	T	2	0	42	44/44
gi|53717639|ref|NC_006350.1|::47307	C	C	T	C	C	C	C	T	T	T	C	C	C	T	C	T	C	T	T	T	T	T	C	C	C	C	T	C	C	C	T	C	C	C	C	C	C	T	C	T	T	T	C	C	C	17	0	27	44/44
gi|53717639|ref|NC_006350.1|::47374	G	A	G	G	G	G	G	G	G	G	G	G	G	G	G	G	G	G	G	G	G	G	G	G	G	A	G	G	G	A	G	G	G	G	G	G	G	G	G	G	G	G	A	G	G	4	0	40	44/44
gi|53717639|ref|NC_006350.1|::47415	A	C	A	A	A	A	A	A	A	A	A	A	A	A	A	A	A	C	C	A	A	C	A	A	A	C	C	A	A	C	A	A	A	A	A	C	A	C	C	C	C	A	C	A	A	13	0	31	44/44
gi|53717639|ref|NC_006350.1|::47425	C	C	C	C	C	C	C	C	C	C	C	C	C	C	C	C	C	A	A	C	C	A	C	C	C	C	A	C	C	C	C	C	C	C	C	C	C	A	C	A	A	C	C	C	C	7	0	37	44/44
gi|53717639|ref|NC_006350.1|::47441	A	C	C	A	A	A	C	C	C	C	C	C	C	C	C	C	A	C	C	C	C	C	A	C	A	C	C	A	C	C	C	C	A	A	A	C	A	C	A	C	C	C	C	C	A	31	0	13	44/44
gi|53717639|ref|NC_006350.1|::47443	A	A	G	A	A	A	G	A	A	A	G	G	G	A	A	A	A	G	G	A	A	G	A	G	A	A	G	A	G	A	A	G	A	A	A	A	A	G	A	G	G	A	A	A	A	15	0	29	44/44
gi|53717639|ref|NC_006350.1|::47489	T	T	T	T	T	T	T	T	T	T	T	T	T	T	T	T	C	C	C	T	T	C	C	T	C	T	C	C	T	T	T	T	C	T	C	T	C	C	T	C	C	T	T	T	C	15	0	29	44/44
gi|53717639|ref|NC_006350.1|::47517	G	G	G	G	G	G	G	G	G	G	G	G	G	G	G	G	G	A	A	G	G	A	G	G	G	G	A	G	G	G	G	G	G	G	G	G	G	A	G	A	A	G	G	G	G	7	0	37	44/44
gi|53717639|ref|NC_006350.1|::47546	C	C	C	C	C	C	C	C	C	C	C	C	C	C	C	C	C	C	C	C	C	C	C	C	C	T	C	C	C	T	C	C	C	C	C	C	C	C	C	C	C	C	C	C	C	2	0	42	44/44
gi|53717639|ref|NC_006350.1|::47580	T	T	T	T	T	T	C	C	C	C	C	T	T	T	T	T	T	T	T	T	T	T	T	T	T	T	T	T	C	T	T	C	C	T	T	T	T	T	T	T	T	T	T	T	T	8	0	36	44/44
gi|53717639|ref|NC_006350.1|::47994	G	G	G	G	G	G	G	G	G	G	G	G	G	G	G	G	G	G	G	G	G	G	G	G	G	G	G	G	G	G	G	G	G	G	G	G	G	G	A	G	G	G	G	G	G	1	0	43	44/44
gi|53717639|ref|NC_006350.1|::48007	C	C	C	C	C	C	C	C	C	C	C	C	C	C	C	C	C	C	C	C	C	C	C	C	T	C	C	T	C	C	C	C	C	C	C	C	T	C	C	C	C	C	C	C	C	3	0	41	44/44
gi|53717639|ref|NC_006350.1|::48070	G	G	G	G	G	G	G	G	G	G	G	G	G	G	G	G	G	G	G	G	G	G	G	G	T	G	G	G	G	G	G	G	G	G	G	G	T	G	G	G	G	G	G	G	G	2	0	42	44/44
gi|53717639|ref|NC_006350.1|::48119	G	G	G	G	G	G	G	G	G	G	G	G	G	G	G	G	G	G	G	G	G	G	G	G	A	G	G	G	G	G	G	G	G	G	G	G	A	G	G	G	G	G	G	G	G	2	0	42	44/44
gi|53717639|ref|NC_006350.1|::48199	C	C	C	C	C	C	C	T	T	T	T	C	C	T	C	T	T	C	C	T	T	C	T	C	C	C	C	C	T	C	T	T	C	C	T	C	C	C	C	C	C	T	C	C	T	16	0	28	44/44
gi|53717639|ref|NC_006350.1|::48235	C	C	C	C	C	C	T	T	T	T	T	C	C	C	C	C	C	C	C	C	C	C	T	C	C	C	C	C	T	C	C	T	C	C	C	C	C	C	T	C	C	T	C	C	T	11	0	33	44/44
gi|53717639|ref|NC_006350.1|::48349	C	C	C	C	C	C	C	C	C	C	C	C	C	C	C	C	T	C	C	C	C	C	C	C	C	C	C	C	C	C	C	C	C	C	T	C	C	C	T	C	C	C	C	C	C	3	0	41	44/44
gi|53717639|ref|NC_006350.1|::48378	G	G	G	G	G	G	G	G	G	G	G	G	G	G	G	G	G	G	G	G	G	G	G	G	G	G	G	G	G	G	G	G	A	G	G	G	G	G	G	G	G	G	G	G	G	1	0	43	44/44
gi|53717639|ref|NC_006350.1|::48393	C	C	C	C	C	C	C	C	C	C	C	C	C	C	C	C	C	C	C	C	C	C	C	C	C	C	C	C	C	C	C	C	C	C	C	C	C	T	C	C	C	C	C	C	C	1	0	43	44/44
gi|53717639|ref|NC_006350.1|::48397	C	C	T	C	C	C	C	C	C	C	C	C	C	C	C	C	C	C	C	C	C	C	C	C	C	C	C	C	C	C	C	C	C	C	C	C	C	C	C	C	C	C	C	C	C	1	0	43	44/44
gi|53717639|ref|NC_006350.1|::48418	C	C	C	C	C	C	C	C	C	C	C	C	C	C	A	C	C	C	C	C	C	C	C	C	A	C	C	C	C	C	C	C	C	C	C	C	A	C	C	C	C	C	C	A	C	4	0	40	44/44
gi|53717639|ref|NC_006350.1|::48419	A	A	C	A	A	A	A	A	A	A	A	A	A	A	A	A	A	A	A	A	A	A	A	A	A	A	C	A	A	C	A	A	A	A	A	A	A	A	A	C	A	A	A	A	A	4	0	40	44/44
gi|53717639|ref|NC_006350.1|::48433	C	C	C	C	C	C	C	C	C	C	C	C	C	C	A	C	C	C	C	C	C	C	C	C	C	C	C	C	C	C	C	C	C	C	C	C	C	C	C	C	C	C	C	A	C	2	0	42	44/44
gi|53717639|ref|NC_006350.1|::48457	T	T	C	T	T	T	T	T	T	T	T	T	T	C	T	C	C	T	T	C	C	C	C	T	T	T	C	C	T	C	C	T	T	T	C	T	T	C	C	C	T	T	T	T	C	17	0	27	44/44
gi|53717639|ref|NC_006350.1|::48463	A	A	A	A	A	A	A	A	A	A	A	A	A	A	A	A	A	A	A	A	A	A	A	C	A	A	A	A	A	A	A	A	A	A	A	A	A	A	A	A	A	A	A	A	A	1	0	43	44/44
gi|53717639|ref|NC_006350.1|::48532	A	A	A	A	A	A	A	A	A	A	A	A	A	A	A	A	A	A	A	A	A	A	A	A	G	A	A	A	A	A	A	A	A	A	A	G	G	A	A	A	A	A	A	A	A	3	0	41	44/44
gi|53717639|ref|NC_006350.1|::48553	C	C	C	C	C	C	C	C	C	C	C	C	C	C	C	C	C	C	C	C	C	C	C	C	T	C	C	C	C	C	C	C	C	C	C	C	T	C	C	C	C	C	C	C	C	2	0	42	44/44
gi|53717639|ref|NC_006350.1|::48592	C	C	G	C	C	C	G	G	G	G	G	C	C	G	C	G	C	C	C	G	G	G	C	C	C	C	G	G	G	C	G	G	C	C	C	C	C	G	C	G	C	G	C	C	C	19	0	25	44/44
gi|53717639|ref|NC_006350.1|::48716	A	G	G	G	G	G	G	G	G	G	G	G	G	G	G	G	G	G	G	G	G	G	G	G	G	G	G	G	G	G	G	G	G	A	G	G	G	G	G	G	G	G	G	G	G	43	0	1	44/44
gi|53717639|ref|NC_006350.1|::48751	G	G	G	G	G	G	A	A	A	A	A	G	G	G	G	G	A	G	G	G	G	G	G	G	G	G	G	G	A	A	G	A	G	G	A	G	G	G	A	G	G	A	G	G	G	12	0	32	44/44
gi|53717639|ref|NC_006350.1|::48899	G	G	G	G	G	G	T	T	T	T	T	G	G	G	G	G	G	G	G	G	G	G	G	G	G	G	G	G	T	G	G	T	G	G	G	G	G	G	G	G	G	G	G	G	G	7	0	37	44/44
gi|53717639|ref|NC_006350.1|::48906	C	C	C	C	C	C	A	A	A	A	A	C	C	C	C	C	C	C	C	C	C	C	C	C	C	C	C	C	A	C	C	A	C	C	C	C	C	C	C	C	C	A	C	C	C	8	0	36	44/44
gi|53717639|ref|NC_006350.1|::48915	G	G	A	G	G	G	G	G	G	G	G	G	G	G	G	G	G	G	G	G	G	G	G	G	G	G	G	G	G	G	G	G	G	G	G	G	G	G	G	G	G	G	G	G	G	1	0	43	44/44
gi|53717639|ref|NC_006350.1|::48941	G	G	G	G	G	G	G	G	G	G	G	G	G	G	G	G	G	G	G	G	G	G	G	G	G	G	G	G	G	C	G	G	G	G	G	G	G	G	G	G	G	G	G	G	G	1	0	43	44/44
gi|53717639|ref|NC_006350.1|::48942	G	G	G	G	G	G	G	G	G	G	G	G	G	G	G	G	G	G	G	G	G	G	G	G	G	G	G	G	G	T	G	G	G	G	G	G	G	G	G	G	G	G	G	G	G	1	0	43	44/44
gi|53717639|ref|NC_006350.1|::49005	G	G	G	G	G	G	C	C	C	C	C	G	G	G	G	G	G	G	G	G	G	G	G	G	G	G	C	G	C	G	G	C	G	G	G	G	G	G	G	C	G	C	G	G	G	10	0	34	44/44
gi|53717639|ref|NC_006350.1|::49027	C	C	C	C	C	C	C	C	C	C	C	C	C	C	C	C	T	C	C	C	C	C	T	C	T	C	C	C	C	C	C	C	T	C	T	C	T	C	T	C	C	C	C	C	T	8	0	36	44/44
gi|53717639|ref|NC_006350.1|::49042	G	G	G	G	G	G	G	G	G	G	G	G	G	G	G	G	G	G	G	G	G	G	G	G	G	G	G	A	G	G	G	G	G	G	G	G	G	G	G	G	G	G	G	G	G	1	0	43	44/44
gi|53717639|ref|NC_006350.1|::49070	T	T	C	T	T	T	C	C	C	C	C	T	T	C	C	T	C	T	T	T	T	C	C	C	C	T	C	C	C	T	T	C	C	T	C	C	C	C	C	C	T	C	T	C	C	27	0	17	44/44
gi|53717639|ref|NC_006350.1|::49159	C	C	C	C	C	C	C	C	C	C	C	C	C	C	C	C	C	C	C	C	C	C	T	C	C	C	C	C	C	C	C	C	C	C	C	C	C	C	C	C	C	C	C	C	T	2	0	42	44/44
gi|53717639|ref|NC_006350.1|::49175	G	A	G	A	A	A	G	G	G	G	G	A	A	G	G	G	G	A	A	G	G	G	G	G	G	A	G	G	G	A	G	G	G	G	G	G	G	G	G	G	A	G	A	G	G	12	0	32	44/44
gi|53717639|ref|NC_006350.1|::49203	G	G	G	G	G	G	G	G	G	G	G	G	G	A	G	A	G	G	G	A	A	G	G	G	G	G	G	G	G	G	A	G	G	G	G	A	G	G	G	G	G	G	G	G	G	6	0	38	44/44
gi|53717639|ref|NC_006350.1|::49204	C	C	C	C	C	C	C	C	C	C	C	C	C	C	T	C	C	C	C	C	C	C	C	C	C	C	C	C	C	C	C	C	T	C	C	C	C	C	C	C	C	C	C	T	C	3	0	41	44/44
gi|53717639|ref|NC_006350.1|::49205	G	G	G	G	G	G	G	G	G	G	G	G	G	G	G	G	G	G	G	G	G	G	G	G	G	G	G	G	G	G	G	G	G	G	G	G	G	G	G	G	G	G	A	G	G	1	0	43	44/44
gi|53717639|ref|NC_006350.1|::49208	A	A	A	A	A	A	A	A	A	A	A	A	A	A	G	A	A	A	A	A	A	A	A	A	A	A	A	A	A	A	A	A	G	A	A	A	A	A	A	A	A	A	A	G	A	3	0	41	44/44
gi|53717639|ref|NC_006350.1|::49243	G	G	G	G	G	G	G	G	G	G	G	G	G	G	G	G	G	G	G	G	G	G	G	G	A	G	G	G	G	G	G	G	G	G	G	G	A	G	G	G	G	G	G	G	G	2	0	42	44/44
gi|53717639|ref|NC_006350.1|::49261	C	A	C	A	A	A	C	C	C	C	C	A	A	C	C	C	C	A	A	C	C	C	C	C	C	A	C	C	C	A	C	C	C	C	C	C	C	C	C	C	A	C	A	C	C	12	0	32	44/44
gi|53717639|ref|NC_006350.1|::49378	C	C	C	C	C	C	C	C	C	C	C	C	C	C	C	C	C	C	C	C	C	C	C	C	C	C	C	C	C	C	C	C	C	C	C	T	C	C	T	C	C	C	C	C	C	2	0	42	44/44
gi|53717639|ref|NC_006350.1|::49387	T	C	T	C	C	C	T	T	T	T	T	C	C	C	C	C	C	C	C	C	C	T	C	T	C	C	T	T	T	C	C	T	C	T	C	C	C	T	C	T	C	T	C	C	C	28	0	16	44/44
gi|53717639|ref|NC_006350.1|::49424	T	C	C	C	C	C	C	C	C	C	C	C	C	T	T	T	C	C	C	T	T	C	T	C	C	C	C	C	C	C	T	C	T	T	C	C	C	C	C	C	C	C	C	T	T	33	0	11	44/44
gi|53717639|ref|NC_006350.1|::49466	G	G	G	G	G	G	A	A	A	A	A	G	G	G	G	G	G	G	G	G	G	G	G	G	G	G	G	G	A	G	G	A	G	G	G	G	G	G	G	G	G	A	G	G	G	8	0	36	44/44
gi|53717639|ref|NC_006350.1|::49497	T	T	C	T	T	T	C	C	C	C	C	T	T	T	T	T	T	T	T	T	T	C	T	C	T	T	C	C	C	T	T	C	T	T	T	T	T	C	T	C	T	C	T	T	T	15	0	29	44/44
gi|53717639|ref|NC_006350.1|::49498	C	T	C	T	T	T	C	C	C	C	C	T	T	C	C	C	T	T	T	C	C	C	C	C	T	T	C	C	C	T	C	C	C	C	T	T	T	C	T	C	T	C	T	C	C	18	0	26	44/44
gi|53717639|ref|NC_006350.1|::49516	C	C	C	C	C	C	C	C	C	C	C	C	C	C	C	C	T	C	C	C	C	C	C	C	C	C	C	C	C	C	C	C	C	C	T	C	C	C	C	C	C	C	C	C	C	2	0	42	44/44
gi|53717639|ref|NC_006350.1|::49657	C	C	C	C	C	C	C	C	C	C	C	C	C	C	C	C	C	C	C	C	C	C	C	C	C	C	T	C	C	C	C	C	C	C	C	C	C	C	C	T	C	C	C	C	C	2	0	42	44/44
gi|53717639|ref|NC_006350.1|::49714	G	G	C	G	G	G	G	G	G	G	G	C	C	G	G	G	G	G	G	G	G	C	G	C	G	G	G	G	G	G	G	G	G	G	G	C	G	C	G	G	G	G	G	G	G	7	0	37	44/44
gi|53717639|ref|NC_006350.1|::49723	T	T	T	T	T	T	T	T	T	T	T	T	T	T	T	T	T	T	T	T	T	T	T	T	C	T	T	T	T	T	T	T	T	T	T	T	C	T	C	T	T	T	T	T	T	3	0	41	44/44
gi|53717639|ref|NC_006350.1|::49825	A	A	A	A	A	A	A	A	A	A	A	A	A	A	A	A	A	A	A	A	A	A	A	A	G	A	A	A	A	A	A	A	A	A	A	A	G	A	G	A	A	A	A	A	A	3	0	41	44/44
gi|53717639|ref|NC_006350.1|::49831	G	C	C	C	C	C	C	C	C	C	C	C	C	G	G	G	G	C	C	G	G	C	G	C	G	C	C	G	C	C	G	C	G	G	G	G	G	G	C	C	C	C	C	G	G	26	0	18	44/44
gi|53717639|ref|NC_006350.1|::49975	G	A	G	A	A	A	G	G	G	G	G	G	G	G	G	G	G	A	A	G	G	G	G	G	G	A	G	G	G	A	G	G	G	G	G	G	G	G	G	G	A	G	A	G	G	10	0	34	44/44
gi|53717639|ref|NC_006350.1|::50089	C	C	C	C	C	C	C	C	C	C	C	C	C	C	T	C	C	C	C	C	C	C	C	C	C	C	C	C	C	C	C	C	T	C	C	C	C	C	C	C	C	C	C	T	C	3	0	41	44/44
gi|53717639|ref|NC_006350.1|::50159	T	T	T	T	T	T	T	T	T	T	T	T	T	T	T	T	T	T	T	T	T	T	T	T	T	T	T	T	T	T	T	T	T	T	T	T	T	T	T	T	G	T	T	T	T	1	0	43	44/44
gi|53717639|ref|NC_006350.1|::50170	T	C	C	C	C	C	C	C	C	C	C	C	C	C	C	C	C	C	C	C	C	C	C	C	C	C	C	T	C	C	C	C	C	T	C	C	C	C	C	C	C	C	C	C	C	42	0	2	44/44
gi|53717639|ref|NC_006350.1|::50243	C	T	C	T	T	T	C	C	C	C	C	C	C	C	T	C	C	T	T	C	C	T	T	T	T	T	T	C	C	T	C	C	T	C	C	C	T	C	T	T	T	C	T	T	T	22	0	22	44/44
gi|53717639|ref|NC_006350.1|::50257	T	T	T	T	T	T	T	T	T	T	T	T	T	T	T	T	T	T	T	T	T	C	T	T	C	T	T	T	T	T	T	T	T	T	T	T	C	T	T	T	T	T	T	T	T	3	0	41	44/44
gi|53717639|ref|NC_006350.1|::50319	C	C	C	C	C	C	C	C	C	C	C	C	C	C	C	C	C	C	C	C	C	C	C	C	C	C	C	C	C	C	C	C	C	C	C	C	C	C	T	C	C	C	C	C	C	1	0	43	44/44
gi|53717639|ref|NC_006350.1|::50328	C	A	C	C	C	C	C	C	C	C	C	C	C	C	C	C	C	C	C	C	C	C	C	C	C	C	C	C	C	C	C	C	C	C	C	C	C	C	C	C	C	C	A	C	C	2	0	42	44/44
gi|53717639|ref|NC_006350.1|::50363	C	C	C	C	C	C	C	C	C	C	C	C	C	C	C	C	C	C	C	C	C	C	C	C	C	C	C	C	C	C	C	C	C	C	C	C	C	C	T	C	C	C	C	C	C	1	0	43	44/44
gi|53717639|ref|NC_006350.1|::50502	A	C	A	C	C	C	A	A	A	A	A	C	C	C	C	C	A	C	C	C	C	A	C	C	C	C	C	A	A	C	C	A	C	A	A	C	C	C	A	C	C	A	C	C	C	29	0	15	44/44
gi|53717639|ref|NC_006350.1|::50517	T	T	T	T	T	T	T	T	T	T	T	G	G	T	T	T	T	T	T	T	T	T	T	T	T	T	T	T	T	T	T	T	T	T	T	T	T	T	T	T	T	T	T	T	T	2	0	42	44/44
gi|53717639|ref|NC_006350.1|::50560	C	C	T	C	C	C	T	T	T	T	T	C	C	C	C	C	T	C	C	C	C	C	C	C	C	C	C	C	T	C	C	T	C	C	T	C	C	C	T	C	C	T	C	C	C	12	0	32	44/44
gi|53717639|ref|NC_006350.1|::50611	G	A	G	G	G	G	G	G	G	G	G	A	A	G	G	G	G	G	G	G	G	G	G	G	G	A	G	G	G	A	G	G	G	G	G	A	G	A	A	G	G	G	A	G	G	9	0	35	44/44
gi|53717639|ref|NC_006350.1|::50754	C	C	C	C	C	C	C	C	C	C	C	C	C	C	A	C	C	C	C	C	C	C	C	C	C	C	C	C	C	C	C	C	A	C	C	C	C	C	C	C	C	C	C	A	C	3	0	41	44/44
gi|53717639|ref|NC_006350.1|::50800	C	C	C	C	C	C	C	C	C	C	C	C	C	C	C	C	C	C	C	C	C	C	A	C	C	C	C	C	C	C	C	C	C	C	C	C	C	C	A	C	C	C	C	C	A	3	0	41	44/44
gi|53717639|ref|NC_006350.1|::50878	C	C	C	C	C	C	C	C	C	C	C	C	C	T	C	T	C	C	C	T	T	C	C	C	C	C	C	C	C	C	T	C	C	C	C	T	C	T	C	C	C	C	C	C	C	7	0	37	44/44
gi|53717639|ref|NC_006350.1|::50931	C	C	C	C	C	C	C	C	C	C	C	C	C	T	C	T	C	C	C	C	C	C	C	C	C	C	C	C	C	C	T	C	C	C	C	C	C	C	C	C	C	C	C	C	C	3	0	41	44/44
gi|53717639|ref|NC_006350.1|::51749	A	G	G	G	G	G	G	G	G	G	G	G	G	G	G	G	G	A	A	G	G	G	G	G	G	G	G	A	G	G	G	G	G	A	G	G	G	G	G	G	G	G	G	G	G	40	0	4	44/44
gi|53717639|ref|NC_006350.1|::51760	C	C	C	C	C	C	C	C	C	C	C	C	C	C	C	C	C	C	C	C	C	C	C	C	C	C	C	C	C	C	C	C	C	C	C	C	C	C	T	C	C	C	C	C	C	1	0	43	44/44
gi|53717639|ref|NC_006350.1|::51815	A	A	G	A	A	A	G	G	G	G	G	A	A	G	A	G	A	A	A	G	G	A	A	G	A	G	A	A	G	A	G	G	A	A	A	A	A	A	G	A	A	A	A	A	A	16	0	28	44/44
gi|53717639|ref|NC_006350.1|::51880	A	A	G	A	A	A	G	G	G	G	G	A	A	G	G	G	A	G	G	G	G	A	A	G	A	G	A	A	G	A	G	G	G	A	A	A	A	G	G	A	A	G	A	G	A	23	0	21	44/44
gi|53717639|ref|NC_006350.1|::51902	A	A	A	A	A	A	A	A	A	A	A	A	A	A	A	A	A	A	A	A	A	G	A	A	A	A	A	A	A	A	A	A	A	A	A	A	A	A	A	A	A	A	A	A	A	1	0	43	44/44
gi|53717639|ref|NC_006350.1|::52039	G	G	G	G	G	G	G	G	G	G	G	G	G	A	A	A	G	G	G	G	G	G	G	G	G	G	G	G	G	G	A	A	A	G	G	G	G	G	G	G	G	G	G	A	G	7	0	37	44/44
gi|53717639|ref|NC_006350.1|::52123	G	G	A	G	G	G	A	A	A	A	A	G	G	A	G	A	A	A	A	A	A	G	A	A	A	G	G	G	A	G	A	A	G	G	A	G	A	G	G	G	A	A	G	G	A	24	0	20	44/44
gi|53717639|ref|NC_006350.1|::52278	C	C	T	C	C	C	C	T	T	T	C	C	C	C	C	C	C	T	T	T	T	C	C	T	C	C	C	C	T	C	C	C	C	C	C	C	C	C	C	C	C	C	C	C	C	10	0	34	44/44
gi|53717639|ref|NC_006350.1|::52286	C	C	C	C	C	C	C	C	C	C	C	C	C	C	C	C	T	C	C	C	C	C	C	C	C	C	C	C	C	C	C	C	C	C	T	C	C	C	C	C	C	C	C	C	C	2	0	42	44/44
gi|53717639|ref|NC_006350.1|::52317	G	G	G	G	G	G	G	G	G	G	G	G	G	G	A	G	G	G	G	G	G	G	G	G	G	G	G	G	G	G	G	G	A	G	G	G	G	G	G	G	G	G	G	A	G	3	0	41	44/44
gi|53717639|ref|NC_006350.1|::52332	A	A	A	A	A	A	A	A	A	A	A	A	A	A	G	A	A	A	A	A	A	A	A	A	A	A	G	A	A	A	A	A	G	A	A	A	A	A	G	G	A	A	A	G	A	6	0	38	44/44
gi|53717639|ref|NC_006350.1|::52365	C	C	C	C	C	C	T	C	C	C	T	C	C	T	C	T	C	C	C	C	C	C	C	C	C	C	C	C	C	C	T	T	C	C	C	C	C	C	C	C	C	T	C	C	C	7	0	37	44/44
gi|53717639|ref|NC_006350.1|::52368	C	C	C	C	C	C	C	C	C	C	C	C	C	C	C	C	C	C	C	C	C	C	C	C	T	C	C	C	C	C	C	C	C	C	C	C	T	C	C	C	C	C	C	C	C	2	0	42	44/44
gi|53717639|ref|NC_006350.1|::52505	G	G	G	G	G	G	G	G	G	G	G	G	G	G	G	G	G	G	G	G	G	G	G	G	A	G	G	G	G	G	G	G	G	G	G	G	A	G	G	G	G	G	G	G	G	2	0	42	44/44
gi|53717639|ref|NC_006350.1|::52552	G	G	G	G	G	G	G	G	G	G	G	G	G	G	G	G	G	G	G	G	G	G	G	G	G	A	G	G	G	G	G	G	G	G	G	G	G	G	G	G	G	G	G	G	G	1	0	43	44/44
gi|53717639|ref|NC_006350.1|::52562	G	G	A	A	A	A	A	A	A	A	A	G	G	G	A	G	G	A	A	A	A	G	A	G	A	G	G	G	A	G	G	G	A	G	G	G	A	G	G	G	G	A	G	A	A	22	0	22	44/44
gi|53717639|ref|NC_006350.1|::52572	C	C	T	C	C	C	T	T	T	T	T	C	C	C	C	C	C	T	T	T	T	C	C	C	C	C	C	C	T	C	C	C	C	C	C	C	C	C	C	C	C	T	C	C	C	12	0	32	44/44
gi|53717639|ref|NC_006350.1|::52582	G	G	G	G	G	G	G	G	G	G	G	G	G	G	G	G	G	G	G	G	G	G	G	G	G	G	G	G	G	G	G	G	G	G	G	G	G	G	G	G	A	G	G	G	G	1	0	43	44/44
gi|53717639|ref|NC_006350.1|::52591	G	G	G	G	G	G	G	G	G	G	G	G	G	G	G	G	G	G	G	G	G	G	G	G	G	G	G	G	G	G	G	G	G	G	G	G	G	G	G	G	G	G	A	G	G	1	0	43	44/44
gi|53717639|ref|NC_006350.1|::52626	C	C	C	T	T	T	C	C	C	C	C	C	C	C	C	C	C	C	C	C	C	C	C	C	C	C	C	C	C	C	C	C	C	C	C	C	C	C	C	C	C	C	C	C	C	3	0	41	44/44
gi|53717639|ref|NC_006350.1|::52630	G	G	G	G	G	G	G	G	G	G	G	G	G	G	G	G	G	G	G	G	G	G	G	G	G	G	G	G	G	G	G	G	G	G	G	A	G	G	G	G	G	G	G	G	G	1	0	43	44/44
gi|53717639|ref|NC_006350.1|::52665	C	C	C	G	G	G	C	C	C	C	C	C	C	G	C	G	G	C	C	C	C	C	T	G	C	C	T	C	C	C	G	G	C	C	G	G	C	G	T	T	G	C	C	C	T	18	0	26	44/44
gi|53717639|ref|NC_006350.1|::52707	A	A	G	A	A	A	G	G	G	G	G	A	A	G	G	G	G	G	G	G	G	A	G	G	A	A	A	A	G	A	G	G	G	A	G	G	A	G	A	A	G	G	A	G	G	27	0	17	44/44
gi|53717639|ref|NC_006350.1|::52937	A	A	G	G	G	G	G	G	G	G	G	G	G	A	G	A	G	G	G	G	G	A	A	A	A	A	G	A	G	A	A	A	G	A	G	G	A	G	G	G	A	G	A	G	A	27	0	17	44/44
gi|53717639|ref|NC_006350.1|::52994	G	G	G	A	A	A	A	G	G	G	A	A	A	A	G	A	G	G	G	G	G	G	G	A	G	G	A	G	G	G	A	A	G	G	G	G	G	A	A	A	G	A	G	G	G	17	0	27	44/44
gi|53717639|ref|NC_006350.1|::53043	C	C	C	T	T	T	T	C	C	C	T	T	T	T	C	T	T	C	C	C	C	C	C	T	C	C	T	C	C	C	T	T	C	C	T	C	C	C	T	T	C	T	C	C	C	18	0	26	44/44
gi|53717639|ref|NC_006350.1|::53069	T	T	C	C	C	C	C	C	C	C	C	C	C	C	C	C	C	C	C	C	C	T	T	C	T	T	C	T	C	T	C	C	C	T	C	C	T	C	C	C	C	C	T	C	T	33	0	11	44/44
gi|53717639|ref|NC_006350.1|::53091	C	C	C	C	C	C	C	C	C	C	C	C	C	C	C	C	C	C	C	C	C	C	C	C	C	C	C	C	C	C	C	C	C	C	C	C	C	C	T	C	C	C	C	C	C	1	0	43	44/44
gi|53717639|ref|NC_006350.1|::53315	C	C	C	C	C	C	C	C	C	C	C	C	C	C	C	C	T	C	C	C	C	C	C	C	C	C	C	C	C	C	C	C	C	C	T	C	C	C	C	C	C	C	C	C	C	2	0	42	44/44
gi|53717639|ref|NC_006350.1|::53372	G	G	C	C	C	C	C	C	C	C	C	G	G	G	C	G	C	G	G	G	G	G	C	G	C	G	C	G	C	G	G	G	C	G	C	C	C	G	C	C	C	C	G	C	C	25	0	19	44/44
gi|53717639|ref|NC_006350.1|::53379	G	G	G	G	G	G	G	G	G	G	G	G	G	G	G	G	A	G	G	G	G	G	G	G	G	G	G	G	G	G	G	G	G	G	A	G	G	G	G	G	G	G	G	G	G	2	0	42	44/44
gi|53717639|ref|NC_006350.1|::53408	T	T	C	T	T	T	C	C	C	C	C	C	C	C	T	C	C	C	C	C	C	T	T	C	C	T	C	T	C	T	C	C	T	T	C	C	C	T	C	C	C	C	T	T	T	28	0	16	44/44
gi|53717639|ref|NC_006350.1|::53419	G	G	G	G	G	G	G	G	G	G	G	G	G	G	G	G	G	G	G	G	G	G	G	G	G	G	G	G	G	G	G	G	G	G	G	A	G	G	G	G	G	G	G	G	G	1	0	43	44/44
gi|53717639|ref|NC_006350.1|::53452	C	C	C	C	C	C	C	C	C	C	C	C	C	C	C	C	C	C	C	C	C	T	C	C	C	C	C	C	C	C	C	C	C	C	C	C	C	C	C	C	C	C	C	C	C	1	0	43	44/44
gi|53717639|ref|NC_006350.1|::53453	G	G	G	G	G	G	G	G	G	G	G	G	G	G	G	G	G	G	G	G	G	G	G	G	G	G	G	G	G	G	G	G	G	G	G	G	G	G	C	G	G	G	G	G	G	1	0	43	44/44
gi|53717639|ref|NC_006350.1|::53468	C	C	T	C	C	C	T	T	T	T	T	T	T	T	C	T	C	T	T	T	T	C	C	T	T	C	T	C	T	C	T	T	C	C	C	T	T	C	C	T	T	T	C	C	C	25	0	19	44/44
gi|53717639|ref|NC_006350.1|::53503	G	G	G	G	G	G	G	G	G	G	G	G	G	G	G	G	G	G	G	G	G	G	G	G	G	G	A	G	G	G	G	G	G	G	G	A	G	G	G	A	G	G	G	G	G	3	0	41	44/44
gi|53717639|ref|NC_006350.1|::53644	C	C	C	C	C	C	C	C	C	C	C	C	C	C	C	C	C	C	C	C	C	C	C	C	A	C	C	C	C	C	C	C	C	C	C	C	A	C	C	C	C	C	C	C	C	2	0	42	44/44
gi|53717639|ref|NC_006350.1|::53666	T	T	C	C	C	C	C	C	C	C	C	C	C	C	C	C	C	C	C	C	C	T	C	C	C	T	C	T	C	T	C	C	C	T	C	C	C	C	C	C	C	C	T	C	C	37	0	7	44/44
gi|53717639|ref|NC_006350.1|::53692	T	T	C	C	C	C	C	C	C	C	C	T	T	T	T	T	T	T	T	C	C	T	T	T	T	T	T	T	C	T	T	T	T	T	T	T	T	T	T	T	T	C	T	T	T	13	0	31	44/44
gi|53717639|ref|NC_006350.1|::53963	C	C	C	C	C	C	A	C	C	C	A	C	C	C	C	C	C	C	C	C	C	C	C	C	C	C	C	C	C	C	C	C	C	C	C	C	C	C	C	C	C	A	C	C	C	3	0	41	44/44
gi|53717639|ref|NC_006350.1|::53966	G	G	G	G	G	G	G	G	G	G	G	A	A	G	G	G	G	G	G	G	G	G	A	G	G	G	G	G	G	G	G	G	G	G	G	G	G	G	G	G	G	G	G	G	A	4	0	40	44/44
gi|53717639|ref|NC_006350.1|::54029	C	C	C	C	C	C	C	C	C	C	C	C	C	C	C	C	C	C	C	C	C	C	C	C	C	C	C	C	C	C	C	C	C	C	C	C	C	C	C	C	T	C	C	C	C	1	0	43	44/44
gi|53717639|ref|NC_006350.1|::54047	G	G	G	G	G	G	G	G	G	G	G	G	G	G	G	G	G	G	G	G	G	G	G	G	A	G	G	G	G	G	G	G	G	G	G	G	A	G	G	G	G	G	G	G	G	2	0	42	44/44
gi|53717639|ref|NC_006350.1|::54198	C	C	C	C	C	C	C	C	C	C	C	T	T	C	T	C	C	C	C	C	C	C	T	C	C	C	C	C	C	C	C	C	C	C	C	C	C	C	C	C	C	C	C	T	T	6	0	38	44/44
gi|53717639|ref|NC_006350.1|::54243	C	C	C	C	C	C	C	C	C	C	C	C	C	C	C	C	C	C	C	C	C	C	C	C	C	C	C	C	C	C	C	C	C	C	C	C	C	C	C	C	T	C	C	C	C	1	0	43	44/44
gi|53717639|ref|NC_006350.1|::54429	G	G	G	G	G	G	G	G	G	G	G	A	A	G	G	G	G	G	G	G	G	G	G	G	G	G	G	G	G	G	G	G	G	G	G	G	G	G	G	G	A	G	G	G	G	3	0	41	44/44
gi|53717639|ref|NC_006350.1|::54460	G	G	G	G	G	G	G	G	G	G	G	G	G	G	C	G	G	G	G	G	G	G	C	G	G	G	G	G	G	G	G	G	C	G	G	C	G	G	G	G	G	G	G	C	C	6	0	38	44/44
gi|53717639|ref|NC_006350.1|::54579	C	C	C	C	C	C	C	C	C	C	C	C	C	C	C	C	C	C	C	C	C	C	C	C	C	C	C	C	C	C	C	C	C	C	C	C	C	C	C	C	T	C	C	C	C	1	0	43	44/44
gi|53717639|ref|NC_006350.1|::54651	C	C	C	C	C	C	G	C	C	C	G	C	C	C	C	C	C	C	C	G	G	C	C	C	C	C	C	C	C	C	C	C	C	C	C	C	C	G	C	C	C	G	C	C	C	6	0	38	44/44
gi|53717639|ref|NC_006350.1|::54726	G	G	T	T	T	T	G	G	G	G	G	G	G	T	G	T	T	T	T	G	G	G	G	T	G	G	T	G	G	G	T	T	G	G	T	G	G	G	G	T	G	G	G	G	G	15	0	29	44/44
gi|53717639|ref|NC_006350.1|::54756	A	A	G	G	G	G	G	A	A	A	G	G	G	G	G	G	G	G	G	G	G	G	G	G	G	A	G	A	A	A	G	G	G	A	G	G	G	G	G	G	G	G	A	G	G	34	0	10	44/44
gi|53717639|ref|NC_006350.1|::54795	G	G	G	G	G	G	G	G	G	G	G	G	G	G	G	G	G	G	G	G	G	G	G	G	A	G	G	G	G	G	G	G	G	G	G	G	A	G	G	G	G	G	G	G	G	2	0	42	44/44
gi|53717639|ref|NC_006350.1|::54804	A	C	C	C	C	C	C	A	A	A	C	C	C	C	C	C	C	C	C	C	C	C	C	C	C	A	C	A	A	A	C	C	C	A	C	C	C	C	C	C	C	C	C	C	C	36	0	8	44/44
gi|53717639|ref|NC_006350.1|::54875	G	G	A	G	G	G	A	G	G	G	A	A	A	A	G	A	A	A	A	A	A	A	A	A	G	G	A	G	G	G	A	A	G	G	A	A	G	A	A	A	G	A	G	G	A	25	0	19	44/44
gi|53717639|ref|NC_006350.1|::54900	C	C	C	C	C	C	C	C	C	C	C	C	C	C	C	C	C	C	C	C	C	C	C	C	T	C	C	C	C	C	C	C	C	C	C	C	T	C	C	C	C	C	C	C	C	2	0	42	44/44
gi|53717639|ref|NC_006350.1|::54921	G	G	G	G	G	G	G	G	G	G	G	G	G	G	A	G	G	G	G	G	G	G	G	G	A	G	G	G	G	G	G	G	A	G	G	G	A	G	G	G	G	G	G	A	G	5	0	39	44/44
gi|53717639|ref|NC_006350.1|::54930	C	C	C	C	C	C	C	C	C	C	C	C	C	C	T	C	C	C	C	C	C	C	C	C	C	C	C	C	C	C	C	C	T	C	C	C	C	C	C	C	C	C	C	T	C	3	0	41	44/44
gi|53717639|ref|NC_006350.1|::54962	C	C	C	C	C	C	C	C	C	C	C	T	T	C	C	C	C	C	C	C	C	C	C	C	C	C	C	C	C	C	C	C	C	C	C	C	C	C	C	C	C	C	C	C	C	2	0	42	44/44
gi|53717639|ref|NC_006350.1|::55068	C	T	C	C	C	C	T	T	T	T	T	T	T	C	T	C	C	C	C	T	T	C	C	C	C	T	T	C	T	T	C	T	T	C	C	C	C	T	C	T	C	T	T	T	C	22	0	22	44/44
gi|53717639|ref|NC_006350.1|::55232	T	T	C	C	C	C	C	T	T	T	C	T	T	C	C	C	C	C	C	C	C	C	T	C	T	T	T	T	T	T	C	C	C	T	C	C	T	C	T	T	C	C	T	C	T	25	0	19	44/44
gi|53717639|ref|NC_006350.1|::55323	C	C	C	C	C	C	C	C	C	C	C	C	C	C	C	C	C	C	C	C	C	C	C	C	G	C	C	C	C	C	C	C	C	C	C	C	G	C	C	C	C	C	C	C	C	2	0	42	44/44
gi|53717639|ref|NC_006350.1|::55373	G	G	G	G	G	G	G	G	G	G	G	G	G	G	T	G	G	G	G	G	G	G	G	G	G	G	T	G	G	G	G	G	T	G	G	G	G	G	G	T	G	G	G	T	G	5	0	39	44/44
gi|53717639|ref|NC_006350.1|::55573	C	C	C	C	C	C	C	C	C	C	C	C	C	C	C	C	C	C	C	C	C	C	C	C	C	C	C	C	C	C	C	C	C	C	C	C	C	C	T	C	C	C	C	C	C	1	0	43	44/44
gi|53717639|ref|NC_006350.1|::55590	A	A	G	G	G	G	G	A	A	A	G	G	G	G	G	G	G	G	G	G	G	A	G	G	G	A	G	A	A	A	G	G	G	A	G	G	G	G	G	G	G	G	A	G	G	33	0	11	44/44
gi|53717639|ref|NC_006350.1|::55707	A	A	G	G	G	G	A	A	A	A	A	A	A	G	A	G	G	G	G	G	G	A	A	G	A	A	A	A	A	A	G	A	A	A	G	A	A	A	A	A	A	A	A	A	A	14	0	30	44/44
gi|53717639|ref|NC_006350.1|::55728	C	C	G	G	G	G	C	C	C	C	C	G	G	G	G	G	G	G	G	G	G	C	G	G	G	C	G	C	C	C	G	C	G	C	G	C	G	C	G	G	G	C	C	G	G	27	0	17	44/44
gi|53717639|ref|NC_006350.1|::55754	G	G	G	G	G	G	G	G	G	G	G	G	G	G	G	G	G	G	G	G	G	G	G	G	G	G	G	G	G	G	G	G	G	G	G	G	G	G	G	G	T	G	G	G	G	1	0	43	44/44
gi|53717639|ref|NC_006350.1|::55755	C	C	C	C	C	C	C	C	C	C	C	C	C	C	C	C	C	C	C	C	C	C	C	C	C	C	C	C	C	C	C	C	C	C	C	C	C	C	C	C	T	C	C	C	C	1	0	43	44/44
gi|53717639|ref|NC_006350.1|::55962	G	G	G	G	G	G	G	G	G	G	G	G	G	G	G	G	G	G	G	A	A	G	G	G	G	G	G	G	G	G	G	G	G	G	G	G	G	G	G	G	G	G	G	G	G	2	0	42	44/44
gi|53717639|ref|NC_006350.1|::56014	T	T	T	T	T	T	T	T	T	T	T	T	T	C	T	C	C	T	T	T	T	T	T	C	T	T	T	T	T	T	C	T	T	T	C	T	T	T	T	T	T	T	T	T	T	6	0	38	44/44
gi|53717639|ref|NC_006350.1|::56376	C	C	C	C	C	C	A	C	C	C	C	C	C	C	C	C	C	C	C	C	C	C	C	C	C	C	C	C	C	C	C	A	C	C	C	C	C	A	C	C	C	A	C	C	C	4	0	40	44/44
gi|53717639|ref|NC_006350.1|::56458	T	T	T	T	T	T	T	T	T	T	T	T	T	T	T	T	C	T	T	T	T	T	T	T	T	T	T	T	T	T	T	T	T	T	C	T	T	T	T	T	T	T	T	T	T	2	0	42	44/44
gi|53717639|ref|NC_006350.1|::56466	C	C	C	C	C	C	T	C	C	C	C	C	C	C	C	C	C	C	C	C	C	C	T	C	C	C	C	C	C	C	C	T	T	C	C	C	C	T	C	C	C	T	C	C	T	7	0	37	44/44
gi|53717639|ref|NC_006350.1|::56481	C	C	C	C	C	C	C	C	C	C	C	C	C	C	C	C	G	C	C	C	C	C	C	C	C	C	C	C	C	C	C	C	C	C	G	C	C	C	C	C	C	C	C	C	C	2	0	42	44/44
gi|53717639|ref|NC_006350.1|::56625	A	A	G	A	A	A	G	A	A	A	A	A	A	A	G	A	A	A	A	G	G	A	G	A	A	G	G	A	A	G	A	G	G	A	A	G	A	G	A	G	A	G	A	G	G	17	0	27	44/44
gi|53717639|ref|NC_006350.1|::56628	C	C	C	C	C	C	C	C	C	C	C	C	C	C	C	C	C	C	C	C	C	C	C	C	G	C	C	C	C	C	C	C	C	C	C	C	G	C	C	C	C	C	C	C	C	2	0	42	44/44
gi|53717639|ref|NC_006350.1|::56751	C	C	C	C	C	C	C	C	C	C	C	C	C	C	C	C	C	C	C	C	C	C	T	C	C	C	C	C	C	C	C	C	C	C	C	C	C	C	C	C	C	C	C	C	T	2	0	42	44/44
gi|53717639|ref|NC_006350.1|::56758	C	C	C	C	C	C	C	C	C	C	C	C	C	C	C	C	C	C	C	C	C	C	C	C	C	C	C	C	C	C	C	C	T	C	C	C	C	C	C	C	C	C	C	C	C	1	0	43	44/44
gi|53717639|ref|NC_006350.1|::56793	G	G	G	G	G	G	G	G	G	G	G	G	G	G	G	G	G	G	G	G	G	G	G	G	G	G	G	G	G	G	G	G	A	G	G	G	G	G	G	G	G	G	G	G	G	1	0	43	44/44
gi|53717639|ref|NC_006350.1|::56893	G	G	G	G	G	G	G	G	G	G	G	G	G	G	G	G	G	G	G	G	G	G	G	G	A	G	G	G	G	G	G	G	G	G	G	G	A	G	G	G	G	G	G	G	G	2	0	42	44/44
gi|53717639|ref|NC_006350.1|::56952	C	C	C	C	C	C	G	C	C	C	C	C	C	C	C	C	C	C	C	C	C	C	C	G	C	C	C	C	C	C	C	G	C	C	C	C	C	G	C	C	G	G	C	C	C	6	0	38	44/44
gi|53717639|ref|NC_006350.1|::56982	G	G	G	G	G	G	G	G	G	G	G	G	G	G	G	G	G	G	G	G	G	G	G	G	G	G	G	G	G	G	G	G	G	G	G	A	G	G	G	G	G	G	G	G	G	1	0	43	44/44
gi|53717639|ref|NC_006350.1|::56996	A	G	G	G	G	G	G	A	A	A	A	G	G	G	G	G	G	A	A	G	G	A	G	G	G	G	A	A	A	G	G	G	G	A	G	G	G	G	G	A	G	G	G	G	G	32	0	12	44/44
gi|53717639|ref|NC_006350.1|::57115	T	T	T	G	G	G	T	T	T	T	T	T	T	T	T	T	T	T	T	T	T	T	T	T	T	T	T	T	T	T	T	T	T	T	T	T	T	T	T	T	T	T	T	T	T	3	0	41	44/44
gi|53717639|ref|NC_006350.1|::57124	A	A	A	A	A	A	A	A	A	A	C	A	A	A	A	A	A	A	A	A	A	A	A	A	A	A	A	A	A	A	A	A	A	A	A	A	A	A	A	A	A	A	A	A	A	1	0	43	44/44
gi|53717639|ref|NC_006350.1|::57179	G	A	G	G	G	G	G	G	G	G	G	G	G	G	G	G	G	G	G	G	G	G	G	G	G	G	G	G	G	G	G	G	G	G	G	G	G	G	G	G	G	G	A	G	G	2	0	42	44/44
gi|53717639|ref|NC_006350.1|::57384	G	G	G	G	G	G	G	G	G	G	G	G	G	A	G	G	G	G	G	G	G	G	G	G	G	G	G	G	G	G	G	G	G	G	G	G	G	G	G	G	G	G	G	G	G	1	0	43	44/44
gi|53717639|ref|NC_006350.1|::57395	C	C	C	C	C	C	C	C	C	C	C	C	C	C	T	C	C	C	C	C	C	C	C	C	C	C	C	C	C	C	C	C	C	C	C	C	C	C	C	C	C	C	C	T	C	2	0	42	44/44
gi|53717639|ref|NC_006350.1|::57653	C	C	C	C	C	C	C	C	C	C	C	C	C	C	C	C	C	C	C	C	C	C	C	C	C	C	C	C	C	C	C	C	C	C	C	T	C	C	C	C	C	C	C	C	C	1	0	43	44/44
gi|53717639|ref|NC_006350.1|::57841	T	T	T	T	T	T	C	T	T	T	T	T	T	C	T	C	T	T	T	C	C	T	T	C	T	C	T	T	T	C	C	C	T	T	T	T	T	T	T	T	T	C	T	T	T	11	0	33	44/44
gi|53717639|ref|NC_006350.1|::57915	C	C	C	T	T	T	C	C	C	C	C	C	C	C	C	C	C	C	C	C	C	C	C	C	C	C	C	C	C	C	C	C	C	C	C	C	C	C	C	C	C	C	C	C	C	3	0	41	44/44
gi|53717639|ref|NC_006350.1|::58037	A	G	A	A	A	A	G	A	A	A	A	A	A	G	A	G	A	A	A	G	G	G	G	A	G	G	A	A	A	G	G	A	A	A	A	A	G	A	A	A	G	G	G	A	G	17	0	27	44/44
gi|53717639|ref|NC_006350.1|::58074	C	C	C	C	C	C	C	C	C	C	C	C	C	C	C	C	C	C	C	C	C	C	C	C	C	C	C	C	C	C	C	C	C	C	C	C	C	C	T	C	C	C	C	C	C	1	0	43	44/44
gi|53717639|ref|NC_006350.1|::58232	G	G	G	G	G	G	G	G	G	G	G	G	G	G	A	G	G	G	G	G	G	G	G	G	G	G	G	G	G	G	G	G	A	G	G	A	G	G	G	G	G	G	G	A	G	4	0	40	44/44
gi|53717639|ref|NC_006350.1|::58241	G	G	G	G	G	G	G	G	G	G	G	G	G	G	A	G	G	G	G	G	G	G	G	G	G	G	G	G	G	G	G	G	A	G	G	A	G	G	G	G	G	G	G	A	G	4	0	40	44/44
gi|53717639|ref|NC_006350.1|::58304	C	C	C	C	C	C	C	C	C	C	C	C	C	C	C	C	C	T	T	C	C	C	C	C	C	C	C	C	C	C	C	C	C	C	C	C	C	C	C	C	C	C	C	C	C	2	0	42	44/44
gi|53717639|ref|NC_006350.1|::58322	G	G	G	G	G	G	G	G	G	G	G	G	G	G	G	G	G	G	G	G	G	G	G	G	G	G	G	G	G	G	G	G	G	G	G	G	G	G	A	G	G	G	G	G	G	1	0	43	44/44
gi|53717639|ref|NC_006350.1|::58396	T	T	T	T	T	T	T	T	T	T	T	T	T	T	C	T	T	T	T	T	T	T	T	T	T	T	T	T	T	T	T	T	C	T	T	C	T	T	T	T	T	T	T	C	T	4	0	40	44/44
gi|53717639|ref|NC_006350.1|::58406	C	C	T	C	C	C	C	C	C	C	C	C	C	T	C	T	C	C	C	C	C	C	C	C	C	C	C	C	C	C	T	C	C	C	C	C	C	C	C	C	C	C	C	C	C	4	0	40	44/44
gi|53717639|ref|NC_006350.1|::58417	A	A	A	A	A	A	A	A	A	A	A	A	A	A	G	A	A	A	A	A	A	A	A	A	A	A	A	A	A	A	A	A	G	A	A	G	A	A	G	A	A	A	A	G	A	5	0	39	44/44
gi|53717639|ref|NC_006350.1|::58436	C	T	C	C	C	C	C	C	C	C	C	C	C	C	C	C	C	C	C	C	C	T	C	C	C	C	C	C	C	C	C	C	C	C	C	C	C	C	C	C	C	C	T	C	C	3	0	41	44/44
gi|53717639|ref|NC_006350.1|::58487	C	C	C	C	C	C	C	C	C	C	C	C	C	C	C	C	C	C	C	C	C	C	T	C	C	C	C	C	C	C	C	C	C	C	C	C	C	C	C	C	C	C	C	C	T	2	0	42	44/44
gi|53717639|ref|NC_006350.1|::58492	T	T	C	T	T	T	C	C	C	C	T	T	T	C	T	C	T	T	T	T	T	T	T	C	C	T	C	T	C	T	C	C	C	T	T	T	C	C	T	C	T	C	T	T	T	18	0	26	44/44
gi|53717639|ref|NC_006350.1|::58571	G	G	G	G	G	G	G	G	G	G	G	G	G	G	A	G	G	G	G	G	G	G	G	G	G	G	G	G	G	G	G	G	G	G	G	A	G	G	G	G	G	G	G	A	G	3	0	41	44/44
gi|53717639|ref|NC_006350.1|::58592	G	G	G	G	G	G	G	G	G	G	G	G	G	G	A	G	G	G	G	G	G	G	G	G	G	G	G	G	G	G	G	G	G	G	G	G	G	G	G	G	G	G	G	A	G	2	0	42	44/44
gi|53717639|ref|NC_006350.1|::58699	T	C	C	C	C	C	C	C	C	C	C	C	C	C	C	C	C	C	C	C	C	C	C	C	C	C	C	T	C	C	C	C	C	T	C	C	C	C	C	C	C	C	C	C	C	42	0	2	44/44
gi|53717639|ref|NC_006350.1|::58703	A	G	A	A	A	A	A	A	A	A	A	G	G	A	G	A	A	A	A	A	A	A	G	A	A	A	A	A	A	A	A	A	G	A	A	G	A	A	G	A	G	A	G	G	G	12	0	32	44/44
gi|53717639|ref|NC_006350.1|::58856	G	C	G	G	G	G	G	G	G	G	G	C	C	G	G	G	G	G	G	G	G	G	G	G	G	G	G	G	G	G	G	G	C	G	G	G	G	G	G	G	G	G	C	G	G	5	0	39	44/44
gi|53717639|ref|NC_006350.1|::58912	C	C	C	C	C	C	C	C	C	C	C	C	C	C	C	C	C	C	C	C	C	C	C	C	C	C	C	C	C	C	C	C	C	C	C	C	C	C	T	C	C	C	C	C	C	1	0	43	44/44
gi|53717639|ref|NC_006350.1|::58922	A	G	A	A	A	A	A	A	A	A	A	G	G	A	A	A	A	A	A	A	A	A	A	A	A	A	A	A	A	A	A	A	A	A	A	A	A	A	A	A	A	A	G	A	A	4	0	40	44/44
gi|53717639|ref|NC_006350.1|::58958	C	C	C	C	C	C	C	C	C	C	C	C	C	C	T	C	C	C	C	C	C	C	C	C	C	C	C	C	C	C	C	C	C	C	C	T	C	C	C	C	C	C	C	T	C	3	0	41	44/44
gi|53717639|ref|NC_006350.1|::59423	C	C	C	C	C	C	C	C	C	C	C	C	C	C	C	C	C	C	C	C	C	C	C	C	C	C	C	C	C	C	C	T	C	C	C	C	C	C	C	C	C	C	C	C	C	1	0	43	44/44
gi|53717639|ref|NC_006350.1|::59530	C	C	C	C	C	C	C	C	C	C	C	C	C	C	C	C	C	C	C	C	C	C	T	C	C	C	C	C	C	C	C	C	C	C	C	C	C	C	C	C	C	C	C	C	T	2	0	42	44/44
gi|53717639|ref|NC_006350.1|::59704	C	C	T	C	C	C	C	C	C	C	C	C	C	C	C	C	C	C	C	C	C	C	C	C	C	C	C	C	C	C	C	C	C	C	C	C	C	C	C	C	C	C	C	C	C	1	0	43	44/44
gi|53717639|ref|NC_006350.1|::60011	G	G	G	G	G	G	G	G	G	G	G	G	G	G	G	G	G	G	G	G	G	A	G	G	G	G	G	G	G	G	G	G	G	G	G	G	G	G	G	G	G	G	G	G	G	1	0	43	44/44
gi|53717639|ref|NC_006350.1|::60020	C	C	C	C	C	C	C	C	C	C	C	C	C	C	C	C	C	T	T	T	T	C	C	C	C	C	C	T	C	C	C	T	T	C	C	C	C	C	T	C	T	C	C	C	C	9	0	35	44/44
gi|53717639|ref|NC_006350.1|::60036	G	T	G	G	G	G	G	G	G	G	G	G	G	G	G	G	G	G	G	G	G	G	G	G	G	G	G	G	G	G	G	G	G	G	G	G	G	G	G	G	G	G	T	G	G	2	0	42	44/44
gi|53717639|ref|NC_006350.1|::60111	A	A	A	A	A	A	A	A	A	A	A	A	A	A	A	A	A	A	A	A	A	A	A	A	A	A	A	A	A	G	A	A	A	A	A	A	A	A	A	A	A	A	A	A	A	1	0	43	44/44
gi|53717639|ref|NC_006350.1|::60113	C	C	C	C	C	C	C	C	C	C	C	C	C	C	C	C	C	C	C	C	C	C	C	C	C	C	C	C	C	G	C	C	C	C	C	C	C	C	C	C	C	C	C	C	C	1	0	43	44/44
gi|53717639|ref|NC_006350.1|::60146	G	C	C	G	G	G	C	C	C	C	C	C	C	C	C	C	C	G	G	C	C	C	G	C	C	C	C	C	G	C	C	C	C	G	C	C	C	C	C	C	C	C	C	C	G	35	0	9	44/44
gi|53717639|ref|NC_006350.1|::60259	G	G	G	G	G	G	G	G	G	G	G	G	G	G	G	G	G	G	G	G	G	G	G	G	G	G	G	G	G	G	G	G	A	G	G	G	G	G	G	G	G	G	G	G	G	1	0	43	44/44
gi|53717639|ref|NC_006350.1|::60373	C	C	C	C	C	C	C	C	C	C	C	C	C	C	C	C	T	C	C	C	C	C	C	C	C	C	C	C	C	C	C	C	C	C	T	C	C	C	C	C	C	C	C	C	C	2	0	42	44/44
gi|53717639|ref|NC_006350.1|::60404	G	G	G	G	G	G	G	G	G	G	G	A	A	G	G	G	A	G	G	G	G	G	A	G	G	G	G	G	G	G	G	G	G	G	A	G	G	G	G	G	G	G	G	G	A	6	0	38	44/44
gi|53717639|ref|NC_006350.1|::60461	C	C	C	C	C	C	C	C	C	C	C	C	C	C	C	C	C	C	C	C	C	C	C	C	T	C	C	C	C	C	C	C	C	C	C	C	T	C	C	C	C	C	C	C	C	2	0	42	44/44
gi|53717639|ref|NC_006350.1|::60482	C	C	C	C	C	C	C	C	C	C	C	T	T	C	T	C	C	C	C	C	C	C	C	C	C	C	C	C	C	C	C	C	T	C	C	C	C	C	T	C	C	C	C	T	C	6	0	38	44/44
gi|53717639|ref|NC_006350.1|::60556	C	C	C	C	C	C	C	C	C	C	C	C	C	C	C	C	C	C	C	C	C	C	C	C	C	C	C	C	C	C	C	C	T	C	C	C	C	C	T	C	C	C	C	C	C	2	0	42	44/44
gi|53717639|ref|NC_006350.1|::60563	G	G	G	G	G	G	G	G	G	G	G	G	G	G	G	G	G	G	G	G	G	A	G	G	G	G	G	G	G	G	G	G	G	G	G	A	G	G	G	G	G	G	G	G	G	2	0	42	44/44
gi|53717639|ref|NC_006350.1|::60748	C	T	C	C	C	C	C	C	C	C	C	C	C	C	C	C	C	C	C	C	C	C	C	C	C	C	C	C	C	C	C	C	C	C	C	C	C	C	C	C	C	C	T	C	C	2	0	42	44/44
gi|53717639|ref|NC_006350.1|::60773	C	G	C	C	C	C	C	C	C	C	C	C	C	C	G	C	C	G	G	C	C	G	G	C	C	C	C	C	C	C	C	C	C	C	C	C	C	C	C	C	C	C	G	G	G	9	0	35	44/44
gi|53717639|ref|NC_006350.1|::60815	G	G	G	G	G	G	G	G	G	G	G	G	G	G	G	G	A	G	G	G	G	G	G	G	G	G	G	G	G	G	G	G	G	G	A	G	G	G	G	G	G	G	G	G	G	2	0	42	44/44
gi|53717639|ref|NC_006350.1|::60836	G	A	G	G	G	G	G	G	G	G	G	G	G	G	G	G	G	G	G	G	G	G	G	G	G	G	G	G	G	G	G	G	G	G	G	G	G	G	G	G	G	G	A	G	G	2	0	42	44/44
gi|53717639|ref|NC_006350.1|::61032	T	C	C	T	T	T	C	C	C	C	T	C	C	C	C	T	C	T	T	C	C	C	C	C	C	T	C	T	C	T	T	C	T	T	C	T	C	C	T	C	C	C	C	C	C	29	0	15	44/44
gi|53717639|ref|NC_006350.1|::61111	A	G	G	A	A	A	A	G	G	G	A	A	A	G	A	A	A	A	A	G	G	A	A	G	A	A	G	A	G	A	A	A	A	A	A	A	A	A	A	G	A	A	G	A	A	13	0	31	44/44
gi|53717639|ref|NC_006350.1|::61137	C	C	C	C	C	C	C	C	C	C	C	C	C	C	C	C	C	C	C	C	C	C	T	C	C	C	C	C	C	C	C	C	C	C	C	C	C	C	C	C	C	C	C	C	T	2	0	42	44/44
gi|53717639|ref|NC_006350.1|::61138	C	C	C	C	C	C	C	C	C	C	C	C	C	C	C	C	C	C	C	C	C	C	A	C	C	C	C	C	C	C	C	C	C	C	C	C	C	C	C	C	C	C	C	C	A	2	0	42	44/44
gi|53717639|ref|NC_006350.1|::61237	G	G	G	G	G	G	G	G	G	G	G	G	G	G	A	G	G	G	G	G	G	G	G	G	G	G	G	G	G	G	G	G	G	G	G	A	G	G	G	G	G	G	G	A	G	3	0	41	44/44
gi|53717639|ref|NC_006350.1|::61269	C	T	C	C	C	C	T	C	C	C	C	C	C	C	C	C	C	C	C	C	C	C	T	C	C	C	C	C	C	C	C	C	C	C	C	T	C	T	C	C	C	T	T	C	T	8	0	36	44/44
gi|53717639|ref|NC_006350.1|::61297	C	C	C	C	C	C	C	C	C	C	C	C	C	C	C	C	C	C	C	C	C	C	C	C	C	C	C	C	C	C	C	C	C	C	C	C	C	C	A	C	C	C	C	C	C	1	0	43	44/44
gi|53717639|ref|NC_006350.1|::61321	C	C	C	C	C	C	C	C	C	C	C	C	C	C	C	C	C	C	C	C	C	C	A	C	C	C	C	C	C	C	C	C	C	C	C	C	C	C	C	C	C	C	C	C	A	2	0	42	44/44
gi|53717639|ref|NC_006350.1|::61336	G	G	G	A	A	A	G	G	G	G	G	A	A	G	G	A	G	A	A	G	G	G	G	G	G	A	G	A	G	A	A	G	A	G	G	G	G	G	G	G	A	G	G	G	G	14	0	30	44/44
gi|53717639|ref|NC_006350.1|::61356	T	T	T	T	T	T	G	T	T	T	T	T	T	T	T	T	T	G	G	T	T	T	T	T	T	T	T	T	T	T	T	T	T	T	T	T	T	G	T	T	T	G	T	T	T	5	0	39	44/44
gi|53717639|ref|NC_006350.1|::61369	C	C	T	C	C	C	C	C	C	C	T	C	C	C	C	C	C	C	C	C	C	C	C	C	C	C	C	C	C	C	C	C	C	C	C	C	C	C	C	C	C	C	C	C	C	2	0	42	44/44
gi|53717639|ref|NC_006350.1|::61371	G	G	G	G	G	G	C	G	G	G	G	G	G	G	G	G	G	G	G	G	G	G	G	G	G	G	G	C	G	G	G	G	G	G	G	G	G	C	G	G	G	C	G	G	G	4	0	40	44/44
gi|53717639|ref|NC_006350.1|::61391	A	G	A	A	A	A	G	A	A	A	A	G	G	A	A	A	A	A	A	A	A	G	A	A	G	A	A	G	A	A	A	A	A	A	A	G	G	G	G	A	A	G	G	A	A	13	0	31	44/44
gi|53717639|ref|NC_006350.1|::61417	T	T	T	T	T	T	T	T	T	T	T	T	T	T	T	T	T	T	T	T	T	T	T	T	T	T	T	T	T	T	T	T	T	T	T	T	T	T	C	T	T	T	T	T	T	1	0	43	44/44
gi|53717639|ref|NC_006350.1|::61423	T	T	T	T	T	T	T	T	T	T	T	T	T	T	G	T	T	T	T	T	T	T	T	T	T	T	T	T	T	T	T	T	T	T	T	T	T	T	T	T	T	T	T	G	T	2	0	42	44/44
gi|53717639|ref|NC_006350.1|::61430	C	A	A	C	C	C	A	A	A	A	A	C	C	A	A	C	A	C	C	A	A	A	A	A	A	C	A	A	C	C	C	C	C	C	A	A	A	A	A	A	C	A	A	A	A	28	0	16	44/44
gi|53717639|ref|NC_006350.1|::61438	C	C	C	C	C	C	T	C	C	C	C	C	C	C	C	C	C	C	C	C	C	C	C	C	C	C	C	T	C	C	C	C	C	C	C	C	C	T	C	C	C	T	C	C	C	4	0	40	44/44
gi|53717639|ref|NC_006350.1|::61463	A	A	A	A	A	A	A	A	A	A	A	A	A	A	A	A	A	A	A	A	A	A	G	A	G	A	A	A	A	A	A	A	A	A	A	A	G	A	A	A	G	A	A	A	G	5	0	39	44/44
gi|53717639|ref|NC_006350.1|::61520	G	G	G	G	G	G	G	G	G	G	G	G	G	G	G	G	G	G	G	G	G	G	G	G	G	G	G	G	G	G	G	G	A	G	G	G	G	G	G	G	A	G	G	G	G	2	0	42	44/44
gi|53717639|ref|NC_006350.1|::61535	T	C	T	T	T	T	T	T	T	T	T	T	T	T	T	T	T	T	T	T	T	T	T	T	T	T	T	T	T	T	T	T	T	T	T	T	T	T	T	T	T	T	C	T	T	2	0	42	44/44
gi|53717639|ref|NC_006350.1|::61537	G	A	G	G	G	G	G	G	G	G	G	G	G	G	T	G	G	G	G	G	G	T	G	G	G	G	G	G	G	G	G	G	G	G	G	T	G	G	G	G	T	G	A	T	G	7	0	37	44/44
gi|53717639|ref|NC_006350.1|::61538	G	G	G	G	G	G	G	G	G	G	G	G	G	G	A	G	G	G	G	G	G	A	G	G	G	G	G	G	G	G	G	G	G	G	G	A	G	G	G	G	A	G	G	A	G	5	0	39	44/44
gi|53717639|ref|NC_006350.1|::61586	T	T	T	T	T	T	T	T	T	T	T	T	T	T	T	T	T	T	T	T	T	T	A	T	T	T	T	T	T	T	T	T	T	T	T	T	T	T	T	T	T	T	T	T	A	2	0	42	44/44
gi|53717639|ref|NC_006350.1|::61636	G	A	G	G	G	G	A	G	G	G	G	G	G	G	G	G	G	G	G	G	G	G	A	G	A	G	G	A	G	G	G	G	G	G	G	G	A	A	G	G	A	A	A	G	A	11	0	33	44/44
gi|53717639|ref|NC_006350.1|::61646	T	T	T	T	T	T	T	T	T	T	T	T	T	T	T	T	T	T	T	T	T	T	T	T	T	T	T	T	C	T	T	C	T	T	T	T	T	T	T	T	T	T	T	T	T	2	0	42	44/44
gi|53717639|ref|NC_006350.1|::61674	G	G	G	G	G	G	G	G	G	G	G	G	G	G	G	G	G	G	G	G	G	G	G	G	A	G	G	G	G	G	G	G	G	G	G	G	A	G	G	G	G	G	G	G	G	2	0	42	44/44
gi|53717639|ref|NC_006350.1|::61675	C	C	C	C	C	C	C	C	C	C	C	C	C	C	C	C	C	C	C	C	C	C	C	C	T	C	C	C	C	C	C	C	C	C	C	C	T	C	C	C	C	C	C	C	C	2	0	42	44/44
gi|53717639|ref|NC_006350.1|::61721	G	A	A	G	G	G	A	G	G	G	A	A	A	G	A	G	A	A	A	G	G	A	A	G	A	A	G	A	A	A	G	A	A	G	A	A	A	A	A	G	A	A	A	A	A	29	0	15	44/44
gi|53717639|ref|NC_006350.1|::61745	A	A	A	A	A	A	A	A	A	A	A	A	A	A	A	A	G	A	A	A	A	A	A	A	A	A	A	A	A	A	A	A	A	A	G	A	A	A	A	A	A	A	A	A	A	2	0	42	44/44
gi|53717639|ref|NC_006350.1|::61846	G	G	G	G	G	G	G	G	G	G	G	G	G	G	G	G	G	G	G	G	G	G	G	G	G	G	G	G	G	G	G	G	G	G	G	G	G	G	T	G	G	G	G	G	G	1	0	43	44/44
gi|53717639|ref|NC_006350.1|::61858	C	C	C	C	C	C	A	A	A	A	C	C	C	A	C	C	C	C	C	C	C	A	A	A	C	C	A	C	C	C	C	C	C	C	C	A	C	A	C	A	C	A	C	C	A	14	0	30	44/44
gi|53717639|ref|NC_006350.1|::61898	C	C	C	C	C	C	T	T	T	T	C	T	T	T	C	C	C	C	C	C	C	C	T	T	C	C	T	C	C	C	C	C	C	C	C	C	C	T	C	T	C	T	C	C	T	14	0	30	44/44
gi|53717639|ref|NC_006350.1|::61924	C	C	C	C	C	C	C	C	C	C	C	C	C	C	C	C	T	C	C	C	C	T	C	C	C	C	C	C	C	C	C	C	T	C	T	C	C	C	C	C	C	C	C	C	C	4	0	40	44/44
gi|53717639|ref|NC_006350.1|::62136	C	C	C	C	C	C	C	C	C	C	C	T	T	C	C	C	C	C	C	T	T	C	C	C	C	T	C	C	T	T	C	T	C	C	C	C	C	C	C	C	C	C	C	C	C	8	0	36	44/44
gi|53717639|ref|NC_006350.1|::62143	C	T	C	C	C	C	C	C	C	C	C	C	C	C	C	C	C	C	C	C	C	C	C	C	C	C	C	C	C	C	C	C	C	C	C	C	C	C	C	C	C	C	T	C	C	2	0	42	44/44
gi|53717639|ref|NC_006350.1|::62214	G	A	G	G	G	G	G	G	G	G	G	G	G	G	G	G	G	G	G	G	G	G	G	G	G	G	G	G	G	G	G	G	G	G	G	G	G	G	G	G	G	G	A	G	G	2	0	42	44/44
gi|53717639|ref|NC_006350.1|::62235	C	C	C	C	C	C	C	C	C	C	C	C	C	C	C	C	C	C	C	C	C	C	C	C	C	C	C	C	C	C	C	C	C	C	C	C	C	C	T	C	C	C	C	C	C	1	0	43	44/44
gi|53717639|ref|NC_006350.1|::62314	G	G	G	G	G	G	G	G	G	G	G	G	G	G	G	G	G	G	G	G	G	G	A	G	G	G	G	G	G	G	G	G	G	G	G	G	G	G	A	G	G	G	G	G	A	3	0	41	44/44
gi|53717639|ref|NC_006350.1|::62519	A	A	A	A	A	A	A	A	A	A	A	A	A	A	A	A	A	A	A	A	A	A	C	A	A	A	A	A	A	A	A	A	A	A	A	A	A	A	A	A	A	A	A	A	C	2	0	42	44/44
gi|53717639|ref|NC_006350.1|::62637	G	A	G	G	G	G	A	A	A	A	G	G	G	A	A	G	G	G	G	G	G	G	A	A	A	G	A	A	G	G	G	G	A	G	G	G	A	A	G	A	G	A	A	A	A	20	0	24	44/44
gi|53717639|ref|NC_006350.1|::62745	C	T	C	C	C	C	C	C	C	C	C	C	C	C	C	T	C	C	C	C	C	C	C	C	C	C	C	C	C	C	T	C	T	C	C	C	C	C	C	C	C	C	T	C	C	5	0	39	44/44
gi|53717639|ref|NC_006350.1|::62780	A	A	A	A	A	A	A	G	G	G	A	A	A	G	A	A	A	A	A	A	A	G	A	G	G	A	G	A	A	A	A	A	A	A	A	A	G	G	A	G	A	A	A	A	A	11	0	33	44/44
gi|53717639|ref|NC_006350.1|::62798	C	C	C	C	C	C	C	C	C	C	C	C	C	C	C	C	C	C	C	C	C	C	C	C	C	C	C	A	C	C	C	C	C	C	C	C	C	C	C	C	C	C	C	C	C	1	0	43	44/44
gi|53717639|ref|NC_006350.1|::62799	G	G	G	G	G	G	G	A	A	A	G	G	G	A	G	G	G	G	G	G	G	A	G	A	G	G	A	G	G	G	G	G	G	G	G	G	G	A	G	A	G	G	G	G	G	9	0	35	44/44
gi|53717639|ref|NC_006350.1|::62833	G	G	G	G	G	G	G	A	A	A	G	G	G	A	G	G	G	G	G	G	G	G	G	A	G	G	A	G	G	G	G	G	G	G	G	G	G	A	G	A	G	G	G	G	G	8	0	36	44/44
gi|53717639|ref|NC_006350.1|::62881	G	G	A	G	G	G	G	G	G	G	A	G	G	G	G	G	G	G	G	G	G	G	G	G	G	G	G	G	G	G	G	G	G	G	G	G	G	G	G	G	G	G	G	G	G	2	0	42	44/44
gi|53717639|ref|NC_006350.1|::62884	G	G	G	G	G	G	G	G	G	G	G	G	G	G	G	G	G	G	G	G	G	G	G	G	G	G	G	A	G	G	G	G	G	G	G	G	G	G	G	G	G	G	G	G	G	1	0	43	44/44
gi|53717639|ref|NC_006350.1|::63172	C	C	C	C	C	C	C	C	C	C	C	C	C	C	C	C	C	C	C	C	C	C	A	C	C	C	C	C	C	C	C	C	C	C	C	C	C	C	C	C	C	C	C	C	A	2	0	42	44/44
gi|53717639|ref|NC_006350.1|::63189	A	A	A	A	A	A	A	A	A	A	A	A	A	A	A	A	A	A	A	A	A	A	G	A	A	A	A	A	A	A	A	A	A	A	A	A	A	A	A	A	A	A	A	A	G	2	0	42	44/44
gi|53717639|ref|NC_006350.1|::63226	C	C	C	C	C	C	C	C	C	C	C	C	C	C	C	C	C	C	C	C	C	C	T	C	T	C	C	C	C	C	C	C	T	C	C	T	T	C	T	C	T	C	C	C	T	8	0	36	44/44
gi|53717639|ref|NC_006350.1|::63229	C	C	C	C	C	C	C	C	C	C	C	C	C	C	C	C	C	C	C	C	C	C	G	C	G	C	C	C	C	C	C	C	G	C	C	G	G	C	G	C	G	C	C	C	G	8	0	36	44/44
gi|53717639|ref|NC_006350.1|::63410	C	C	C	C	C	C	C	C	C	C	C	C	C	C	C	C	C	C	C	C	C	C	C	C	C	C	C	C	C	C	C	C	C	C	C	T	C	C	C	C	C	C	C	C	C	1	0	43	44/44
gi|53717639|ref|NC_006350.1|::63428	C	C	C	C	C	C	C	C	C	C	C	C	C	C	C	C	C	C	C	C	C	C	T	C	C	C	C	C	C	C	C	C	C	C	C	C	C	C	C	C	C	C	C	C	T	2	0	42	44/44
gi|53717639|ref|NC_006350.1|::63432	G	G	G	G	G	G	G	G	G	G	G	G	G	G	G	G	G	G	G	G	G	G	G	G	G	G	G	G	G	G	G	G	G	G	G	G	G	G	A	G	G	G	G	G	G	1	0	43	44/44
gi|53717639|ref|NC_006350.1|::81569	C	C	C	C	C	C	C	C	C	C	C	C	C	C	C	C	C	C	C	C	C	C	T	C	C	C	C	C	C	C	C	C	C	C	C	C	C	C	C	C	C	C	C	C	T	2	0	42	44/44
gi|53717639|ref|NC_006350.1|::81605	G	G	G	G	G	G	G	G	G	G	A	G	G	G	G	G	G	G	G	G	G	G	G	G	G	G	G	G	G	G	G	G	G	G	G	G	G	G	G	G	G	G	G	G	G	1	0	43	44/44
gi|53717639|ref|NC_006350.1|::81620	C	C	C	C	C	C	C	C	C	C	C	C	C	C	C	C	C	C	C	C	C	C	C	C	C	C	C	C	C	C	C	C	C	C	C	T	C	C	C	C	C	C	C	C	C	1	0	43	44/44
gi|53717639|ref|NC_006350.1|::81623	T	C	C	C	C	C	C	C	C	C	C	C	C	C	C	T	C	C	C	C	C	T	C	C	C	T	C	T	T	T	T	T	C	T	C	C	C	T	T	C	C	T	C	C	C	32	0	12	44/44
gi|53717639|ref|NC_006350.1|::81653	G	A	A	G	G	G	G	A	A	A	G	G	G	A	G	G	G	G	G	A	A	G	G	G	G	G	G	G	G	G	G	G	A	G	G	G	G	G	G	G	G	G	A	G	G	10	0	34	44/44
gi|53717639|ref|NC_006350.1|::81683	C	C	C	C	C	C	C	C	C	C	C	C	C	C	C	C	C	C	C	T	T	C	C	C	C	C	C	C	C	C	C	C	C	C	C	C	C	C	C	C	C	C	C	C	C	2	0	42	44/44
gi|53717639|ref|NC_006350.1|::81725	C	C	C	C	C	C	C	C	C	C	C	C	C	C	C	C	C	C	C	C	C	T	T	C	C	C	C	C	C	C	C	C	C	C	C	C	C	C	C	C	C	C	C	C	T	3	0	41	44/44
gi|53717639|ref|NC_006350.1|::81731	T	C	C	T	T	T	T	C	C	C	C	T	T	T	C	T	C	T	T	C	C	C	C	T	C	T	T	T	T	T	T	T	T	T	C	C	C	T	C	T	T	T	C	C	C	20	0	24	44/44
gi|53717639|ref|NC_006350.1|::81770	C	C	C	C	C	C	C	C	C	C	C	C	C	C	T	C	C	C	C	C	C	C	T	C	C	C	C	C	C	C	C	C	C	C	C	C	C	C	C	C	C	C	C	T	T	4	0	40	44/44
gi|53717639|ref|NC_006350.1|::81776	C	C	C	C	C	C	C	C	C	C	C	C	C	C	T	C	C	C	C	C	C	C	C	C	C	C	C	C	C	C	C	C	C	C	C	C	C	C	C	C	C	C	C	T	C	2	0	42	44/44
gi|53717639|ref|NC_006350.1|::81827	C	C	C	C	C	C	C	C	C	C	C	C	C	C	C	C	C	C	C	C	C	C	C	C	T	C	C	C	C	C	C	C	C	C	C	C	T	C	C	C	C	C	C	C	C	2	0	42	44/44
gi|53717639|ref|NC_006350.1|::81899	G	G	G	G	G	G	G	G	G	G	G	G	G	G	G	G	G	G	G	G	G	A	G	G	G	G	G	G	G	G	G	G	G	G	G	G	G	G	G	G	G	G	G	G	G	1	0	43	44/44
gi|53717639|ref|NC_006350.1|::81920	G	G	G	G	G	G	G	G	G	G	G	G	G	G	G	G	G	G	G	G	G	G	G	G	G	G	G	G	G	G	G	G	G	G	G	G	G	G	A	G	G	G	G	G	G	1	0	43	44/44
gi|53717639|ref|NC_006350.1|::81926	T	T	T	C	C	C	C	T	T	T	C	T	T	T	C	T	T	C	C	T	T	T	T	C	T	T	C	T	T	T	T	T	C	T	T	T	T	T	C	C	C	T	T	C	T	15	0	29	44/44
gi|53717639|ref|NC_006350.1|::81956	C	C	C	T	T	T	T	C	C	C	C	C	C	C	C	C	C	T	T	C	C	C	C	T	C	C	T	C	C	C	C	C	T	C	C	C	C	C	C	T	T	C	C	C	C	11	0	33	44/44
gi|53717639|ref|NC_006350.1|::82181	G	A	G	G	G	G	G	A	A	A	G	G	G	G	A	G	G	G	G	G	G	G	G	G	G	G	G	G	G	G	G	G	A	G	G	G	G	G	G	G	G	G	A	A	G	8	0	36	44/44
gi|53717639|ref|NC_006350.1|::82257	C	C	C	C	C	C	T	C	C	C	C	C	C	C	C	C	C	C	C	C	C	C	C	T	C	C	T	C	C	C	C	C	C	C	C	C	C	C	C	T	C	C	C	C	C	4	0	40	44/44
gi|53717639|ref|NC_006350.1|::82529	C	C	C	C	C	C	C	C	C	C	C	C	C	C	C	C	T	C	C	C	C	C	T	C	C	C	C	C	C	C	C	C	C	C	T	C	C	C	C	C	C	C	C	C	T	4	0	40	44/44
gi|53717639|ref|NC_006350.1|::82535	C	T	T	C	C	C	C	C	C	C	C	T	T	C	T	C	C	C	C	C	C	C	C	C	C	C	C	C	C	C	C	C	C	C	C	T	C	T	C	C	C	C	T	T	C	9	0	35	44/44
gi|53717639|ref|NC_006350.1|::82679	A	A	A	A	A	A	A	A	A	A	A	A	A	A	G	A	A	A	A	A	A	A	A	A	A	A	A	A	A	A	A	A	A	A	A	A	A	A	A	A	A	A	A	G	A	2	0	42	44/44
gi|53717639|ref|NC_006350.1|::82748	A	A	G	A	A	A	G	A	A	A	A	A	A	G	G	G	G	A	A	G	G	A	G	G	G	A	G	A	G	A	G	A	G	A	G	A	G	A	A	G	G	G	A	G	G	22	0	22	44/44
gi|53717639|ref|NC_006350.1|::82823	T	C	C	T	T	T	C	T	T	T	C	C	C	C	C	C	C	C	C	C	C	T	C	C	C	T	C	T	C	T	C	C	C	T	C	C	C	C	C	C	C	C	C	C	C	33	0	11	44/44
gi|53717639|ref|NC_006350.1|::82844	C	C	A	C	C	C	A	C	C	C	C	A	A	A	A	A	C	C	C	A	A	C	C	A	C	A	A	C	A	A	A	C	A	C	C	C	C	C	C	A	A	A	C	A	C	20	0	24	44/44
gi|53717639|ref|NC_006350.1|::82880	G	G	G	G	G	G	G	G	G	G	G	G	G	G	T	G	G	G	G	G	G	G	G	G	G	G	G	G	G	G	G	G	G	G	G	G	G	G	G	G	G	G	G	T	G	2	0	42	44/44
gi|53717639|ref|NC_006350.1|::82910	C	C	C	C	C	C	C	C	C	C	C	C	C	C	C	C	C	C	C	C	C	C	C	C	C	C	C	C	C	C	C	C	T	C	C	C	C	C	C	C	C	C	C	C	C	1	0	43	44/44
gi|53717639|ref|NC_006350.1|::83084	G	A	G	G	G	G	G	G	G	G	G	G	G	G	G	G	G	G	G	G	G	G	G	G	G	G	G	G	G	G	G	G	G	G	G	G	G	G	G	G	G	G	A	G	G	2	0	42	44/44
gi|53717639|ref|NC_006350.1|::83216	C	C	G	C	C	C	G	C	C	C	G	G	G	G	G	G	G	G	G	G	G	C	G	G	G	G	G	C	G	G	G	G	C	C	G	G	G	C	G	G	G	G	C	G	G	31	0	13	44/44
gi|53717639|ref|NC_006350.1|::83438	G	G	A	G	G	G	A	G	G	G	A	G	G	A	G	A	A	G	G	A	A	G	G	A	G	G	A	G	A	G	A	A	G	G	A	G	G	G	A	A	A	A	G	G	G	18	0	26	44/44
gi|53717639|ref|NC_006350.1|::83456	G	G	G	G	G	G	G	G	G	G	G	G	G	G	G	G	G	A	A	G	G	G	G	G	G	G	G	G	G	G	G	G	A	G	G	G	G	G	G	G	G	G	G	G	G	3	0	41	44/44
gi|53717639|ref|NC_006350.1|::83507	G	G	G	G	G	G	A	G	G	G	G	G	G	G	G	G	G	G	G	G	G	G	G	G	G	G	G	G	G	G	G	G	G	G	G	G	G	G	G	G	G	G	G	G	G	1	0	43	44/44
gi|53717639|ref|NC_006350.1|::83609	G	G	A	G	G	G	A	G	G	G	G	A	A	A	G	A	G	A	A	G	G	G	A	A	G	A	A	G	A	A	A	A	G	G	G	G	G	G	A	A	A	A	G	G	A	21	0	23	44/44
gi|53717639|ref|NC_006350.1|::83693	G	A	G	A	A	A	G	A	A	A	G	G	G	G	G	G	G	G	G	G	G	A	G	G	G	G	G	G	G	G	G	G	G	G	G	G	G	A	G	G	G	G	A	G	G	10	0	34	44/44
gi|53717639|ref|NC_006350.1|::83762	G	A	G	A	A	A	G	A	A	A	A	G	G	G	G	G	G	G	G	G	G	A	G	G	A	G	G	G	G	G	G	G	G	G	G	G	A	A	G	G	G	G	A	G	G	13	0	31	44/44
gi|53717639|ref|NC_006350.1|::84190	C	T	C	C	C	C	C	C	C	C	T	C	C	C	T	C	C	T	T	C	C	T	T	C	T	T	C	C	C	T	C	T	T	C	C	T	T	T	T	C	C	C	T	T	T	19	0	25	44/44
gi|53717639|ref|NC_006350.1|::84343	T	T	C	C	C	C	C	C	C	C	T	C	C	C	C	C	C	T	T	C	C	T	T	C	C	T	C	T	C	T	C	C	T	T	C	T	C	T	C	C	C	C	T	C	T	29	0	15	44/44
gi|53717639|ref|NC_006350.1|::84382	C	C	C	C	C	C	C	C	C	C	T	C	C	C	C	C	C	C	C	C	C	C	T	C	C	C	C	C	C	C	C	C	T	C	C	C	C	T	C	C	C	C	C	C	T	5	0	39	44/44
gi|53717639|ref|NC_006350.1|::84493	C	C	C	C	C	C	C	C	C	C	C	C	C	C	C	C	C	C	C	C	C	T	C	C	C	C	C	C	C	C	C	C	C	C	C	C	C	C	C	C	C	C	C	C	C	1	0	43	44/44
gi|53717639|ref|NC_006350.1|::84523	A	A	A	A	A	A	A	A	A	A	A	A	A	A	G	A	A	A	A	A	A	A	A	A	G	G	A	A	A	G	A	A	A	A	A	A	G	A	A	A	A	A	A	G	A	6	0	38	44/44
gi|53717639|ref|NC_006350.1|::84535	G	G	G	G	G	G	G	G	G	G	A	G	G	G	G	G	G	G	G	G	G	G	A	G	G	G	G	G	G	G	G	G	A	G	G	G	G	A	G	G	G	G	G	G	A	5	0	39	44/44
gi|53717639|ref|NC_006350.1|::84690	G	G	G	T	T	T	G	T	T	T	G	G	G	G	G	G	G	G	G	G	G	G	G	G	G	G	G	G	G	G	G	G	G	G	G	G	G	G	G	G	G	G	G	G	G	6	0	38	44/44
gi|53717639|ref|NC_006350.1|::84715	C	C	T	C	C	C	T	C	C	C	C	T	T	T	C	T	C	C	C	T	T	C	C	T	C	C	T	C	T	C	T	C	C	C	C	C	C	C	C	T	T	T	C	C	C	15	0	29	44/44
gi|53717639|ref|NC_006350.1|::85087	C	C	C	C	C	C	C	C	C	C	C	C	C	C	T	C	C	C	C	C	C	C	C	C	C	T	C	C	C	T	C	C	C	C	C	C	C	C	C	C	C	C	C	T	C	4	0	40	44/44
gi|53717639|ref|NC_006350.1|::85233	T	T	T	T	T	T	T	T	T	T	T	T	T	T	T	T	T	T	T	T	T	T	T	T	C	T	T	T	T	T	T	T	T	T	T	T	C	T	T	T	T	T	T	T	T	2	0	42	44/44
gi|53717639|ref|NC_006350.1|::85265	G	G	G	G	G	G	G	G	G	G	G	G	G	G	G	G	G	G	G	G	G	G	G	G	G	G	G	G	G	G	G	G	G	G	G	A	G	G	G	G	G	G	G	G	G	1	0	43	44/44
gi|53717639|ref|NC_006350.1|::85360	G	G	G	G	G	G	G	G	G	G	G	G	G	G	G	G	G	G	G	G	G	G	G	G	A	G	G	G	G	G	G	G	G	G	G	G	A	G	G	G	G	G	G	G	G	2	0	42	44/44
gi|53717639|ref|NC_006350.1|::85792	G	G	G	G	G	G	G	G	G	G	G	G	G	G	G	G	G	G	G	G	G	G	G	G	G	G	G	G	G	G	G	G	A	G	G	G	G	G	G	G	G	G	G	G	G	1	0	43	44/44
gi|53717639|ref|NC_006350.1|::85858	C	C	C	G	G	G	C	G	G	G	G	G	G	C	C	C	C	C	C	C	C	G	C	C	G	G	C	C	C	G	C	G	G	C	C	C	G	C	C	C	C	C	C	C	C	16	0	28	44/44
gi|53717639|ref|NC_006350.1|::86161	G	G	G	G	G	G	G	G	G	G	G	G	G	G	G	G	G	G	G	G	G	G	G	G	A	G	G	G	G	G	G	G	G	G	G	G	A	G	G	G	G	G	G	G	G	2	0	42	44/44
gi|53717639|ref|NC_006350.1|::86187	A	G	A	G	G	G	A	G	G	G	G	A	A	A	G	A	G	A	A	G	G	G	G	A	A	G	A	A	G	G	A	G	G	A	G	G	A	A	G	A	G	A	G	G	G	26	0	18	44/44
gi|53717639|ref|NC_006350.1|::86218	G	G	G	G	G	G	G	G	G	G	G	G	G	G	G	G	G	G	G	G	G	G	T	G	G	G	G	G	G	G	G	G	G	G	G	G	G	G	G	G	G	G	G	G	T	2	0	42	44/44
gi|53717639|ref|NC_006350.1|::86236	A	A	A	A	A	A	A	A	A	A	A	A	A	A	G	A	G	A	A	A	A	A	A	A	G	A	A	A	A	A	A	A	A	A	G	A	G	A	G	A	A	A	A	G	A	7	0	37	44/44
gi|53717639|ref|NC_006350.1|::86686	G	G	G	G	G	G	G	A	A	A	A	G	G	G	G	G	G	G	G	G	G	G	G	G	G	A	G	G	G	A	G	G	G	G	G	G	G	G	G	G	G	G	G	G	G	6	0	38	44/44
gi|53717639|ref|NC_006350.1|::86767	G	G	G	G	G	G	G	G	G	G	G	G	G	G	G	G	G	G	G	G	G	G	G	G	A	G	G	G	G	G	G	G	G	G	G	G	A	G	G	G	G	G	G	G	G	2	0	42	44/44
gi|53717639|ref|NC_006350.1|::86896	T	T	T	T	T	T	T	T	T	T	T	T	T	T	T	T	T	T	T	T	T	T	T	T	T	T	T	T	T	T	T	T	T	T	T	T	T	T	C	T	T	T	T	T	T	1	0	43	44/44
gi|53717639|ref|NC_006350.1|::86995	C	C	C	C	C	C	C	C	C	C	C	C	C	C	C	C	C	C	C	C	C	C	C	C	C	C	C	C	C	C	C	C	C	C	C	C	C	C	T	C	C	C	C	C	C	1	0	43	44/44
gi|53717639|ref|NC_006350.1|::87185	A	A	A	A	A	A	A	A	A	A	A	A	A	A	G	A	A	A	A	A	A	A	A	A	A	A	A	A	A	A	A	A	A	A	A	A	A	A	A	A	A	A	A	G	A	2	0	42	44/44
gi|53717639|ref|NC_006350.1|::87270	A	A	A	A	A	A	A	A	A	A	A	T	T	A	A	A	A	A	A	A	A	A	A	A	A	A	A	A	A	A	A	T	A	A	A	A	A	A	T	A	T	A	A	A	A	5	0	39	44/44
gi|53717639|ref|NC_006350.1|::87284	C	C	C	C	C	C	C	C	C	C	C	C	C	C	C	C	T	C	C	C	C	C	C	C	C	C	C	C	C	C	C	C	C	C	T	C	C	C	C	C	C	C	C	C	C	2	0	42	44/44
gi|53717639|ref|NC_006350.1|::87448	C	C	C	C	C	C	C	C	C	C	C	C	C	C	C	C	C	C	C	C	C	T	C	C	C	C	C	C	C	C	C	C	C	C	C	C	C	C	C	C	C	C	C	C	C	1	0	43	44/44
gi|53717639|ref|NC_006350.1|::87829	C	C	C	C	C	C	C	C	C	C	C	C	C	C	C	C	C	C	C	T	T	C	T	C	C	C	C	C	C	C	C	C	C	C	C	T	C	C	C	C	C	C	C	C	T	5	0	39	44/44
gi|53717639|ref|NC_006350.1|::87876	G	A	G	G	G	G	G	G	G	G	A	G	G	G	G	G	G	G	G	A	A	A	A	G	A	A	G	G	G	A	G	G	G	G	G	G	A	G	G	G	G	G	A	G	A	12	0	32	44/44
gi|53717639|ref|NC_006350.1|::87950	C	C	C	C	C	C	C	C	C	C	C	C	C	C	C	C	C	C	C	C	C	T	C	C	T	T	C	C	C	T	C	C	C	C	C	C	T	C	C	C	C	C	C	C	C	5	0	39	44/44
gi|53717639|ref|NC_006350.1|::87999	A	A	A	A	A	A	A	A	A	A	A	A	A	A	A	A	A	A	A	G	G	A	A	A	A	A	A	A	A	A	A	A	A	A	A	G	A	A	A	A	A	A	A	A	A	3	0	41	44/44
gi|53717639|ref|NC_006350.1|::88024	A	G	A	A	A	A	A	A	A	A	A	A	A	A	A	A	A	A	A	A	A	A	G	A	A	A	A	A	A	A	A	A	A	A	A	A	A	A	A	A	A	A	G	A	G	4	0	40	44/44
gi|53717639|ref|NC_006350.1|::88044	G	C	G	G	G	G	G	G	G	G	G	G	G	G	G	G	G	G	G	G	G	G	C	G	G	G	G	G	G	G	G	G	G	G	G	G	G	G	G	G	G	G	C	G	C	4	0	40	44/44
gi|53717639|ref|NC_006350.1|::88046	A	A	A	A	A	A	A	A	A	A	A	A	A	A	A	A	A	A	A	A	A	T	A	A	C	T	A	A	A	T	A	A	A	A	A	T	C	A	A	A	A	A	A	A	A	6	0	38	44/44
gi|53717639|ref|NC_006350.1|::88149	G	G	G	G	G	G	G	G	G	G	G	G	G	G	G	G	G	G	G	G	G	G	G	G	G	A	G	G	G	A	G	G	G	G	G	G	G	G	G	G	G	G	G	G	G	2	0	42	44/44
gi|53717639|ref|NC_006350.1|::88179	T	T	T	T	T	T	T	T	T	T	T	T	T	T	T	T	T	T	T	T	T	C	T	T	C	C	T	T	T	C	T	T	T	T	T	C	C	T	T	T	T	T	T	T	T	6	0	38	44/44
gi|53717639|ref|NC_006350.1|::88529	G	G	G	G	G	G	G	G	G	G	G	G	G	G	A	G	G	G	G	G	G	G	G	G	G	G	G	G	G	G	G	G	A	G	G	A	G	G	G	G	G	G	G	A	G	4	0	40	44/44
gi|53717639|ref|NC_006350.1|::88540	G	G	G	G	G	G	G	G	G	G	G	G	G	G	G	G	G	G	G	G	G	G	G	G	A	G	G	G	G	G	G	G	G	G	G	G	A	G	G	G	G	G	G	G	G	2	0	42	44/44
gi|53717639|ref|NC_006350.1|::88547	G	A	G	G	G	G	G	G	G	G	A	G	G	G	G	G	G	G	G	G	G	A	A	G	G	A	A	G	G	A	G	G	G	G	G	G	G	G	A	A	G	G	A	G	A	11	0	33	44/44
gi|53717639|ref|NC_006350.1|::88571	G	G	G	G	G	G	G	G	G	G	G	G	G	G	G	G	G	G	G	G	G	A	G	G	G	A	G	G	G	A	G	G	G	G	G	G	G	G	G	G	G	G	G	G	G	3	0	41	44/44
gi|53717639|ref|NC_006350.1|::88688	G	G	G	G	G	G	G	A	A	A	G	G	G	G	G	G	G	G	G	G	G	G	G	G	G	G	G	G	G	G	G	G	G	G	G	G	G	G	G	G	G	G	G	G	G	3	0	41	44/44
gi|53717639|ref|NC_006350.1|::88793	C	C	C	C	C	C	C	C	C	C	C	C	C	C	C	C	C	C	C	C	C	G	C	C	C	G	C	C	C	G	C	C	C	C	C	C	C	C	C	C	C	C	C	C	C	3	0	41	44/44
gi|53717639|ref|NC_006350.1|::89213	A	A	A	A	A	A	A	A	A	A	A	A	A	A	G	A	A	A	A	A	A	A	A	A	A	A	A	A	A	A	A	A	G	A	A	A	A	A	A	A	A	A	A	G	A	3	0	41	44/44
gi|53717639|ref|NC_006350.1|::89293	C	A	C	C	C	C	C	C	C	C	C	C	C	C	C	C	C	C	C	C	C	C	C	C	C	C	C	C	C	C	C	C	C	C	C	C	C	C	C	C	C	C	A	C	C	2	0	42	44/44
gi|53717639|ref|NC_006350.1|::89385	C	C	C	C	C	C	C	C	C	C	C	C	C	C	C	C	T	C	C	C	C	C	C	C	C	C	C	C	C	C	C	C	T	C	T	C	C	C	C	C	C	C	C	C	C	3	0	41	44/44
gi|53717639|ref|NC_006350.1|::89675	C	C	T	T	T	T	T	C	C	C	C	C	C	T	C	T	C	C	C	T	T	C	C	T	C	C	C	C	T	C	T	T	C	C	C	C	C	T	C	C	T	T	C	C	C	16	0	28	44/44
gi|53717639|ref|NC_006350.1|::89819	G	G	G	G	G	G	G	G	G	G	G	A	A	G	G	G	G	G	G	G	G	G	A	G	G	G	G	G	G	G	G	G	G	G	G	G	G	G	A	G	G	G	G	G	A	5	0	39	44/44
gi|53717639|ref|NC_006350.1|::89870	C	C	C	C	C	C	C	C	C	C	C	C	C	C	C	C	G	C	C	C	C	C	C	C	C	C	C	C	C	C	C	G	G	C	G	C	C	C	C	C	G	C	C	C	C	5	0	39	44/44
gi|53717639|ref|NC_006350.1|::89876	T	C	C	C	C	C	C	C	C	C	T	C	C	C	T	C	C	T	T	C	C	C	C	C	T	C	T	T	C	C	C	T	C	T	C	C	T	C	C	T	T	C	C	T	C	31	0	13	44/44
gi|53717639|ref|NC_006350.1|::89918	C	C	C	C	C	C	C	C	C	C	C	C	C	C	C	C	C	C	C	C	C	C	C	C	C	C	C	C	C	C	C	T	C	C	C	C	C	C	C	C	T	C	C	C	C	2	0	42	44/44
gi|53717639|ref|NC_006350.1|::90070	A	A	A	A	A	A	A	A	A	A	A	A	A	A	A	A	A	A	A	A	A	A	A	A	G	A	A	A	A	A	A	A	A	A	A	A	G	A	A	A	A	A	A	A	A	2	0	42	44/44
gi|53717639|ref|NC_006350.1|::90156	A	A	A	A	A	A	A	A	A	A	A	A	A	A	A	A	A	A	A	A	A	A	G	A	A	A	A	A	A	A	A	A	A	A	A	A	A	A	A	A	A	A	A	A	G	2	0	42	44/44
gi|53717639|ref|NC_006350.1|::90182	T	T	T	T	T	T	T	T	T	T	T	C	C	T	T	T	T	T	T	T	T	T	T	T	T	T	T	T	T	T	T	T	T	T	T	T	T	T	T	T	T	T	T	T	T	2	0	42	44/44
gi|53717639|ref|NC_006350.1|::90348	T	T	T	T	T	T	T	T	T	T	T	C	C	T	T	T	C	T	T	T	T	T	T	T	T	T	T	T	T	T	T	T	T	T	C	T	T	T	T	T	T	T	T	T	T	4	0	40	44/44
gi|53717639|ref|NC_006350.1|::90518	A	A	A	A	A	A	A	G	G	G	A	A	A	A	A	A	A	A	A	A	A	A	A	A	A	A	A	A	A	A	A	G	G	A	A	A	A	A	A	A	G	A	A	A	A	6	0	38	44/44
gi|53717639|ref|NC_006350.1|::90630	C	T	C	C	C	C	C	C	C	C	C	C	C	C	C	C	C	C	C	C	C	C	C	C	C	C	C	C	C	C	C	C	C	C	C	C	C	C	C	C	C	C	C	C	C	1	0	43	44/44
gi|53717639|ref|NC_006350.1|::90671	A	G	G	G	G	G	G	G	G	G	A	G	G	G	G	G	G	A	A	G	G	G	G	G	G	G	G	A	A	G	G	G	G	A	G	G	G	G	G	G	G	G	G	G	G	38	0	6	44/44
gi|53717639|ref|NC_006350.1|::90685	C	T	C	C	C	C	C	C	C	C	C	C	C	C	C	C	C	C	C	C	C	C	C	C	C	C	C	C	C	C	C	C	C	C	C	C	C	C	C	C	C	C	T	C	C	2	0	42	44/44
gi|53717639|ref|NC_006350.1|::90689	C	C	C	C	C	C	C	C	C	C	C	C	C	C	T	C	C	C	C	C	C	C	C	C	C	C	C	C	C	C	C	C	C	C	C	C	C	C	C	C	C	C	C	T	C	2	0	42	44/44
gi|53717639|ref|NC_006350.1|::90788	G	G	G	G	G	G	G	G	G	G	G	G	G	G	G	G	G	G	G	G	G	G	G	G	G	G	G	G	G	G	G	A	G	G	G	G	G	G	G	G	A	G	G	G	G	2	0	42	44/44
gi|53717639|ref|NC_006350.1|::90902	C	T	C	C	C	C	C	C	C	C	C	C	C	C	C	C	C	C	C	C	C	C	C	C	C	C	C	C	C	C	C	C	C	C	C	C	C	C	C	C	C	C	T	C	C	2	0	42	44/44
gi|53717639|ref|NC_006350.1|::90919	C	C	C	C	C	C	C	C	C	C	C	C	C	C	C	C	C	C	C	C	C	C	C	C	C	T	C	C	C	T	C	C	C	C	C	C	C	C	C	C	C	C	C	C	C	2	0	42	44/44
gi|53717639|ref|NC_006350.1|::91047	C	C	T	T	T	T	T	T	T	T	C	T	T	C	C	T	C	C	C	C	C	C	T	T	C	C	C	C	C	C	T	T	C	C	C	C	C	T	C	C	T	T	C	C	T	19	0	25	44/44
gi|53717639|ref|NC_006350.1|::91098	T	T	T	T	T	T	T	T	T	T	T	T	T	T	C	T	T	T	T	T	T	T	T	T	T	T	T	T	T	T	T	T	T	T	T	T	T	T	T	T	T	T	T	C	T	2	0	42	44/44
gi|53717639|ref|NC_006350.1|::91185	T	C	C	C	C	C	C	C	C	C	T	C	C	T	C	C	C	T	T	C	C	C	C	C	C	C	T	T	T	C	C	C	C	T	C	C	C	C	C	T	C	C	C	C	C	35	0	9	44/44
gi|53717639|ref|NC_006350.1|::91225	T	C	C	C	C	C	C	C	C	C	T	C	C	T	C	C	C	T	T	C	C	C	C	C	C	C	T	T	T	C	C	C	C	T	C	C	C	C	C	T	C	C	C	C	C	35	0	9	44/44
gi|53717639|ref|NC_006350.1|::91359	T	C	C	C	C	C	C	C	C	C	T	C	C	T	C	C	C	T	T	C	C	C	T	C	T	C	T	T	T	C	C	C	C	T	C	C	T	C	C	T	C	C	C	C	T	31	0	13	44/44
gi|53717639|ref|NC_006350.1|::91374	G	G	G	G	G	G	G	G	G	G	G	A	A	G	G	G	G	G	G	G	G	G	G	G	G	G	G	G	G	G	G	G	G	G	G	G	G	G	G	G	G	G	G	G	G	2	0	42	44/44
gi|53717639|ref|NC_006350.1|::91402	A	A	A	A	A	A	A	A	A	A	A	A	A	A	A	T	A	A	A	A	A	A	A	A	A	A	A	A	A	A	T	A	A	A	A	A	A	T	A	A	A	T	A	A	A	4	0	40	44/44
gi|53717639|ref|NC_006350.1|::91413	C	T	T	T	T	T	T	T	T	T	C	C	C	C	C	T	C	C	C	C	C	C	C	T	C	C	C	C	C	C	T	C	C	C	C	C	C	T	C	C	C	T	T	C	C	15	0	29	44/44
gi|53717639|ref|NC_006350.1|::91464	T	T	T	T	T	T	T	T	T	T	T	T	T	T	T	T	T	T	T	T	T	T	T	T	C	T	T	T	T	T	T	T	T	T	T	T	C	T	T	T	T	T	T	T	T	2	0	42	44/44
gi|53717639|ref|NC_006350.1|::91674	C	C	C	C	C	C	C	C	C	C	C	C	C	C	C	C	G	C	C	C	C	C	C	C	C	C	C	C	C	C	C	C	C	C	G	C	C	C	C	C	C	C	C	C	C	2	0	42	44/44
gi|53717639|ref|NC_006350.1|::91701	T	T	T	T	T	T	T	T	T	T	T	T	T	T	T	T	T	T	T	T	T	T	T	T	C	T	T	T	T	T	T	T	T	T	T	T	C	T	T	T	T	T	T	T	T	2	0	42	44/44
gi|53717639|ref|NC_006350.1|::91911	G	A	A	G	G	G	A	A	A	A	G	G	G	G	G	A	G	G	G	G	G	G	G	A	G	G	G	G	G	G	A	G	G	G	G	G	G	A	G	G	G	A	A	G	G	12	0	32	44/44
gi|53717639|ref|NC_006350.1|::92130	T	T	T	T	T	T	T	T	T	T	T	G	G	T	G	T	G	T	T	G	G	G	G	T	T	G	T	T	T	G	T	T	G	T	G	G	T	T	G	T	T	T	T	G	G	16	0	28	44/44
gi|53717639|ref|NC_006350.1|::92355	T	T	T	T	T	T	T	T	T	T	T	T	T	T	C	T	T	T	T	C	C	T	C	T	T	T	T	T	T	T	T	T	T	T	T	T	T	T	C	T	C	T	T	C	C	8	0	36	44/44
gi|53717639|ref|NC_006350.1|::92361	A	A	A	G	G	G	A	A	A	A	A	G	G	A	A	A	A	A	A	G	G	G	A	A	A	A	A	A	A	G	A	A	G	A	A	A	A	A	G	A	G	A	A	A	A	12	0	32	44/44
gi|53717639|ref|NC_006350.1|::92364	A	A	A	G	G	G	A	A	A	A	A	G	G	A	A	A	A	A	A	G	G	G	A	A	A	A	A	A	A	G	A	A	G	A	A	A	A	A	G	A	G	A	A	A	A	12	0	32	44/44
gi|53717639|ref|NC_006350.1|::108664	C	C	C	C	C	C	C	C	C	C	C	C	C	C	C	C	C	C	C	C	C	C	C	T	C	C	C	C	C	C	C	C	C	C	C	C	C	C	C	C	C	C	C	C	C	1	0	43	44/44
gi|53717639|ref|NC_006350.1|::108734	T	C	C	C	C	C	C	C	C	C	C	C	C	C	C	C	C	C	C	C	C	C	C	C	C	C	C	C	C	C	C	C	C	T	C	T	C	C	C	C	C	C	C	C	C	42	0	2	44/44
gi|53717639|ref|NC_006350.1|::108758	G	A	G	A	A	A	G	G	G	G	A	G	G	A	A	G	A	G	G	G	G	A	G	G	G	A	G	A	G	A	G	A	G	G	A	G	G	G	G	G	A	G	A	A	G	17	0	27	44/44
gi|53717639|ref|NC_006350.1|::108828	C	C	C	C	C	C	C	C	C	C	C	C	C	C	C	C	C	C	C	C	C	C	C	C	C	C	C	C	C	C	C	C	T	C	C	C	C	C	C	C	C	C	C	C	C	1	0	43	44/44
gi|53717639|ref|NC_006350.1|::108901	G	G	G	G	G	G	G	G	G	G	G	G	G	G	G	G	G	G	G	G	G	G	G	G	G	G	G	G	A	G	G	G	G	G	G	G	G	G	G	G	G	G	G	G	G	1	0	43	44/44
gi|53717639|ref|NC_006350.1|::108996	C	C	C	T	T	T	C	C	C	C	C	C	C	C	C	T	C	T	T	C	C	C	C	T	C	C	C	T	C	C	T	C	C	C	C	C	C	T	C	C	C	T	C	C	C	11	0	33	44/44
gi|53717639|ref|NC_006350.1|::109186	A	A	G	G	G	G	G	A	A	A	G	G	G	G	A	A	A	G	G	G	G	A	G	G	A	A	A	G	A	A	A	A	G	A	A	G	A	A	G	A	A	G	A	A	G	21	0	23	44/44
gi|53717639|ref|NC_006350.1|::109242	C	C	C	C	C	C	C	C	C	C	C	C	C	C	C	C	C	C	C	C	C	C	C	C	A	C	C	C	C	C	C	C	C	C	C	C	A	C	C	C	C	C	C	C	C	2	0	42	44/44
gi|53717639|ref|NC_006350.1|::109296	C	C	C	C	C	C	C	C	C	C	C	C	C	C	C	C	C	C	C	C	C	C	C	C	T	C	C	C	C	C	C	C	C	C	C	C	T	C	C	C	C	C	C	C	C	2	0	42	44/44
gi|53717639|ref|NC_006350.1|::109382	A	A	A	A	A	A	A	A	A	A	A	A	A	A	A	A	A	A	A	A	A	A	A	A	A	A	A	A	A	A	A	A	G	A	A	A	A	A	A	A	A	A	A	A	A	1	0	43	44/44
gi|53717639|ref|NC_006350.1|::109521	G	G	G	G	G	G	G	G	G	G	G	G	G	G	G	G	G	G	G	G	G	G	G	G	G	G	G	G	G	G	G	G	G	G	G	G	G	G	T	G	G	G	G	G	G	1	0	43	44/44
gi|53717639|ref|NC_006350.1|::109531	G	G	G	G	G	G	G	G	G	G	G	G	G	G	G	G	G	G	G	G	G	G	G	G	G	G	G	G	G	G	G	G	G	G	G	A	G	G	G	G	G	G	G	G	G	1	0	43	44/44
gi|53717639|ref|NC_006350.1|::109561	A	A	A	A	A	A	A	G	G	G	G	A	A	A	A	G	A	A	A	A	A	A	A	A	G	A	G	A	A	A	G	A	A	A	A	A	G	G	A	G	A	G	A	A	A	12	0	32	44/44
gi|53717639|ref|NC_006350.1|::109577	G	G	G	G	G	G	G	G	G	G	G	G	G	G	G	G	G	G	G	G	G	G	G	G	G	A	G	G	G	A	G	G	G	G	G	G	G	G	G	G	G	G	G	G	G	2	0	42	44/44
gi|53717639|ref|NC_006350.1|::109645	G	G	G	G	G	G	G	G	G	G	G	G	G	G	C	G	G	G	G	G	G	G	G	G	G	G	G	G	G	G	G	G	G	G	G	G	G	G	G	G	G	G	G	C	G	2	0	42	44/44
gi|53717639|ref|NC_006350.1|::109658	C	C	C	C	C	C	C	T	T	T	C	C	C	C	A	T	C	C	C	C	C	C	C	C	C	C	T	C	C	C	T	C	C	C	C	C	C	T	C	T	C	C	C	A	C	10	0	34	44/44
gi|53717639|ref|NC_006350.1|::109669	C	C	C	C	C	C	C	C	C	C	T	C	C	C	C	C	C	C	C	C	C	C	C	C	C	C	C	C	C	C	C	C	C	C	C	C	C	C	C	C	C	T	C	C	C	2	0	42	44/44
gi|53717639|ref|NC_006350.1|::109681	T	C	T	C	C	C	T	T	T	T	C	T	T	T	C	T	C	C	C	T	T	C	T	T	C	C	T	C	C	C	T	C	T	T	C	T	C	T	C	T	C	C	C	C	T	23	0	21	44/44
gi|53717639|ref|NC_006350.1|::109784	C	C	C	C	C	C	C	C	C	C	C	C	C	C	G	C	C	C	C	C	C	G	C	C	C	G	C	C	C	G	C	C	C	C	C	C	C	C	C	C	C	C	C	G	C	5	0	39	44/44
gi|53717639|ref|NC_006350.1|::109785	G	G	G	G	G	G	G	G	G	G	G	G	G	G	G	G	G	G	G	G	G	G	A	G	G	G	G	G	G	G	G	G	G	G	G	G	G	G	G	G	G	G	G	G	A	2	0	42	44/44
gi|53717639|ref|NC_006350.1|::109964	C	C	C	C	C	C	C	T	T	T	C	C	C	C	C	C	C	C	C	C	C	C	C	C	C	C	T	C	C	C	C	C	C	C	C	C	C	C	C	T	C	C	C	C	C	5	0	39	44/44
gi|53717639|ref|NC_006350.1|::110042	C	C	A	C	C	C	A	C	C	C	A	C	C	A	A	C	C	C	C	A	A	C	C	C	C	C	C	C	C	C	C	C	A	C	C	C	C	C	C	C	C	A	C	A	C	10	0	34	44/44
gi|53717639|ref|NC_006350.1|::110445	C	C	C	C	C	C	C	C	C	C	C	C	C	C	C	C	C	C	C	C	C	C	C	C	C	C	C	C	C	C	C	T	C	C	C	C	C	C	C	C	C	C	C	C	C	1	0	43	44/44
gi|53717639|ref|NC_006350.1|::110450	C	C	C	C	C	C	C	C	C	C	C	C	C	T	C	C	C	C	C	C	C	C	C	C	C	C	C	C	C	C	C	C	C	C	C	C	C	C	C	C	C	C	C	C	C	1	0	43	44/44
gi|53717639|ref|NC_006350.1|::110466	T	C	T	T	T	T	T	T	T	T	T	T	T	T	T	T	T	T	T	T	T	T	T	T	T	T	T	T	T	T	T	T	T	T	T	T	T	T	T	T	T	T	C	T	T	2	0	42	44/44
gi|53717639|ref|NC_006350.1|::110613	T	C	T	T	T	T	T	C	C	C	T	T	T	C	T	T	T	T	T	T	T	T	T	T	T	T	C	T	T	T	T	T	T	T	T	T	T	T	C	C	T	T	C	T	T	9	0	35	44/44
gi|53717639|ref|NC_006350.1|::110666	C	C	C	C	C	C	C	C	C	C	C	C	C	C	C	C	T	C	C	C	C	C	C	C	C	C	C	C	C	C	C	C	C	C	T	C	C	C	C	C	C	C	C	C	C	2	0	42	44/44
gi|53717639|ref|NC_006350.1|::110784	T	T	T	T	T	T	T	T	T	T	T	T	T	T	T	T	T	T	T	T	T	T	T	T	T	T	T	T	T	T	T	T	C	T	T	T	T	T	T	T	T	T	T	T	T	1	0	43	44/44
gi|53717639|ref|NC_006350.1|::110821	G	G	G	G	G	G	G	G	G	G	G	G	G	A	G	G	G	G	G	G	G	G	G	G	G	G	G	G	G	G	G	G	G	G	G	G	G	G	G	G	G	G	G	G	G	1	0	43	44/44
gi|53717639|ref|NC_006350.1|::110842	C	C	C	C	C	C	C	C	C	C	C	C	C	C	C	C	C	T	T	C	C	C	C	C	C	C	C	C	C	C	C	C	C	C	C	C	C	C	C	C	C	C	C	C	C	2	0	42	44/44
gi|53717639|ref|NC_006350.1|::110851	C	C	T	C	C	C	T	C	C	C	C	C	C	C	C	C	C	C	C	T	T	C	C	C	C	C	C	C	C	C	C	C	C	C	C	C	C	C	C	C	C	C	C	C	C	4	0	40	44/44
gi|53717639|ref|NC_006350.1|::110858	A	A	A	A	A	A	A	A	A	A	A	A	A	A	A	A	A	A	A	A	A	A	A	A	A	A	A	A	A	C	A	A	A	A	A	A	A	A	A	A	A	A	A	A	A	1	0	43	44/44
gi|53717639|ref|NC_006350.1|::110868	C	C	C	C	C	C	C	C	C	C	C	C	C	C	C	C	C	C	C	C	C	C	C	C	C	C	C	C	C	C	C	C	C	C	C	C	C	C	C	C	C	T	C	C	C	1	0	43	44/44
gi|53717639|ref|NC_006350.1|::110937	T	T	T	T	T	T	T	T	T	T	T	T	T	T	T	T	T	T	T	T	T	T	T	T	C	T	T	T	T	T	T	T	T	T	T	T	C	T	T	T	T	T	T	T	T	2	0	42	44/44
gi|53717639|ref|NC_006350.1|::111039	T	T	T	T	T	T	T	T	T	T	T	T	T	T	T	T	T	T	T	T	T	T	T	T	C	T	T	T	T	T	T	T	T	T	T	T	C	T	T	T	T	T	T	T	T	2	0	42	44/44
gi|53717639|ref|NC_006350.1|::111108	C	C	C	C	C	C	C	C	C	C	C	C	C	C	C	C	C	C	C	C	C	C	C	C	C	C	C	C	C	C	C	C	G	C	C	C	C	C	C	C	C	C	C	C	C	1	0	43	44/44
gi|53717639|ref|NC_006350.1|::111545	G	A	A	G	G	G	A	A	A	A	A	A	A	A	A	G	A	A	A	A	A	A	A	A	A	A	A	G	A	A	G	A	A	G	A	A	A	A	A	A	A	A	A	A	A	37	0	7	44/44
gi|53717639|ref|NC_006350.1|::111546	C	G	G	C	C	C	G	G	G	G	G	G	G	G	G	C	G	G	G	G	G	G	G	G	G	G	G	C	G	G	C	G	G	C	G	G	G	G	G	G	G	G	G	G	G	37	0	7	44/44
gi|53717639|ref|NC_006350.1|::111571	T	T	T	T	T	T	T	T	T	T	T	T	T	T	T	T	T	T	T	T	T	T	T	T	T	T	T	T	T	T	T	T	T	T	T	T	T	T	C	T	T	T	T	T	T	1	0	43	44/44
gi|53717639|ref|NC_006350.1|::111599	C	C	C	C	C	C	C	C	C	C	C	C	C	C	C	C	C	C	C	C	C	C	C	C	C	C	C	C	G	C	C	G	C	C	C	C	C	C	C	C	C	C	C	C	C	2	0	42	44/44
gi|53717639|ref|NC_006350.1|::111685	G	G	G	G	G	G	G	G	G	G	G	G	G	G	G	G	G	G	A	G	G	G	G	G	G	G	G	G	G	G	G	G	G	G	G	G	G	G	G	G	G	G	G	G	G	1	0	43	44/44
gi|53717639|ref|NC_006350.1|::111882	T	T	T	T	T	T	C	T	T	T	T	T	T	T	T	T	T	T	T	T	T	T	T	T	T	T	C	T	T	T	T	T	T	T	T	T	T	T	T	C	T	T	T	T	T	3	0	41	44/44
gi|53717639|ref|NC_006350.1|::111892	A	A	A	A	A	A	A	A	A	A	A	A	A	A	A	A	A	A	A	A	A	A	A	A	G	A	A	A	A	A	A	A	A	A	A	A	G	A	A	A	A	A	A	A	A	2	0	42	44/44
gi|53717639|ref|NC_006350.1|::111901	C	C	C	C	C	C	C	C	C	C	C	C	C	C	C	C	T	C	C	C	C	C	C	C	C	C	C	C	C	C	C	C	C	C	T	C	C	C	C	C	C	C	C	C	C	2	0	42	44/44
gi|53717639|ref|NC_006350.1|::112247	G	G	G	G	G	G	G	T	T	T	G	G	G	G	T	G	T	T	T	G	G	G	G	G	T	G	T	G	T	G	G	T	T	G	T	T	T	G	G	T	T	T	G	T	G	19	0	25	44/44
gi|53717639|ref|NC_006350.1|::112380	C	C	C	C	C	C	C	C	C	C	C	C	C	C	C	C	C	C	C	C	C	C	C	C	T	C	C	C	C	C	C	C	C	C	C	C	T	C	C	C	C	C	C	C	C	2	0	42	44/44
gi|53717639|ref|NC_006350.1|::112415	C	C	A	C	C	C	C	A	A	A	A	C	C	C	A	C	C	A	A	C	C	C	C	C	C	C	A	C	A	C	C	A	C	C	C	C	C	C	A	A	A	A	C	A	C	16	0	28	44/44
gi|53717639|ref|NC_006350.1|::112451	G	A	A	G	G	G	G	G	G	G	G	A	A	A	G	G	G	G	G	A	A	A	A	A	G	A	G	G	G	A	G	G	A	G	G	G	G	A	A	G	G	G	A	G	A	17	0	27	44/44
gi|53717639|ref|NC_006350.1|::112534	C	C	T	C	C	C	C	C	C	C	T	T	T	T	C	C	C	C	C	T	T	T	T	T	T	T	C	C	C	T	C	C	T	C	C	T	T	T	T	C	C	C	C	C	T	19	0	25	44/44
gi|53717639|ref|NC_006350.1|::112550	G	G	C	G	G	G	G	G	G	G	G	G	G	G	G	G	G	G	G	G	G	G	G	G	G	G	G	G	G	G	G	G	G	G	G	G	G	G	G	G	G	G	G	G	G	1	0	43	44/44
gi|53717639|ref|NC_006350.1|::112560	C	C	G	C	C	C	C	C	C	C	C	C	C	C	C	C	C	C	C	C	C	C	C	C	C	C	C	C	C	C	C	C	C	C	C	C	C	C	C	C	C	C	C	C	C	1	0	43	44/44
gi|53717639|ref|NC_006350.1|::112570	C	C	C	C	C	C	C	C	C	C	T	C	C	C	C	C	T	C	C	C	C	C	C	C	C	C	C	C	C	C	C	C	C	C	T	C	C	C	C	C	C	C	C	C	C	3	0	41	44/44
gi|53717639|ref|NC_006350.1|::112638	T	C	T	T	T	T	T	T	T	T	T	T	T	T	T	T	T	T	T	T	T	T	T	T	T	T	T	T	T	T	T	T	T	T	T	T	T	T	T	T	T	T	C	T	T	2	0	42	44/44
gi|53717639|ref|NC_006350.1|::112663	G	G	G	G	G	G	G	G	G	G	G	G	G	G	G	G	G	G	G	G	G	G	G	G	G	G	G	G	G	G	G	G	G	G	G	G	G	C	G	G	G	G	G	G	G	1	0	43	44/44
gi|53717639|ref|NC_006350.1|::112723	C	G	C	C	C	C	C	C	C	C	C	C	C	C	C	C	C	C	C	C	C	C	C	C	C	C	C	C	C	C	C	C	C	C	C	C	C	C	C	C	C	C	G	C	C	2	0	42	44/44
gi|53717639|ref|NC_006350.1|::112726	G	A	G	G	G	G	G	G	G	G	G	G	G	G	G	G	G	G	G	G	G	G	G	G	G	G	G	G	G	G	G	G	G	G	G	G	G	G	G	G	G	G	A	G	G	2	0	42	44/44
gi|53717639|ref|NC_006350.1|::112768	C	C	C	C	C	C	C	C	C	C	C	A	A	C	C	A	C	C	C	C	C	C	A	C	C	A	C	C	C	A	A	C	C	C	C	C	C	A	C	C	C	C	C	C	A	9	0	35	44/44
gi|53717639|ref|NC_006350.1|::112819	G	G	G	G	G	G	G	G	G	G	G	G	G	G	G	G	G	G	G	G	G	G	G	G	A	G	G	G	G	G	G	G	G	G	G	G	A	G	G	G	G	G	G	G	G	2	0	42	44/44
gi|53717639|ref|NC_006350.1|::112933	T	C	T	T	T	T	C	T	T	T	C	T	T	C	C	T	C	T	T	C	C	C	C	C	C	C	T	T	T	C	T	T	C	T	C	C	C	C	C	T	T	T	C	C	C	23	0	21	44/44
gi|53717639|ref|NC_006350.1|::112961	G	G	G	G	G	G	G	G	G	G	G	A	A	G	G	A	G	G	G	G	G	G	A	G	G	G	G	G	G	G	A	G	G	G	G	G	G	G	G	G	G	G	G	G	A	6	0	38	44/44
gi|53717639|ref|NC_006350.1|::113014	G	G	G	G	G	G	G	G	G	G	G	G	G	G	G	G	G	G	G	G	G	G	G	G	G	G	G	G	G	G	G	G	G	G	G	A	G	G	G	G	G	G	G	G	G	1	0	43	44/44
gi|53717639|ref|NC_006350.1|::113086	G	G	G	G	G	G	G	G	G	G	G	G	G	G	G	G	G	G	G	G	G	G	G	G	T	G	G	G	G	G	G	G	G	G	G	G	T	G	G	G	G	G	G	G	G	2	0	42	44/44
gi|53717639|ref|NC_006350.1|::113185	G	G	G	G	G	G	G	G	G	G	G	G	G	G	G	G	G	G	G	G	G	G	G	G	A	G	G	G	G	A	G	G	G	G	G	G	A	G	G	G	G	G	G	G	G	3	0	41	44/44
gi|53717639|ref|NC_006350.1|::113203	G	G	G	G	G	G	G	G	G	G	G	G	G	G	G	G	G	G	G	G	G	G	G	G	G	G	G	G	G	G	G	G	A	G	G	G	G	G	G	G	G	G	G	G	G	1	0	43	44/44
gi|53717639|ref|NC_006350.1|::113224	C	T	C	C	C	C	C	C	C	C	C	C	C	C	C	C	C	C	C	C	C	C	C	C	C	C	C	C	C	C	C	C	T	C	C	C	C	C	T	C	C	C	T	C	C	4	0	40	44/44
gi|53717639|ref|NC_006350.1|::113234	G	A	G	G	G	G	G	G	G	G	G	G	G	G	A	G	A	G	G	G	G	G	G	G	A	A	G	G	G	G	G	G	A	G	A	G	A	A	A	G	G	G	A	A	G	12	0	32	44/44
gi|53717639|ref|NC_006350.1|::113320	C	C	C	C	C	C	C	C	C	C	C	C	C	C	C	C	T	C	C	C	C	C	C	C	C	C	C	C	C	C	C	C	C	C	T	C	C	C	C	C	C	C	C	C	C	2	0	42	44/44
gi|53717639|ref|NC_006350.1|::113507	C	C	C	C	C	C	C	C	C	C	C	C	C	C	C	C	C	C	C	C	C	C	C	C	T	C	C	C	C	C	C	C	C	C	C	C	T	C	C	C	C	C	C	C	C	2	0	42	44/44
gi|53717639|ref|NC_006350.1|::113647	G	G	G	G	G	G	G	G	G	G	G	G	G	G	A	G	G	G	G	G	G	G	G	G	G	G	G	G	G	G	G	G	G	G	G	G	G	G	G	G	G	G	G	A	G	2	0	42	44/44
gi|53717639|ref|NC_006350.1|::113749	G	A	G	G	G	G	G	G	G	G	G	G	G	G	G	G	G	G	G	G	G	G	G	G	G	G	G	G	G	G	G	G	G	G	G	G	G	G	G	G	G	G	A	G	G	2	0	42	44/44
gi|53717639|ref|NC_006350.1|::113776	G	G	G	G	G	G	G	G	G	G	G	G	G	G	G	G	G	G	G	G	G	G	G	G	A	G	G	G	G	G	G	G	G	G	G	G	A	G	G	G	G	G	G	G	G	2	0	42	44/44
gi|53717639|ref|NC_006350.1|::113817	C	C	C	C	C	C	C	C	C	C	C	C	C	C	C	C	C	C	C	C	C	C	C	C	C	C	C	C	C	C	C	C	C	C	C	C	C	C	T	C	C	C	C	C	C	1	0	43	44/44
gi|53717639|ref|NC_006350.1|::113848	T	T	T	T	T	T	C	C	C	C	C	C	C	T	T	C	T	T	T	C	C	T	T	T	C	T	C	T	T	T	C	T	T	T	T	T	C	T	T	C	T	T	T	T	T	15	0	29	44/44
gi|53717639|ref|NC_006350.1|::113890	G	A	A	G	G	G	G	G	G	G	G	G	G	G	G	G	A	G	G	G	G	A	G	A	G	G	G	G	G	G	G	G	G	G	A	G	G	G	A	G	G	G	A	G	G	8	0	36	44/44
gi|53717639|ref|NC_006350.1|::113891	C	C	C	C	C	C	C	C	C	C	C	C	C	C	C	C	C	C	C	C	C	C	C	C	C	C	C	C	C	T	C	C	C	C	C	C	C	C	C	C	C	C	C	C	C	1	0	43	44/44
gi|53717639|ref|NC_006350.1|::113923	C	T	T	C	C	C	T	T	T	T	T	T	T	C	C	T	T	C	C	T	T	T	C	T	T	T	T	C	C	T	T	C	C	C	T	C	T	T	T	T	C	C	T	C	C	26	0	18	44/44
gi|53717639|ref|NC_006350.1|::113996	G	A	A	G	G	G	A	A	A	A	A	A	A	A	G	A	G	A	A	A	A	G	G	G	G	A	A	G	A	G	A	A	G	G	G	G	G	A	A	A	A	A	A	G	G	26	0	18	44/44
gi|53717639|ref|NC_006350.1|::114020	C	C	C	C	C	C	C	C	C	C	C	C	C	C	C	C	C	C	C	C	C	C	C	C	C	G	C	C	C	C	C	C	C	C	C	C	C	C	C	C	C	C	C	C	C	1	0	43	44/44
gi|53717639|ref|NC_006350.1|::114036	A	A	A	A	A	A	A	A	A	A	A	A	A	A	A	A	A	A	A	A	A	A	A	A	A	A	A	A	A	G	A	A	A	A	A	A	A	A	A	A	A	A	A	A	A	1	0	43	44/44
gi|53717639|ref|NC_006350.1|::114043	G	G	T	G	G	G	T	T	T	T	T	T	T	G	G	T	G	G	G	T	T	G	G	G	G	G	T	G	G	G	T	G	G	G	G	G	G	G	G	T	G	G	G	G	G	14	0	30	44/44
gi|53717639|ref|NC_006350.1|::114091	A	A	A	A	A	A	A	A	A	A	A	A	A	A	A	A	G	A	A	A	A	A	A	A	A	A	A	A	A	A	A	A	A	A	G	A	A	A	A	A	A	A	A	A	A	2	0	42	44/44
gi|53717639|ref|NC_006350.1|::114115	C	C	T	C	C	C	T	T	T	T	T	T	T	C	C	T	C	C	C	T	T	C	C	C	C	C	T	C	C	C	T	C	C	C	C	C	C	C	C	T	C	C	C	C	C	14	0	30	44/44
gi|53717639|ref|NC_006350.1|::114118	G	G	G	G	G	G	G	G	G	G	G	G	G	G	G	G	G	G	G	G	G	G	G	G	G	G	G	G	G	G	G	G	A	G	G	G	G	G	G	G	G	G	G	G	G	1	0	43	44/44
gi|53717639|ref|NC_006350.1|::114148	C	T	T	C	C	C	T	T	T	T	T	T	T	T	T	T	C	T	T	T	T	T	C	T	C	T	T	C	T	C	T	T	C	C	C	T	C	T	T	T	T	T	T	T	C	31	0	13	44/44
gi|53717639|ref|NC_006350.1|::114190	G	G	G	G	G	G	G	G	G	G	G	G	G	G	A	G	A	G	G	G	G	G	G	G	G	G	G	G	G	G	G	G	A	G	A	G	G	G	G	G	G	G	G	A	G	5	0	39	44/44
gi|53717639|ref|NC_006350.1|::114244	G	A	G	G	G	G	G	G	G	G	G	G	G	G	A	G	A	G	G	G	G	G	A	G	A	G	G	G	G	A	G	G	A	G	A	A	A	G	G	G	G	G	A	A	A	13	0	31	44/44
gi|53717639|ref|NC_006350.1|::114265	T	C	T	T	T	T	T	T	T	T	T	T	T	T	C	T	C	T	T	T	T	T	C	C	C	T	T	T	T	T	T	T	C	T	C	C	C	T	C	T	T	T	C	C	C	14	0	30	44/44
gi|53717639|ref|NC_006350.1|::114303	G	G	G	G	G	G	G	G	G	G	G	G	G	G	G	G	G	G	G	G	G	G	G	G	A	G	G	G	G	G	G	G	G	G	G	G	A	G	G	G	G	G	G	G	G	2	0	42	44/44
gi|53717639|ref|NC_006350.1|::114383	C	C	C	C	C	C	C	C	C	C	C	C	C	C	T	C	C	C	C	C	C	C	C	C	C	C	C	C	C	C	C	C	T	C	C	C	C	C	C	C	C	C	C	T	C	3	0	41	44/44
gi|53717639|ref|NC_006350.1|::114431	T	C	T	T	T	T	T	T	T	T	T	T	T	T	T	T	T	T	T	T	T	T	T	T	C	T	T	T	T	T	T	T	T	T	T	T	C	T	T	T	T	T	C	T	T	4	0	40	44/44
gi|53717639|ref|NC_006350.1|::114482	G	G	G	G	G	G	G	G	G	G	G	G	G	G	A	G	G	G	G	G	G	G	G	G	G	G	G	G	G	G	G	G	G	G	G	G	G	G	G	G	G	G	G	A	G	2	0	42	44/44
gi|53717639|ref|NC_006350.1|::114638	T	T	T	T	T	T	T	T	T	T	T	T	T	C	T	T	T	C	C	T	T	C	T	T	T	T	T	T	C	T	T	T	T	T	T	T	T	T	T	T	C	C	T	T	T	7	0	37	44/44
gi|53717639|ref|NC_006350.1|::114644	C	C	C	C	C	C	C	C	C	C	C	C	C	C	G	C	C	C	C	C	C	C	C	C	C	C	C	C	C	C	C	C	G	C	C	C	C	C	C	C	C	C	C	G	C	3	0	41	44/44
gi|53717639|ref|NC_006350.1|::114701	C	C	C	C	C	C	C	C	C	C	C	C	C	C	C	C	C	C	C	C	C	C	C	C	T	C	C	C	C	C	C	C	C	C	C	C	T	C	C	C	C	C	C	C	C	2	0	42	44/44
gi|53717639|ref|NC_006350.1|::114722	C	C	T	C	C	C	T	T	T	T	T	T	T	C	C	C	C	C	C	T	T	C	C	T	C	C	T	C	C	C	C	C	C	C	C	C	C	C	C	T	C	C	C	C	C	13	0	31	44/44
gi|53717639|ref|NC_006350.1|::114741	T	C	C	C	C	C	C	C	C	C	C	C	C	C	C	C	C	C	C	C	C	C	C	C	C	C	C	C	C	C	C	C	C	T	C	C	C	C	C	C	C	C	C	C	C	43	0	1	44/44
gi|53717639|ref|NC_006350.1|::114836	G	C	G	G	G	G	G	G	G	G	G	G	G	G	G	G	G	G	G	G	G	G	G	G	C	G	G	G	G	G	G	G	G	G	G	G	C	G	G	G	G	G	C	G	G	4	0	40	44/44
gi|53717639|ref|NC_006350.1|::114844	T	T	T	T	T	T	T	T	T	T	T	T	T	T	C	C	T	T	T	T	T	T	T	T	T	T	T	T	T	T	C	T	C	T	T	C	T	T	T	T	T	T	T	C	T	6	0	38	44/44
gi|53717639|ref|NC_006350.1|::114851	C	C	T	C	C	C	C	T	T	T	T	T	T	C	T	T	C	C	C	T	T	C	T	T	C	C	T	C	C	T	T	C	T	C	C	T	C	C	C	T	C	C	C	T	T	21	0	23	44/44
gi|53717639|ref|NC_006350.1|::115043	G	G	G	G	G	G	G	G	G	G	G	G	G	G	G	G	G	G	G	G	G	G	G	G	G	G	G	G	G	A	G	G	G	G	G	G	G	G	G	G	G	G	G	G	G	1	0	43	44/44
gi|53717639|ref|NC_006350.1|::115108	C	C	C	C	C	C	C	C	C	C	C	C	C	C	C	C	C	C	C	C	C	C	C	T	C	C	C	C	T	C	C	C	C	C	C	C	C	C	C	C	T	C	C	C	C	3	0	41	44/44
gi|53717639|ref|NC_006350.1|::115345	C	C	C	T	T	T	C	C	C	C	C	C	C	C	C	C	C	C	C	C	C	C	C	C	C	C	C	T	C	C	C	C	C	C	C	C	C	C	C	C	C	C	C	C	C	4	0	40	44/44
gi|53717639|ref|NC_006350.1|::115358	C	C	C	C	C	C	C	C	C	C	C	C	C	C	C	C	G	C	C	C	C	C	C	C	C	C	C	C	C	C	C	C	C	C	G	C	C	C	C	C	C	C	C	C	C	2	0	42	44/44
gi|53717639|ref|NC_006350.1|::115403	C	C	C	C	C	C	C	C	C	C	C	C	C	C	C	C	C	C	C	C	C	C	C	C	C	A	C	C	A	C	C	C	C	C	C	C	C	A	C	C	A	C	C	C	C	4	0	40	44/44
gi|53717639|ref|NC_006350.1|::115406	T	T	C	C	C	C	C	C	C	C	C	C	C	C	C	C	C	C	C	C	C	C	C	C	C	C	C	C	C	C	C	C	C	T	C	C	C	C	C	C	C	C	T	C	C	41	0	3	44/44
gi|53717639|ref|NC_006350.1|::115448	G	A	G	G	G	G	G	G	G	G	G	G	G	G	G	G	G	G	G	G	G	G	A	G	G	G	G	G	G	G	G	G	G	G	G	G	G	G	G	G	G	G	A	G	A	4	0	40	44/44
gi|53717639|ref|NC_006350.1|::115459	C	C	T	T	T	T	T	T	T	T	C	C	C	T	C	T	C	T	T	T	T	T	C	C	T	T	C	T	T	C	T	T	T	C	C	C	T	T	C	C	T	T	C	C	C	26	0	18	44/44
gi|53717639|ref|NC_006350.1|::115535	G	G	G	G	G	G	G	G	G	G	G	G	G	G	G	G	A	G	G	G	G	G	G	G	G	G	G	G	G	G	G	G	G	G	A	G	G	G	G	G	G	G	G	G	G	2	0	42	44/44
gi|53717639|ref|NC_006350.1|::115583	T	T	T	T	T	T	T	T	T	T	T	T	T	T	T	T	G	T	T	T	T	T	T	T	G	G	T	T	G	T	T	T	T	T	G	T	G	G	T	T	G	T	T	T	T	8	0	36	44/44
gi|53717639|ref|NC_006350.1|::115622	C	C	C	C	C	C	C	C	C	C	C	C	C	C	C	C	C	C	C	C	C	C	C	C	C	C	C	C	C	T	C	C	C	C	C	C	C	C	C	C	C	C	C	C	C	1	0	43	44/44
gi|53717639|ref|NC_006350.1|::115630	G	G	G	G	G	G	G	G	G	G	G	G	G	G	G	G	G	G	G	G	G	G	G	G	G	G	G	G	G	A	G	G	G	G	G	G	G	G	G	G	G	G	G	G	G	1	0	43	44/44
gi|53717639|ref|NC_006350.1|::115634	A	A	A	A	A	A	A	A	A	A	A	G	G	A	G	A	G	G	G	A	A	A	A	A	G	G	A	A	G	G	A	A	G	A	G	A	G	G	A	A	G	A	A	G	A	16	0	28	44/44
gi|53717639|ref|NC_006350.1|::115724	C	C	C	C	C	C	C	C	C	C	C	C	C	C	C	C	C	C	C	C	C	C	C	C	A	C	C	C	C	C	C	C	C	C	C	C	A	C	C	C	C	C	C	C	C	2	0	42	44/44
gi|53717639|ref|NC_006350.1|::115787	G	A	G	G	G	G	G	G	G	G	G	G	G	G	G	G	G	G	G	G	G	G	G	G	G	G	G	G	G	G	G	G	G	G	G	G	G	G	G	G	G	G	A	G	G	2	0	42	44/44
gi|53717639|ref|NC_006350.1|::115821	G	G	G	G	G	G	G	G	G	G	G	G	G	G	G	G	G	G	G	G	G	G	G	G	G	G	G	G	G	G	G	G	G	G	G	G	G	G	A	G	G	G	G	G	G	1	0	43	44/44
gi|53717639|ref|NC_006350.1|::115827	G	A	G	G	G	G	G	G	G	G	G	G	G	G	G	G	G	G	G	G	G	G	G	G	G	G	G	G	G	G	G	G	G	G	G	G	G	G	G	G	G	G	A	G	G	2	0	42	44/44
gi|53717639|ref|NC_006350.1|::115866	G	G	G	G	G	G	G	G	G	G	G	G	G	G	G	G	G	G	G	G	G	G	G	G	G	G	G	G	A	G	G	G	G	G	G	G	G	G	G	G	A	G	G	G	G	2	0	42	44/44
gi|53717639|ref|NC_006350.1|::115877	A	A	A	A	A	A	A	A	A	A	A	A	A	A	A	A	A	A	A	A	A	A	A	A	G	A	A	A	A	A	A	A	A	A	A	A	G	A	A	A	A	A	A	A	A	2	0	42	44/44
gi|53717639|ref|NC_006350.1|::115897	C	C	C	C	C	C	C	C	C	C	C	C	C	C	C	C	C	C	C	C	C	C	G	C	C	C	C	C	C	C	C	C	C	C	C	C	C	C	C	C	C	C	C	C	G	2	0	42	44/44
gi|53717639|ref|NC_006350.1|::115926	G	G	G	G	G	G	G	G	G	G	G	G	G	G	G	G	G	G	G	G	G	G	G	G	T	G	G	G	G	G	G	G	G	G	G	G	T	G	G	G	G	G	G	G	G	2	0	42	44/44
gi|53717639|ref|NC_006350.1|::115971	G	G	G	G	G	G	G	G	G	G	G	T	T	G	G	G	G	G	G	G	G	G	G	G	G	G	G	G	G	G	G	G	T	G	G	G	G	G	G	G	G	G	G	G	G	3	0	41	44/44
gi|53717639|ref|NC_006350.1|::115974	A	A	A	A	A	A	A	A	A	A	A	G	G	A	G	A	G	A	A	A	A	A	A	A	G	A	A	A	G	A	A	A	G	A	G	G	G	A	A	A	G	A	A	G	A	12	0	32	44/44
gi|53717639|ref|NC_006350.1|::115975	C	C	C	C	C	C	C	C	C	C	C	G	G	C	G	C	G	C	C	C	C	C	C	C	C	C	C	C	G	C	C	C	G	C	G	G	C	C	C	C	G	C	C	G	C	10	0	34	44/44
gi|53717639|ref|NC_006350.1|::116034	C	C	C	C	C	C	C	C	C	C	C	C	C	C	C	C	C	C	C	C	C	C	C	C	C	C	C	C	C	T	C	C	C	C	C	C	C	C	C	C	C	C	C	C	C	1	0	43	44/44
gi|53717639|ref|NC_006350.1|::116066	C	C	C	C	C	C	C	C	C	C	C	C	C	C	C	C	C	C	C	C	C	C	C	C	C	C	C	C	T	C	C	C	C	C	C	C	C	C	C	C	T	C	C	C	C	2	0	42	44/44
gi|53717639|ref|NC_006350.1|::116067	G	G	G	G	G	G	G	G	G	G	G	T	T	G	T	G	G	G	G	G	G	G	G	G	G	G	G	G	G	T	G	G	T	G	G	T	G	G	G	G	G	G	G	T	G	7	0	37	44/44
gi|53717639|ref|NC_006350.1|::116087	C	C	C	C	C	C	C	C	C	C	C	C	C	C	C	C	C	C	C	C	C	C	C	C	T	C	C	C	C	C	C	C	C	C	C	C	T	C	C	C	C	C	C	C	C	2	0	42	44/44
gi|53717639|ref|NC_006350.1|::116117	C	C	C	C	C	C	C	C	C	C	C	C	C	C	C	C	C	C	C	C	C	C	C	C	C	T	C	C	C	C	C	C	C	C	C	C	C	C	C	C	C	C	C	C	C	1	0	43	44/44
gi|53717639|ref|NC_006350.1|::116136	G	G	G	G	G	G	G	G	G	G	G	G	G	G	G	G	G	G	G	G	G	G	G	G	G	G	G	G	G	G	G	G	G	G	G	G	G	G	T	G	G	G	G	G	G	1	0	43	44/44
gi|53717639|ref|NC_006350.1|::116152	C	C	C	C	C	C	C	C	C	C	C	C	C	T	C	C	C	C	C	C	C	C	C	C	C	C	C	C	C	C	C	C	C	C	C	C	C	C	C	C	C	C	C	C	C	1	0	43	44/44
gi|53717639|ref|NC_006350.1|::116154	G	G	G	G	G	G	G	G	G	G	G	G	G	G	G	G	G	G	G	G	G	G	G	G	A	G	G	G	G	G	G	G	G	G	G	G	A	G	G	G	G	G	G	G	G	2	0	42	44/44
gi|53717639|ref|NC_006350.1|::116181	T	T	G	T	T	T	T	T	T	T	T	T	T	T	T	T	T	T	T	G	G	T	T	T	G	T	T	T	T	T	T	T	T	T	T	T	G	T	T	T	T	T	T	T	T	5	0	39	44/44
gi|53717639|ref|NC_006350.1|::116194	T	T	T	T	T	T	T	T	T	T	T	T	T	T	T	T	T	T	T	T	T	T	T	T	C	T	T	T	T	T	T	T	T	T	T	T	C	T	T	T	T	T	T	T	T	2	0	42	44/44
gi|53717639|ref|NC_006350.1|::116231	T	T	T	T	T	T	T	T	T	T	T	T	T	T	T	T	T	T	T	T	T	T	T	T	T	T	T	T	T	C	T	T	T	T	T	T	T	T	T	T	T	T	T	T	T	1	0	43	44/44
gi|53717639|ref|NC_006350.1|::116246	A	C	A	A	A	A	A	A	A	A	C	A	A	C	C	A	A	A	A	A	A	A	A	C	A	A	A	A	C	A	A	C	C	A	A	C	A	A	C	A	C	A	C	C	A	13	0	31	44/44
gi|53717639|ref|NC_006350.1|::116264	C	C	C	C	C	C	C	C	C	C	C	C	C	C	C	C	C	C	C	C	C	C	C	C	T	C	C	C	C	C	C	C	C	C	C	C	T	C	C	C	C	C	C	C	C	2	0	42	44/44
gi|53717639|ref|NC_006350.1|::116343	C	T	C	T	T	T	T	T	T	T	C	C	C	C	C	T	C	T	T	C	C	C	C	T	C	C	C	T	T	C	T	C	C	C	C	C	C	C	C	C	T	T	T	C	C	18	0	26	44/44
gi|53717639|ref|NC_006350.1|::116347	T	T	T	T	T	T	T	T	T	T	T	T	T	T	T	T	T	T	T	T	T	T	T	T	A	T	T	T	T	T	T	T	T	T	T	T	A	T	T	T	T	T	T	T	T	2	0	42	44/44
gi|53717639|ref|NC_006350.1|::116398	G	G	G	G	G	G	G	G	G	G	G	G	G	G	G	G	G	G	G	G	G	G	G	G	G	G	G	G	A	G	G	G	G	G	G	G	G	G	G	G	A	G	G	G	G	2	0	42	44/44
gi|53717639|ref|NC_006350.1|::116420	C	C	C	C	C	C	C	C	C	C	C	C	C	C	C	C	C	C	C	C	C	C	C	C	T	C	C	C	C	C	C	C	C	C	C	C	T	C	C	C	C	C	C	C	C	2	0	42	44/44
gi|53717639|ref|NC_006350.1|::116480	T	C	C	C	C	C	C	C	C	C	T	C	C	C	C	C	C	C	C	C	C	T	C	C	T	C	C	C	C	C	C	T	T	T	C	C	T	C	C	C	C	C	C	C	C	37	0	7	44/44
gi|53717639|ref|NC_006350.1|::116506	C	C	C	C	C	C	C	C	C	C	C	C	C	C	T	C	C	C	C	C	C	C	C	C	C	C	C	C	T	C	C	C	C	C	C	T	C	C	T	C	T	C	C	T	C	6	0	38	44/44
gi|53717639|ref|NC_006350.1|::116517	G	G	G	G	G	G	G	G	G	G	G	G	G	G	G	G	G	G	G	G	G	G	G	G	G	G	G	G	G	A	G	G	G	G	G	G	G	G	G	G	G	G	G	G	G	1	0	43	44/44
gi|53717639|ref|NC_006350.1|::116572	G	A	G	G	G	G	G	G	G	G	G	G	G	G	G	G	G	G	G	G	G	G	G	G	G	G	G	G	G	G	G	G	G	G	G	G	G	G	G	G	G	G	A	G	G	2	0	42	44/44
gi|53717639|ref|NC_006350.1|::116613	G	A	A	A	A	A	A	A	A	A	A	A	A	A	G	A	A	A	A	A	A	G	A	A	G	A	A	A	A	A	A	A	A	G	A	G	G	A	G	A	A	A	A	G	A	36	0	8	44/44
gi|53717639|ref|NC_006350.1|::116634	C	C	C	C	C	C	C	C	C	C	C	C	C	C	T	C	C	C	C	C	C	C	C	C	C	C	C	C	C	C	C	C	C	C	C	T	C	C	T	C	C	C	C	T	C	4	0	40	44/44
gi|53717639|ref|NC_006350.1|::116637	T	T	C	C	C	C	C	C	C	C	T	C	C	T	T	C	T	C	C	T	T	T	C	C	T	C	C	C	T	T	C	T	T	T	T	T	T	C	T	C	T	C	T	T	C	23	0	21	44/44
gi|53717639|ref|NC_006350.1|::116650	G	G	G	G	G	G	G	G	G	G	G	G	G	G	G	G	T	G	G	G	G	G	G	G	G	G	G	G	G	G	G	G	G	G	T	G	G	G	G	G	G	G	G	G	G	2	0	42	44/44
gi|53717639|ref|NC_006350.1|::116691	C	C	C	C	C	C	C	C	C	C	C	C	C	C	T	C	C	C	C	C	C	C	C	C	T	C	C	C	C	C	C	C	C	C	C	T	T	C	T	C	C	C	C	T	C	6	0	38	44/44
gi|53717639|ref|NC_006350.1|::116723	G	T	T	T	T	T	T	T	T	T	T	T	T	G	G	T	T	T	T	T	T	G	T	T	G	T	T	G	T	T	T	T	T	G	T	G	G	T	G	T	T	T	T	G	T	34	0	10	44/44
gi|53717639|ref|NC_006350.1|::116792	A	A	A	A	A	A	A	A	A	A	A	A	A	A	A	A	A	A	A	A	A	A	A	A	A	A	A	A	A	C	A	A	A	A	A	A	A	A	A	A	A	A	A	A	A	1	0	43	44/44
gi|53717639|ref|NC_006350.1|::116837	G	G	A	A	A	A	A	A	A	A	G	A	A	A	G	A	A	A	A	G	G	G	G	A	G	A	A	G	G	G	A	G	G	G	A	G	G	A	G	A	G	A	G	G	G	23	0	21	44/44
gi|53717639|ref|NC_006350.1|::116861	T	T	T	T	T	T	T	T	T	T	T	T	T	T	T	T	T	T	T	C	C	T	T	T	T	T	T	T	T	T	T	T	T	T	T	T	T	T	T	T	T	T	T	T	T	2	0	42	44/44
gi|53717639|ref|NC_006350.1|::116871	C	C	C	C	C	C	C	C	C	C	C	C	C	C	C	C	C	C	C	C	C	C	C	C	T	C	C	C	C	C	C	C	C	C	C	C	T	C	C	C	C	C	C	C	C	2	0	42	44/44
gi|53717639|ref|NC_006350.1|::116875	C	C	C	C	C	C	C	C	C	C	T	C	C	C	C	C	C	C	C	C	C	C	C	C	C	C	C	C	C	C	C	T	T	C	C	C	C	C	C	C	C	C	C	C	C	3	0	41	44/44
gi|53717639|ref|NC_006350.1|::116912	G	G	G	G	G	G	G	G	G	G	G	G	G	G	G	G	G	G	G	G	G	G	G	T	G	T	G	G	G	G	G	G	G	G	G	G	G	T	G	G	G	G	G	G	G	3	0	41	44/44
gi|53717639|ref|NC_006350.1|::116923	G	G	G	G	G	G	G	G	G	G	G	G	G	G	G	G	G	G	G	G	G	G	A	G	G	G	G	G	G	G	G	G	G	G	G	G	G	G	G	G	G	G	G	G	A	2	0	42	44/44
gi|53717639|ref|NC_006350.1|::116956	T	C	T	T	T	T	T	T	T	T	T	T	T	T	T	T	T	T	T	T	T	T	T	T	T	T	T	T	C	T	T	T	T	T	T	T	T	T	T	T	C	T	C	T	T	4	0	40	44/44
gi|53717639|ref|NC_006350.1|::116961	C	C	C	C	C	C	C	C	C	C	C	C	C	C	C	C	C	C	C	C	C	C	T	C	C	C	C	C	C	C	C	C	C	C	C	C	C	C	C	C	C	C	C	C	T	2	0	42	44/44
gi|53717639|ref|NC_006350.1|::117061	T	T	T	T	T	T	T	T	T	T	T	T	T	T	T	T	T	T	T	T	T	T	T	T	C	T	T	T	T	T	T	T	T	T	T	T	C	T	T	T	T	T	T	T	T	2	0	42	44/44
gi|53717639|ref|NC_006350.1|::117086	C	C	C	C	C	C	C	C	C	C	C	C	C	C	C	C	C	C	C	C	C	C	C	C	T	C	C	C	C	C	C	C	C	C	C	C	T	C	C	C	C	C	C	C	C	2	0	42	44/44
gi|53717639|ref|NC_006350.1|::117168	G	G	G	G	G	G	G	G	G	G	G	G	G	G	G	G	G	G	G	G	G	G	G	A	G	G	G	G	G	G	G	G	G	G	G	G	G	G	G	G	G	G	G	G	G	1	0	43	44/44
gi|53717639|ref|NC_006350.1|::117257	T	C	C	C	C	C	C	C	C	C	T	T	T	C	C	C	C	C	C	T	T	C	T	C	C	C	C	T	C	C	C	C	C	T	C	C	C	C	C	C	C	C	C	C	T	35	0	9	44/44
gi|53717639|ref|NC_006350.1|::117268	C	C	C	C	C	C	C	C	C	C	C	C	C	C	C	C	C	C	C	C	C	C	C	C	C	C	C	C	T	C	C	C	C	C	C	C	C	C	C	C	T	C	C	C	C	2	0	42	44/44
gi|53717639|ref|NC_006350.1|::117269	G	A	G	A	A	A	A	A	A	A	G	G	G	G	G	A	G	A	A	G	G	A	G	G	G	G	A	G	G	G	A	G	G	G	G	G	G	G	G	A	G	A	A	G	G	17	0	27	44/44
gi|53717639|ref|NC_006350.1|::117308	G	G	G	G	G	G	G	G	G	G	G	G	G	G	G	G	G	G	G	G	G	G	G	G	G	G	G	G	G	G	G	G	A	G	G	G	G	G	G	G	G	G	G	G	G	1	0	43	44/44
gi|53717639|ref|NC_006350.1|::117320	C	C	T	C	C	C	C	C	C	C	T	T	T	C	C	C	C	C	C	T	T	C	C	C	C	C	C	C	C	C	C	C	T	C	C	C	C	C	C	C	C	C	C	C	C	7	0	37	44/44
gi|53717639|ref|NC_006350.1|::117384	T	T	T	T	T	T	T	T	T	T	T	T	T	T	C	T	C	T	T	C	C	T	T	T	T	T	T	T	T	T	T	T	T	T	C	C	T	T	T	T	T	T	T	C	T	7	0	37	44/44
gi|53717639|ref|NC_006350.1|::117391	T	T	G	T	T	T	T	T	T	T	G	T	T	T	T	T	G	T	T	G	G	T	T	T	T	T	T	T	T	T	T	T	T	T	G	T	T	T	T	T	T	T	T	T	T	6	0	38	44/44
gi|53717639|ref|NC_006350.1|::117419	T	C	C	C	C	C	C	C	C	C	C	C	C	C	C	C	C	C	C	C	C	C	C	C	C	C	C	T	C	C	C	C	C	T	C	C	C	C	C	C	C	C	C	C	C	42	0	2	44/44
gi|53717639|ref|NC_006350.1|::117429	T	T	T	T	T	T	T	T	T	T	T	T	T	T	C	T	T	T	T	T	T	C	T	T	T	T	T	T	T	T	T	T	T	T	T	C	T	T	T	T	T	T	T	C	T	4	0	40	44/44
gi|53717639|ref|NC_006350.1|::117451	C	T	T	T	T	T	T	T	T	T	T	T	T	T	T	T	T	T	T	T	T	T	T	T	T	T	T	C	T	T	T	T	T	C	T	T	T	T	T	T	T	T	T	T	T	42	0	2	44/44
gi|53717639|ref|NC_006350.1|::117454	C	C	C	C	C	C	C	C	C	C	C	C	C	C	C	C	C	C	C	C	C	T	C	C	C	C	C	C	C	C	C	C	C	C	C	C	C	C	C	C	C	C	C	C	C	1	0	43	44/44
gi|53717639|ref|NC_006350.1|::117491	G	G	G	C	C	C	C	C	C	C	G	G	G	G	G	C	G	C	C	G	G	C	C	G	G	G	C	G	G	G	C	G	G	G	G	G	G	G	G	C	G	C	G	G	C	17	0	27	44/44
gi|53717639|ref|NC_006350.1|::117494	C	C	C	C	C	C	C	C	C	C	C	C	C	C	C	C	C	C	C	C	C	C	C	C	C	C	C	C	C	C	C	A	C	C	C	C	C	C	C	C	C	C	C	C	C	1	0	43	44/44
gi|53717639|ref|NC_006350.1|::117521	C	C	C	C	C	C	C	C	C	C	C	C	C	C	C	C	C	C	C	C	C	C	C	C	C	C	C	C	C	C	C	T	C	C	C	C	C	C	C	C	C	C	C	C	C	1	0	43	44/44
gi|53717639|ref|NC_006350.1|::117523	T	T	C	T	T	T	T	T	T	T	C	T	T	T	T	T	T	T	T	T	T	T	T	T	T	T	T	T	T	T	T	T	T	T	T	T	T	T	T	T	T	T	T	T	T	2	0	42	44/44
gi|53717639|ref|NC_006350.1|::117534	C	C	T	C	C	C	C	C	C	C	T	C	C	C	C	C	C	C	C	C	C	C	C	C	C	C	C	C	C	C	C	C	C	C	C	C	C	C	C	C	C	C	C	C	C	2	0	42	44/44
gi|53717639|ref|NC_006350.1|::117567	A	A	A	A	A	A	A	A	A	A	A	A	A	A	A	A	G	A	A	A	A	A	A	A	A	A	A	A	A	A	A	A	A	A	G	A	A	A	A	A	A	A	A	A	A	2	0	42	44/44
gi|53717639|ref|NC_006350.1|::117592	C	C	G	C	C	C	C	C	C	C	G	C	C	C	C	C	C	C	C	C	C	C	C	C	C	C	C	C	C	C	C	C	C	C	C	C	C	C	C	C	C	C	C	C	C	2	0	42	44/44
gi|53717639|ref|NC_006350.1|::117616	C	A	C	C	C	C	C	C	C	C	C	A	A	A	C	C	C	C	C	C	C	C	C	A	A	A	C	C	C	A	C	A	C	C	C	C	A	A	C	C	C	C	A	C	C	12	0	32	44/44
gi|53717639|ref|NC_006350.1|::117653	C	C	C	C	C	C	C	C	C	C	C	C	C	C	T	C	C	C	C	C	C	C	C	C	C	C	C	C	C	C	C	C	C	C	C	T	C	C	C	C	C	C	C	T	C	3	0	41	44/44
gi|53717639|ref|NC_006350.1|::117679	T	T	G	G	G	G	G	G	G	G	T	T	T	T	T	G	T	T	T	T	T	G	G	T	T	T	G	T	T	T	G	T	T	T	T	T	T	T	T	G	T	G	T	T	G	16	0	28	44/44
gi|53717639|ref|NC_006350.1|::117700	C	C	C	T	T	T	T	T	T	T	C	C	C	C	C	T	C	T	T	C	C	T	T	C	C	C	T	C	C	C	T	C	C	C	C	C	C	C	C	T	C	T	C	C	T	17	0	27	44/44
gi|53717639|ref|NC_006350.1|::117716	C	C	C	C	C	C	C	C	C	C	C	C	C	C	C	C	A	C	C	C	C	C	C	C	C	C	C	C	C	C	C	C	C	C	A	C	C	C	C	C	C	C	C	C	C	2	0	42	44/44
gi|53717639|ref|NC_006350.1|::117787	A	A	A	C	C	C	C	C	C	C	A	C	C	A	A	C	A	C	C	A	A	A	A	A	A	A	C	A	A	A	C	A	A	A	A	A	A	A	A	C	A	C	A	A	A	16	0	28	44/44
gi|53717639|ref|NC_006350.1|::117796	T	C	T	T	T	T	T	T	T	T	T	T	T	T	T	T	T	T	T	T	T	C	C	T	T	T	T	T	C	T	T	C	C	T	T	T	T	T	T	T	C	T	C	T	C	9	0	35	44/44
gi|53717639|ref|NC_006350.1|::117800	C	T	C	C	C	C	C	C	C	C	C	C	C	C	T	C	C	C	C	C	C	T	T	C	C	C	C	C	T	C	C	T	T	C	C	T	C	C	T	C	T	C	T	T	T	13	0	31	44/44
gi|53717639|ref|NC_006350.1|::117830	A	G	A	A	A	A	A	A	A	A	A	A	A	A	A	A	A	A	A	A	A	A	A	A	A	A	A	A	G	A	A	G	A	A	A	A	A	A	A	A	G	A	G	A	A	5	0	39	44/44
gi|53717639|ref|NC_006350.1|::117881	G	A	G	A	A	A	A	A	A	A	G	G	G	G	G	A	G	A	A	G	G	A	G	G	G	G	A	G	A	G	A	A	G	G	G	G	G	G	G	A	A	A	A	G	G	20	0	24	44/44
gi|53717639|ref|NC_006350.1|::117894	C	T	C	T	T	T	T	T	T	T	C	C	C	C	C	T	C	T	T	C	C	T	C	C	C	C	T	C	T	C	T	T	C	C	C	C	C	C	C	T	T	T	T	C	C	20	0	24	44/44
gi|53717639|ref|NC_006350.1|::118034	G	G	A	G	G	G	G	G	G	G	G	G	G	G	G	G	G	G	G	G	G	G	G	G	G	G	G	G	G	G	G	G	G	G	G	G	G	G	G	G	G	G	G	G	G	1	0	43	44/44
gi|53717639|ref|NC_006350.1|::118039	C	C	C	T	T	T	T	T	T	T	C	C	C	C	C	C	C	T	T	C	C	C	C	C	C	C	T	C	C	C	C	C	C	C	C	C	C	C	C	T	C	C	C	C	C	11	0	33	44/44
gi|53717639|ref|NC_006350.1|::118116	T	T	T	T	T	T	T	T	T	T	T	T	T	T	T	T	T	T	T	T	T	C	T	T	T	T	T	T	T	T	T	T	T	T	T	T	T	T	C	T	T	T	T	T	T	2	0	42	44/44
gi|53717639|ref|NC_006350.1|::118117	C	C	A	C	C	C	C	C	C	C	C	C	C	C	C	A	C	C	C	C	C	C	C	C	C	C	C	C	C	C	A	C	C	C	C	C	C	C	C	C	C	A	C	C	C	4	0	40	44/44
gi|53717639|ref|NC_006350.1|::118141	C	C	C	C	C	C	C	C	C	C	C	C	C	T	T	C	C	C	C	C	C	C	C	C	C	C	C	C	C	C	C	C	C	C	C	C	C	C	C	C	C	C	C	T	C	3	0	41	44/44
gi|53717639|ref|NC_006350.1|::118254	T	T	T	T	T	T	T	T	T	T	C	C	C	T	T	T	T	T	T	C	C	C	C	T	C	T	T	T	T	T	T	T	T	T	T	T	C	T	T	T	T	T	T	T	C	10	0	34	44/44
gi|53717639|ref|NC_006350.1|::118268	C	C	C	C	C	C	C	C	C	C	C	A	A	C	C	C	C	C	C	C	C	C	C	C	C	C	C	C	C	C	C	C	C	C	C	C	C	C	C	C	C	C	C	C	C	2	0	42	44/44
gi|53717639|ref|NC_006350.1|::118317	A	A	A	G	G	G	G	G	G	G	A	A	A	A	A	A	A	G	G	A	A	A	A	A	A	A	G	A	A	A	A	A	A	A	A	A	A	A	A	G	A	A	A	A	A	11	0	33	44/44
gi|53717639|ref|NC_006350.1|::118485	G	G	G	G	G	G	G	G	G	G	G	G	G	G	G	G	G	G	G	G	G	G	G	A	G	G	G	G	G	G	G	G	G	G	G	G	G	G	G	G	G	G	G	G	G	1	0	43	44/44
gi|53717639|ref|NC_006350.1|::118516	C	C	C	C	C	C	C	C	C	C	C	T	T	C	C	C	C	C	C	C	C	C	C	C	C	C	C	C	C	C	C	C	C	C	C	C	C	C	C	C	C	C	C	C	C	2	0	42	44/44
gi|53717639|ref|NC_006350.1|::118519	C	C	C	C	C	C	C	C	C	C	C	C	C	C	C	C	C	C	C	T	T	C	C	C	C	C	C	C	C	C	C	C	C	C	C	C	C	C	C	C	C	C	C	C	C	2	0	42	44/44
gi|53717639|ref|NC_006350.1|::118544	C	C	C	C	C	C	C	C	C	C	C	C	C	C	C	C	C	C	C	C	C	C	C	C	C	C	C	C	C	C	C	C	C	C	C	T	C	C	C	C	C	C	C	C	C	1	0	43	44/44
gi|53717639|ref|NC_006350.1|::118586	C	C	C	C	C	C	C	C	C	C	C	C	C	C	C	C	C	C	C	C	C	C	C	C	T	C	C	C	C	C	C	C	C	C	C	C	T	C	C	C	C	C	C	C	C	2	0	42	44/44
gi|53717639|ref|NC_006350.1|::118601	G	G	G	G	G	G	A	A	A	A	G	G	G	G	G	G	G	G	G	G	G	G	G	G	G	G	G	G	G	G	G	G	G	G	G	G	G	G	G	G	G	G	G	G	G	4	0	40	44/44
gi|53717639|ref|NC_006350.1|::118691	G	G	G	G	G	G	G	G	G	G	G	G	G	G	G	G	G	G	G	G	G	G	G	G	G	G	G	G	G	A	G	G	G	G	G	G	G	G	G	G	G	G	G	G	G	1	0	43	44/44
gi|53717639|ref|NC_006350.1|::118718	T	C	C	C	C	C	C	C	C	C	C	C	C	C	C	C	C	C	C	C	C	C	C	C	C	C	C	T	C	C	C	C	C	T	C	C	C	C	C	C	C	C	C	C	C	42	0	2	44/44
gi|53717639|ref|NC_006350.1|::118890	T	T	T	T	T	T	T	T	T	T	C	T	T	C	T	T	T	T	T	T	T	C	T	T	T	T	T	T	T	T	T	T	T	T	T	T	T	T	T	T	T	T	T	T	T	3	0	41	44/44
gi|53717639|ref|NC_006350.1|::118892	G	G	G	G	G	G	G	G	G	G	G	G	G	G	A	G	G	A	A	G	G	G	A	A	G	G	G	G	G	G	G	G	A	G	G	G	G	A	A	G	G	G	G	A	A	10	0	34	44/44
gi|53717639|ref|NC_006350.1|::118982	C	C	C	C	C	C	C	C	C	C	C	C	C	C	C	C	C	C	C	A	A	C	C	C	C	C	C	C	C	C	C	C	C	C	C	C	C	C	C	C	C	C	C	C	C	2	0	42	44/44
gi|53717639|ref|NC_006350.1|::119029	G	A	A	G	G	G	A	A	A	A	A	A	A	A	A	A	A	A	A	G	G	A	G	A	G	G	G	G	A	G	A	A	G	G	A	A	G	A	G	G	A	A	A	A	G	27	0	17	44/44
gi|53717639|ref|NC_006350.1|::119089	G	A	A	G	G	G	G	G	G	G	G	G	G	G	G	A	A	G	G	G	G	G	G	G	G	G	G	G	A	G	A	A	G	G	A	A	G	G	G	G	A	A	A	G	G	12	0	32	44/44
gi|53717639|ref|NC_006350.1|::119122	T	T	T	T	T	T	T	T	T	T	T	T	T	T	T	T	T	T	T	T	T	T	T	T	T	G	T	T	T	T	T	T	T	T	T	T	T	T	T	T	T	T	T	T	T	1	0	43	44/44
gi|53717639|ref|NC_006350.1|::119154	A	A	A	A	A	A	A	A	A	A	A	A	A	A	A	A	A	A	A	A	A	A	A	A	G	A	A	A	A	A	A	A	A	A	A	A	G	A	A	A	A	A	A	A	A	2	0	42	44/44
gi|53717639|ref|NC_006350.1|::119223	A	A	A	A	A	A	A	A	A	A	A	A	A	G	A	A	A	A	A	A	A	A	A	A	A	A	A	A	A	A	A	A	A	A	A	A	A	A	A	A	A	A	A	A	A	1	0	43	44/44
gi|53717639|ref|NC_006350.1|::119246	A	G	G	A	A	A	A	A	A	A	G	A	A	G	A	G	G	A	A	A	A	G	G	A	G	A	A	A	G	G	G	G	A	A	G	G	G	A	A	A	G	G	G	A	G	20	0	24	44/44
gi|53717639|ref|NC_006350.1|::119252	C	C	C	C	C	C	C	C	C	C	C	C	C	C	C	C	C	C	C	C	C	C	T	C	C	C	C	C	C	C	C	C	C	C	C	C	C	C	C	C	C	C	C	C	T	2	0	42	44/44
gi|53717639|ref|NC_006350.1|::119346	A	A	A	A	A	A	A	A	A	A	A	A	A	A	A	A	A	A	A	A	A	A	A	A	A	A	A	A	A	A	A	A	G	A	A	A	A	A	A	A	A	A	A	A	A	1	0	43	44/44
gi|53717639|ref|NC_006350.1|::119376	G	A	G	G	G	G	G	G	G	G	A	G	G	G	G	G	A	G	G	G	G	G	G	G	G	G	G	G	A	G	G	G	G	G	A	A	G	G	G	G	A	G	A	G	G	8	0	36	44/44
gi|53717639|ref|NC_006350.1|::119416	C	C	C	C	C	C	C	C	C	C	C	C	C	T	C	C	C	C	C	C	C	T	C	C	C	C	C	C	C	T	C	C	C	C	C	C	C	C	C	C	C	C	C	C	C	3	0	41	44/44
gi|53717639|ref|NC_006350.1|::119420	C	C	C	C	C	C	C	C	C	C	C	C	C	C	C	C	C	C	C	C	C	C	C	C	C	C	T	C	C	C	C	C	C	C	C	C	C	C	C	T	C	C	C	C	C	2	0	42	44/44
gi|53717639|ref|NC_006350.1|::119426	C	C	C	T	T	T	T	T	T	T	C	C	C	C	T	C	C	T	T	C	C	C	C	C	C	C	C	C	C	C	C	C	C	C	C	C	C	T	C	C	C	C	C	T	C	12	0	32	44/44
gi|53717639|ref|NC_006350.1|::119444	C	T	T	C	C	C	C	C	C	C	T	C	C	C	C	T	T	C	C	C	C	C	C	C	C	C	C	C	T	C	T	T	C	C	T	C	C	C	C	C	T	T	T	C	C	12	0	32	44/44
gi|53717639|ref|NC_006350.1|::119509	C	C	C	C	C	C	C	C	C	C	C	C	C	T	C	C	C	C	C	C	C	C	C	C	C	C	C	C	C	C	C	C	C	C	C	C	C	C	C	C	C	C	C	C	C	1	0	43	44/44
gi|53717639|ref|NC_006350.1|::119590	A	A	C	C	C	C	A	A	A	A	A	A	A	A	C	C	A	C	C	A	A	A	A	A	A	A	A	A	A	A	C	C	A	A	A	C	A	C	A	A	A	C	A	C	A	14	0	30	44/44
gi|53717639|ref|NC_006350.1|::119639	T	T	T	T	T	T	T	T	T	T	T	T	T	T	T	T	T	T	T	T	T	T	A	T	T	T	T	T	T	T	T	T	T	T	T	T	T	T	T	T	T	T	T	T	A	2	0	42	44/44
gi|53717639|ref|NC_006350.1|::119653	A	A	A	A	A	A	A	A	A	A	A	A	A	A	A	A	A	A	A	A	A	A	G	A	A	A	A	A	A	A	A	A	A	A	A	A	A	A	A	A	A	A	A	A	G	2	0	42	44/44
gi|53717639|ref|NC_006350.1|::119716	C	C	C	C	C	C	C	C	C	C	C	C	C	C	C	C	C	C	C	C	C	C	C	C	T	C	C	C	C	C	C	C	C	C	C	C	T	C	C	C	C	C	C	C	C	2	0	42	44/44
gi|53717639|ref|NC_006350.1|::119744	C	C	C	C	C	C	C	C	C	C	C	C	C	C	C	C	C	C	C	C	C	C	C	C	T	C	C	C	C	C	C	C	C	C	C	T	T	C	C	C	C	C	C	C	C	3	0	41	44/44
gi|53717639|ref|NC_006350.1|::119751	T	T	T	T	T	T	T	T	T	T	T	T	T	T	T	T	T	T	T	T	T	T	T	T	C	T	T	T	T	T	T	T	T	T	T	T	C	T	T	T	T	T	T	T	T	2	0	42	44/44
gi|53717639|ref|NC_006350.1|::119873	C	C	C	C	C	C	C	C	C	C	C	C	C	C	C	C	C	C	C	C	C	C	C	C	C	C	C	C	C	T	C	C	C	C	C	C	C	C	C	C	C	C	C	C	C	1	0	43	44/44
gi|53717639|ref|NC_006350.1|::119924	G	G	G	G	G	G	G	G	G	G	G	G	G	G	G	G	G	G	G	G	G	G	G	G	G	G	G	G	G	A	G	G	G	G	G	G	G	G	G	G	G	G	G	G	G	1	0	43	44/44
gi|53717639|ref|NC_006350.1|::119972	T	T	T	T	T	T	T	T	T	T	T	T	T	T	T	T	T	T	T	T	T	T	T	T	T	T	T	T	T	T	T	T	T	T	T	G	T	T	T	T	T	T	T	T	T	1	0	43	44/44
gi|53717639|ref|NC_006350.1|::119988	C	C	C	C	C	C	C	C	C	C	C	C	C	C	C	C	C	C	C	C	C	C	C	C	C	C	C	C	T	C	C	C	C	C	C	C	C	C	C	C	C	C	C	C	C	1	0	43	44/44
gi|53717639|ref|NC_006350.1|::120011	A	G	G	G	G	G	G	A	A	A	G	G	G	G	G	G	G	G	G	G	G	G	G	G	G	A	A	A	G	G	G	G	G	A	G	G	G	G	G	A	G	G	G	G	G	36	0	8	44/44
gi|53717639|ref|NC_006350.1|::120046	C	C	C	C	C	C	C	C	C	C	C	C	C	C	C	C	C	C	C	C	C	C	C	C	C	C	C	C	C	C	C	C	C	C	C	C	C	C	T	C	C	C	C	C	C	1	0	43	44/44
gi|53717639|ref|NC_006350.1|::120196	T	C	C	T	T	T	C	T	T	T	C	C	C	C	C	C	C	C	C	C	C	C	C	C	C	T	T	T	C	C	C	C	C	T	C	C	C	C	C	T	C	C	C	C	C	33	0	11	44/44
gi|53717639|ref|NC_006350.1|::120326	A	G	A	A	A	A	A	A	A	A	A	G	G	A	A	A	A	A	A	A	A	A	A	A	A	A	A	A	G	A	A	G	A	A	A	A	A	A	A	A	A	G	G	A	A	7	0	37	44/44
gi|53717639|ref|NC_006350.1|::120649	G	G	G	A	A	A	G	A	A	A	G	G	G	G	G	G	G	G	G	G	G	G	G	A	G	A	A	G	G	A	G	G	G	G	G	G	G	G	G	A	G	G	G	G	G	11	0	33	44/44
gi|53717639|ref|NC_006350.1|::120725	C	C	C	C	C	C	C	C	C	C	C	C	C	C	C	C	C	C	C	C	C	C	C	C	C	C	C	C	C	C	C	C	C	C	C	T	C	C	C	C	C	C	C	C	C	1	0	43	44/44
gi|53717639|ref|NC_006350.1|::120729	C	C	C	T	T	T	T	T	T	T	T	C	C	T	C	T	C	T	T	T	T	T	C	T	C	T	T	C	C	T	T	C	C	C	C	C	C	T	C	T	C	C	C	C	C	22	0	22	44/44
gi|53717639|ref|NC_006350.1|::120764	C	C	C	C	C	C	C	C	C	C	C	C	C	C	C	C	T	C	C	C	C	C	T	C	C	C	C	C	C	C	C	C	T	C	T	C	C	C	C	C	C	C	C	C	T	5	0	39	44/44
gi|53717639|ref|NC_006350.1|::120798	C	C	G	C	C	C	C	C	C	C	C	C	C	C	C	C	G	C	C	C	C	C	C	C	G	C	C	C	C	C	C	C	C	C	G	C	G	C	C	C	C	C	C	C	C	5	0	39	44/44
gi|53717639|ref|NC_006350.1|::120930	C	C	C	C	C	C	C	C	C	C	C	C	C	C	C	C	C	C	C	C	C	C	T	C	C	C	C	C	C	C	C	C	C	C	C	T	C	C	C	C	C	C	C	C	T	3	0	41	44/44
gi|53717639|ref|NC_006350.1|::120973	G	G	G	G	G	G	G	G	G	G	G	G	G	G	G	G	G	G	G	G	G	G	A	G	G	G	G	G	G	G	G	G	G	G	G	G	G	G	G	G	G	G	G	G	A	2	0	42	44/44
gi|53717639|ref|NC_006350.1|::121021	C	C	C	C	C	C	C	C	C	C	C	C	C	C	C	C	C	C	C	C	C	C	C	C	C	C	C	C	C	C	C	C	C	C	C	C	C	C	T	C	C	C	C	C	C	1	0	43	44/44
gi|53717639|ref|NC_006350.1|::121136	C	C	C	C	C	C	C	C	C	C	C	C	C	C	C	C	C	C	C	C	C	C	C	C	C	C	C	C	C	C	C	C	C	C	C	A	C	C	C	C	C	C	C	C	C	1	0	43	44/44
gi|53717639|ref|NC_006350.1|::121137	C	C	C	C	C	C	C	C	C	C	C	C	C	C	C	C	T	C	C	C	C	C	C	C	C	C	C	C	C	C	C	C	C	C	T	C	C	C	C	C	C	C	C	C	C	2	0	42	44/44
gi|53717639|ref|NC_006350.1|::121146	G	A	G	G	G	G	G	G	G	G	G	G	G	G	G	G	G	G	G	G	G	G	G	G	G	G	G	G	G	G	G	G	G	G	G	G	G	G	G	G	G	G	A	G	G	2	0	42	44/44
gi|53717639|ref|NC_006350.1|::121190	G	G	G	G	G	G	G	G	G	G	G	G	G	G	G	G	G	G	G	G	G	G	G	G	G	G	G	G	G	A	G	G	G	G	G	G	G	G	G	G	G	G	G	G	G	1	0	43	44/44
gi|53717639|ref|NC_006350.1|::121231	T	C	C	T	T	T	C	T	T	T	C	C	C	C	T	C	C	T	T	C	C	C	C	T	C	T	T	T	C	T	C	C	C	T	C	C	C	T	C	T	C	C	C	T	C	26	0	18	44/44
gi|53717639|ref|NC_006350.1|::121264	G	A	A	G	G	G	A	G	G	G	A	G	G	A	G	A	A	G	G	A	A	A	A	G	A	G	G	G	A	G	A	A	A	G	A	A	A	G	G	G	A	G	A	G	A	22	0	22	44/44
gi|53717639|ref|NC_006350.1|::121516	C	T	T	C	C	C	C	C	C	C	C	C	C	C	C	C	T	C	C	C	C	C	C	C	C	C	C	C	T	C	C	T	T	C	T	C	C	C	C	C	C	C	T	C	C	8	0	36	44/44
gi|53717639|ref|NC_006350.1|::121654	C	C	C	C	C	C	C	C	C	C	C	C	C	C	C	C	C	C	C	C	C	C	C	T	C	C	C	C	C	C	C	C	C	C	C	C	C	C	C	C	C	C	C	C	C	1	0	43	44/44
gi|53717639|ref|NC_006350.1|::121663	C	C	C	C	C	C	C	C	C	C	C	T	T	T	C	C	C	C	C	C	C	T	C	C	C	C	C	C	C	T	C	C	C	C	C	C	C	C	C	C	C	T	C	C	C	6	0	38	44/44
gi|53717639|ref|NC_006350.1|::121675	G	G	G	G	G	G	A	G	G	G	A	A	A	A	G	A	G	G	G	A	A	A	A	G	A	G	G	G	G	G	A	G	G	G	G	G	A	G	A	G	A	A	G	G	A	17	0	27	44/44
gi|53717639|ref|NC_006350.1|::121726	G	G	G	G	G	G	G	G	G	G	G	G	G	G	G	G	G	G	G	G	G	G	A	G	G	G	G	G	G	G	G	G	G	G	G	G	G	G	G	G	G	G	G	G	A	2	0	42	44/44
gi|53717639|ref|NC_006350.1|::121791	G	G	G	G	G	G	A	G	G	G	A	G	G	G	G	A	G	G	G	A	A	G	A	G	G	G	G	G	G	G	A	G	G	G	G	G	G	G	G	G	A	G	G	G	A	9	0	35	44/44
gi|53717639|ref|NC_006350.1|::121843	C	C	C	C	C	C	C	T	T	T	C	C	C	C	C	C	C	C	C	C	C	C	C	C	C	C	C	C	C	C	C	C	C	C	C	C	C	C	C	C	C	C	C	C	C	3	0	41	44/44
gi|53717639|ref|NC_006350.1|::121950	A	G	G	G	G	G	G	A	A	A	G	G	G	G	G	G	G	A	A	G	G	G	G	G	G	A	A	A	G	A	G	G	G	A	G	G	G	A	G	A	G	G	G	G	G	32	0	12	44/44
gi|53717639|ref|NC_006350.1|::121981	C	C	C	C	C	C	C	C	C	C	C	C	C	C	C	C	C	C	C	C	C	C	T	C	C	C	C	C	C	C	C	C	C	C	C	C	C	C	C	C	C	C	C	C	T	2	0	42	44/44
gi|53717639|ref|NC_006350.1|::122074	C	C	C	C	C	C	C	C	C	C	C	C	C	C	C	C	C	C	C	C	C	C	T	C	C	C	C	C	C	C	C	C	C	C	C	C	C	C	C	C	C	C	C	C	T	2	0	42	44/44
gi|53717639|ref|NC_006350.1|::122089	C	T	C	C	C	C	T	C	C	C	T	C	C	T	C	T	T	C	C	T	T	C	C	C	C	C	C	C	C	C	T	C	C	C	T	T	C	C	T	C	C	C	T	C	C	13	0	31	44/44
gi|53717639|ref|NC_006350.1|::122093	C	C	C	C	C	C	C	C	C	C	C	C	C	C	C	C	C	C	C	C	C	C	C	C	C	C	C	C	C	C	C	C	T	C	C	C	C	C	C	C	C	C	C	C	C	1	0	43	44/44
gi|53717639|ref|NC_006350.1|::122170	C	C	C	C	C	C	T	C	C	C	T	C	C	T	C	T	C	C	C	C	C	C	C	C	C	C	C	C	C	C	T	C	C	C	C	C	C	C	C	C	C	C	C	C	C	5	0	39	44/44
gi|53717639|ref|NC_006350.1|::122179	A	G	G	A	A	A	G	A	A	A	G	A	A	G	G	G	G	A	A	A	A	A	G	G	G	A	A	A	G	A	G	G	A	A	G	G	G	A	G	A	G	A	G	G	G	22	0	22	44/44
gi|53717639|ref|NC_006350.1|::122207	C	C	C	C	C	C	G	C	C	C	G	C	C	G	C	G	G	C	C	C	C	C	C	C	C	C	C	C	C	C	G	C	C	C	G	C	C	C	C	C	C	C	C	C	C	7	0	37	44/44
gi|53717639|ref|NC_006350.1|::122213	T	C	T	T	T	T	C	T	T	T	C	T	T	C	C	C	C	T	T	T	T	T	T	C	C	T	T	T	C	T	C	C	C	T	C	T	C	T	T	T	T	T	C	C	T	17	0	27	44/44
gi|53717639|ref|NC_006350.1|::122256	C	A	A	C	C	C	A	C	C	C	A	C	C	A	A	A	A	C	C	C	C	C	A	C	A	C	C	C	C	C	A	C	A	C	A	A	A	C	A	C	A	C	A	A	A	20	0	24	44/44
gi|53717639|ref|NC_006350.1|::122320	G	G	G	G	G	G	G	G	G	G	G	G	G	G	A	G	G	G	G	G	G	G	A	G	G	G	G	G	G	G	G	G	G	G	G	G	G	G	G	G	A	G	G	A	A	5	0	39	44/44
gi|53717639|ref|NC_006350.1|::122321	G	G	G	G	G	G	A	G	G	G	A	G	G	A	G	A	A	G	G	G	G	G	G	G	G	G	G	G	G	G	A	G	G	G	A	G	G	G	G	G	G	G	G	G	G	7	0	37	44/44
gi|53717639|ref|NC_006350.1|::122325	A	G	G	A	A	A	A	A	A	A	A	A	A	A	A	A	A	A	A	A	A	A	A	A	A	A	A	A	A	A	A	A	G	A	A	G	A	A	G	A	A	A	G	A	A	6	0	38	44/44
gi|53717639|ref|NC_006350.1|::122470	C	T	T	T	T	T	T	T	T	T	T	T	T	T	T	T	T	C	C	C	C	T	T	T	C	C	C	C	T	C	T	T	T	C	T	T	C	C	T	C	T	T	T	T	T	31	0	13	44/44
gi|53717639|ref|NC_006350.1|::122476	C	C	C	C	C	C	C	C	C	C	C	C	C	C	T	C	T	C	C	C	C	C	T	C	C	C	C	C	C	C	C	C	C	C	T	C	C	C	T	C	T	C	C	T	T	8	0	36	44/44
gi|53717639|ref|NC_006350.1|::122487	A	G	G	A	A	A	G	A	A	A	G	A	A	G	A	G	A	A	A	A	A	A	A	A	G	A	A	A	A	A	G	A	T	A	A	G	G	A	A	A	A	A	G	A	A	12	0	32	44/44
gi|53717639|ref|NC_006350.1|::122494	C	T	T	C	C	C	T	C	C	C	T	C	C	T	C	T	C	C	C	C	C	C	C	C	T	C	C	C	C	C	T	C	T	C	C	T	T	C	T	C	C	C	T	C	C	13	0	31	44/44
gi|53717639|ref|NC_006350.1|::122513	C	T	C	C	C	C	C	C	C	C	C	C	C	C	C	C	C	C	C	C	C	C	C	C	T	C	C	C	C	C	C	C	C	C	C	C	T	C	T	C	C	C	T	C	C	5	0	39	44/44
gi|53717639|ref|NC_006350.1|::122579	G	G	G	C	C	C	C	C	C	C	G	C	C	C	C	C	C	G	G	G	G	G	C	C	C	C	G	G	C	C	C	C	G	G	C	C	C	G	G	G	C	C	G	C	C	28	0	16	44/44
gi|53717639|ref|NC_006350.1|::122626	A	A	A	A	A	A	G	G	G	G	A	A	A	G	A	G	A	A	A	A	A	A	A	A	A	A	A	A	G	A	G	G	A	A	A	A	A	A	A	A	A	G	A	A	A	10	0	34	44/44
gi|53717639|ref|NC_006350.1|::122699	T	T	T	C	C	C	C	C	C	C	T	C	C	C	C	C	C	T	T	T	T	T	C	C	C	C	T	T	C	C	C	C	T	T	C	C	C	T	T	T	C	C	T	C	C	28	0	16	44/44
gi|53717639|ref|NC_006350.1|::122705	G	T	G	G	G	G	G	G	G	G	G	G	G	G	G	G	G	G	G	G	G	T	G	G	G	G	G	G	G	G	G	G	T	G	G	G	G	G	T	G	G	G	T	G	G	5	0	39	44/44
gi|53717639|ref|NC_006350.1|::122790	G	A	G	G	G	G	G	G	G	G	G	G	G	G	G	G	G	G	G	G	G	A	G	G	G	G	G	G	G	G	G	G	A	G	G	G	G	G	A	G	G	G	A	G	G	5	0	39	44/44
gi|53717639|ref|NC_006350.1|::122800	G	G	G	G	G	G	G	G	G	G	G	G	G	G	G	G	G	G	G	G	G	G	G	G	G	G	G	G	G	G	G	G	A	G	G	G	G	G	G	G	G	G	G	G	G	1	0	43	44/44
gi|53717639|ref|NC_006350.1|::122945	A	A	A	A	A	A	A	A	A	A	A	A	A	A	G	A	A	A	A	A	A	G	A	A	A	A	A	A	A	A	A	A	A	A	A	A	A	A	A	A	A	A	A	G	A	3	0	41	44/44
gi|53717639|ref|NC_006350.1|::122951	G	A	G	G	G	G	G	G	G	G	G	G	G	G	G	G	G	G	G	G	G	A	G	G	G	G	G	G	G	G	G	G	G	G	G	G	G	G	A	G	G	G	A	G	G	4	0	40	44/44
gi|53717639|ref|NC_006350.1|::122995	C	C	C	C	C	C	T	T	T	T	C	C	C	T	C	T	C	C	C	C	C	C	C	C	C	C	C	C	T	C	T	T	C	C	C	C	C	C	C	C	C	T	C	C	C	10	0	34	44/44
gi|53717639|ref|NC_006350.1|::123326	C	T	C	T	T	T	C	T	T	T	C	T	T	T	T	T	T	C	C	C	C	T	C	C	T	C	C	C	T	C	T	T	T	C	T	T	T	C	C	C	T	T	T	T	C	26	0	18	44/44
gi|53717639|ref|NC_006350.1|::127400	C	C	C	C	C	C	C	T	T	T	C	C	C	C	C	C	C	C	C	C	C	C	C	C	C	C	C	C	C	C	C	T	C	C	C	C	C	C	C	C	C	C	C	C	C	4	0	40	44/44
gi|53717639|ref|NC_006350.1|::127403	G	G	G	G	G	G	G	G	G	G	G	G	G	T	G	T	G	G	G	G	G	G	G	T	G	G	T	G	G	G	T	G	G	G	G	G	G	G	G	T	A	T	G	G	G	8	0	36	44/44
gi|53717639|ref|NC_006350.1|::127406	T	T	T	T	T	T	T	A	A	A	T	T	T	A	T	A	T	T	T	T	T	T	T	A	T	T	A	T	T	T	A	A	T	T	T	T	T	T	T	A	T	A	T	T	T	11	0	33	44/44
gi|53717639|ref|NC_006350.1|::127408	T	C	C	C	C	C	C	T	T	T	C	T	T	A	T	A	C	T	T	C	C	C	C	A	T	C	A	T	T	C	A	T	C	T	C	C	T	T	C	A	C	A	C	T	C	28	0	16	44/44
gi|53717639|ref|NC_006350.1|::127409	C	C	C	C	C	C	C	C	C	C	C	A	A	C	C	C	C	C	C	C	C	C	C	C	C	C	C	C	C	C	C	C	C	C	C	C	C	C	C	C	A	C	C	C	C	3	0	41	44/44
gi|53717639|ref|NC_006350.1|::127496	G	G	G	G	G	G	G	G	G	G	G	G	G	G	G	G	G	G	G	G	G	G	G	G	A	G	G	G	G	G	G	G	G	G	G	G	A	G	G	G	G	G	G	G	G	2	0	42	44/44
gi|53717639|ref|NC_006350.1|::127498	A	G	A	A	A	A	A	A	A	A	A	A	A	G	A	A	A	A	A	A	A	A	A	A	A	A	A	A	A	A	A	A	A	A	A	A	A	A	A	A	A	A	G	A	A	3	0	41	44/44
gi|53717639|ref|NC_006350.1|::127702	T	T	T	T	T	T	T	T	T	T	T	T	T	T	T	T	C	T	T	T	T	T	T	T	T	T	T	T	T	T	T	T	T	T	C	T	T	T	T	T	T	T	T	T	T	2	0	42	44/44
gi|53717639|ref|NC_006350.1|::127791	G	G	G	G	G	G	G	G	G	G	G	G	G	G	G	G	A	G	G	G	G	G	G	G	G	G	G	G	G	G	G	G	G	G	A	G	G	G	G	G	G	G	G	G	G	2	0	42	44/44
gi|53717639|ref|NC_006350.1|::127887	A	A	A	A	A	A	A	A	A	A	A	A	A	A	A	A	G	A	A	A	A	A	A	A	A	A	A	A	A	A	A	A	A	A	G	A	A	A	A	A	A	A	A	A	A	2	0	42	44/44
gi|53717639|ref|NC_006350.1|::128212	G	G	G	G	G	G	G	T	T	T	G	G	G	G	G	G	G	G	G	G	G	G	G	G	G	G	G	G	T	G	G	T	G	G	G	G	G	G	G	G	G	G	G	G	G	5	0	39	44/44
gi|53717639|ref|NC_006350.1|::128320	C	C	C	T	T	T	C	C	C	C	C	C	C	C	C	C	T	C	C	T	T	C	C	C	T	C	C	C	C	C	C	C	C	C	T	C	T	C	C	C	C	C	C	C	C	9	0	35	44/44
gi|53717639|ref|NC_006350.1|::128324	C	C	C	C	C	C	C	C	C	C	C	C	C	C	G	C	C	C	C	C	C	C	C	C	C	C	C	C	C	C	C	C	C	C	C	C	C	C	C	C	C	C	C	G	C	2	0	42	44/44
gi|53717639|ref|NC_006350.1|::128329	T	T	T	T	T	T	T	T	T	T	T	T	T	C	C	T	T	T	T	T	T	T	T	T	T	T	T	T	T	T	T	T	T	T	T	T	T	T	T	T	T	T	T	C	T	3	0	41	44/44
gi|53717639|ref|NC_006350.1|::128416	A	G	A	A	A	A	A	A	A	A	A	A	A	A	A	A	A	A	A	A	A	A	A	A	A	A	A	A	A	A	A	A	A	A	A	A	A	A	A	A	A	A	G	A	A	2	0	42	44/44
gi|53717639|ref|NC_006350.1|::128617	C	C	C	C	C	C	C	C	C	C	C	C	C	C	C	C	T	C	C	C	C	C	C	C	C	C	C	C	C	C	C	C	C	C	T	C	C	C	C	C	C	C	C	C	C	2	0	42	44/44
gi|53717639|ref|NC_006350.1|::128707	C	C	C	C	C	C	C	C	C	C	C	C	C	C	C	C	T	C	C	C	C	C	C	C	C	C	C	C	C	C	C	C	C	C	T	C	C	C	C	C	C	C	C	C	C	2	0	42	44/44
gi|53717639|ref|NC_006350.1|::128759	G	G	G	G	G	G	G	G	G	G	G	G	G	G	T	G	T	G	G	G	G	G	T	G	G	G	G	G	G	G	G	G	G	G	T	T	G	G	G	G	G	G	G	T	T	7	0	37	44/44
gi|53717639|ref|NC_006350.1|::128818	C	C	C	C	C	C	C	C	C	C	C	C	C	C	C	C	C	C	C	C	C	C	C	C	T	C	C	C	C	C	C	C	C	C	C	C	T	C	C	C	C	C	C	C	C	2	0	42	44/44
gi|53717639|ref|NC_006350.1|::128845	G	G	G	A	A	A	G	G	G	G	G	G	G	G	G	G	G	G	G	G	G	G	G	G	G	G	G	G	G	G	G	G	G	G	G	G	G	G	G	G	G	G	G	G	G	3	0	41	44/44
gi|53717639|ref|NC_006350.1|::128891	C	C	C	C	C	C	C	C	C	C	C	C	C	C	C	C	T	C	C	C	C	C	C	C	C	C	C	C	C	C	C	C	C	C	T	C	C	C	C	C	C	C	C	C	C	2	0	42	44/44
gi|53717639|ref|NC_006350.1|::128893	T	T	T	T	T	T	T	T	T	T	T	T	T	T	C	T	T	T	T	T	T	T	T	T	C	T	T	T	T	T	T	T	T	T	T	T	C	T	T	T	T	T	T	C	T	4	0	40	44/44
gi|53717639|ref|NC_006350.1|::128973	A	A	A	A	A	A	A	A	A	A	A	A	A	A	A	A	A	A	A	A	A	A	A	A	A	A	A	A	A	A	A	A	A	A	A	A	A	A	G	A	A	A	A	A	A	1	0	43	44/44
gi|53717639|ref|NC_006350.1|::129158	C	C	C	C	C	C	C	C	C	C	C	C	C	C	C	C	C	C	C	C	C	C	C	C	C	T	C	C	C	C	C	C	C	C	C	C	C	C	C	C	C	C	C	C	C	1	0	43	44/44
gi|53717639|ref|NC_006350.1|::129345	C	T	C	C	C	C	C	C	C	C	C	C	C	T	C	C	C	C	C	C	C	C	T	C	C	C	C	C	C	C	C	C	C	C	C	T	C	C	C	C	C	C	T	C	T	6	0	38	44/44
gi|53717639|ref|NC_006350.1|::129451	C	T	C	C	C	C	C	C	C	C	C	C	C	T	T	C	T	C	C	C	C	C	T	C	T	C	C	C	C	C	C	C	T	C	T	C	T	C	T	C	C	C	T	T	T	13	0	31	44/44
gi|53717639|ref|NC_006350.1|::129608	G	G	G	G	G	G	G	G	G	G	G	G	G	G	G	G	G	G	G	A	A	G	G	G	G	G	G	G	G	G	G	G	G	G	G	G	G	G	G	G	G	G	G	G	G	2	0	42	44/44
gi|53717639|ref|NC_006350.1|::129653	G	G	G	G	G	G	G	G	G	G	G	G	G	G	G	G	G	G	G	G	G	G	G	G	G	G	G	G	G	A	G	G	G	G	G	G	G	G	G	G	G	G	G	G	G	1	0	43	44/44
gi|53717639|ref|NC_006350.1|::129746	C	T	C	C	C	C	C	C	C	C	C	C	C	C	C	C	C	C	C	C	C	C	C	C	C	C	C	C	C	C	C	C	C	C	C	C	C	C	C	C	C	C	T	C	C	2	0	42	44/44
gi|53717639|ref|NC_006350.1|::129767	A	G	A	A	A	A	A	A	A	A	A	A	A	G	A	A	A	A	A	A	A	G	A	A	A	A	A	A	A	A	A	A	A	A	A	G	A	A	A	A	A	A	G	A	A	5	0	39	44/44
gi|53717639|ref|NC_006350.1|::129809	C	C	C	C	C	C	T	C	C	C	C	C	C	C	T	C	T	C	C	C	C	C	C	C	T	C	C	C	C	C	C	C	T	C	T	C	T	C	T	C	C	C	C	T	C	9	0	35	44/44
gi|53717639|ref|NC_006350.1|::129866	C	T	C	C	C	C	T	C	C	C	C	C	C	C	T	C	T	C	C	T	T	C	C	T	T	C	T	C	C	C	C	C	T	C	T	C	T	C	T	T	C	C	T	T	C	16	0	28	44/44
gi|53717639|ref|NC_006350.1|::129881	A	G	A	A	A	A	G	A	A	A	A	A	A	G	G	A	G	A	A	G	G	G	G	G	G	A	G	A	A	A	A	A	G	A	G	G	G	A	G	G	A	A	G	G	G	21	0	23	44/44
gi|53717639|ref|NC_006350.1|::129905	A	G	A	A	A	A	G	A	A	A	A	A	A	G	G	A	G	A	A	G	G	G	G	G	G	A	G	A	A	G	A	A	G	A	G	G	G	A	G	G	A	A	G	G	G	22	0	22	44/44
gi|53717639|ref|NC_006350.1|::129925	G	G	G	G	G	G	G	G	G	G	G	G	G	G	G	G	G	G	G	G	G	G	G	G	G	G	G	G	G	G	G	G	G	G	G	A	G	G	G	G	G	G	G	G	G	1	0	43	44/44
gi|53717639|ref|NC_006350.1|::130201	T	C	T	T	T	T	T	T	T	T	T	T	T	C	C	T	C	T	T	C	C	C	T	C	T	T	C	T	T	C	T	T	T	T	C	C	T	T	C	C	C	T	C	C	T	17	0	27	44/44
gi|53717639|ref|NC_006350.1|::130296	G	G	G	G	G	G	G	G	G	G	G	G	G	G	G	G	G	G	G	G	G	A	G	G	G	G	G	G	G	G	G	G	G	G	G	A	G	G	G	G	G	G	G	G	G	2	0	42	44/44
gi|53717639|ref|NC_006350.1|::130305	T	T	T	T	T	T	T	T	T	T	T	T	T	T	T	T	T	T	T	T	T	T	T	T	T	T	T	T	T	T	T	T	T	T	T	T	T	T	G	T	T	T	T	T	T	1	0	43	44/44
gi|53717639|ref|NC_006350.1|::130323	A	A	A	A	A	A	A	A	A	A	A	A	A	A	A	A	G	A	A	A	A	A	A	A	A	A	A	A	A	A	A	A	A	A	G	A	A	A	A	A	A	A	A	A	A	2	0	42	44/44
gi|53717639|ref|NC_006350.1|::130324	C	A	C	C	C	C	C	C	C	C	C	C	C	A	A	C	C	C	C	A	A	A	C	C	C	C	C	C	C	C	C	C	C	C	C	A	C	C	C	C	A	C	A	A	C	10	0	34	44/44
gi|53717639|ref|NC_006350.1|::130334	A	A	G	G	G	G	G	A	A	A	G	G	G	A	A	G	A	G	G	A	A	A	G	G	G	G	G	A	A	A	G	A	A	A	A	A	G	G	A	G	A	G	A	A	G	22	0	22	44/44
gi|53717639|ref|NC_006350.1|::130399	A	A	T	T	T	T	T	T	T	T	T	T	T	A	A	T	T	T	T	A	A	A	T	T	T	T	T	A	T	T	T	T	A	A	T	A	T	T	A	T	A	T	A	A	T	30	0	14	44/44
gi|53717639|ref|NC_006350.1|::130453	T	T	T	T	T	T	T	T	T	T	T	T	T	T	T	T	C	T	T	T	T	T	T	T	T	T	T	T	T	T	T	T	T	T	C	T	T	T	T	T	T	T	T	T	T	2	0	42	44/44
gi|53717639|ref|NC_006350.1|::130477	T	T	C	T	T	T	C	T	T	T	C	C	C	T	T	C	T	C	C	T	T	T	T	C	T	C	C	T	T	C	C	T	T	T	T	T	T	C	T	C	T	C	T	T	T	16	0	28	44/44
gi|53717639|ref|NC_006350.1|::130747	C	C	C	C	C	C	C	C	C	C	C	C	C	C	C	C	C	C	C	C	C	C	C	C	C	C	C	C	C	C	C	C	C	C	C	C	C	C	T	C	C	C	C	C	C	1	0	43	44/44
gi|53717639|ref|NC_006350.1|::130774	T	T	T	T	T	T	T	C	C	C	T	T	T	T	T	T	C	T	T	T	T	T	C	T	C	T	T	T	C	T	T	C	C	T	C	T	C	T	C	T	T	T	T	T	C	13	0	31	44/44
gi|53717639|ref|NC_006350.1|::130918	C	C	C	C	C	C	C	C	C	C	C	C	C	C	C	C	C	C	C	C	C	C	T	C	C	C	C	C	C	C	C	C	C	C	C	C	C	C	C	C	C	C	C	C	T	2	0	42	44/44
gi|53717639|ref|NC_006350.1|::131105	C	C	C	C	C	C	C	C	C	C	C	C	C	C	C	C	C	C	C	C	C	C	C	C	C	T	C	C	C	C	C	C	C	C	C	C	C	C	C	C	C	C	C	C	C	1	0	43	44/44
gi|53717639|ref|NC_006350.1|::131182	G	C	C	G	G	G	G	G	G	G	C	C	C	C	C	C	C	C	C	C	C	C	C	C	C	G	C	G	G	G	C	G	C	G	C	C	C	C	C	C	C	C	C	C	C	31	0	13	44/44
gi|53717639|ref|NC_006350.1|::131371	T	T	C	T	T	T	T	T	T	T	T	C	C	C	C	C	T	C	C	C	C	T	T	C	T	T	C	T	T	T	C	T	T	T	T	T	T	C	C	C	C	C	T	C	T	19	0	25	44/44
gi|53717639|ref|NC_006350.1|::131389	C	C	C	C	C	C	C	C	C	C	C	C	C	C	C	C	T	C	C	C	C	C	T	C	C	C	C	C	C	C	C	C	C	C	T	C	C	C	C	C	C	C	C	C	T	4	0	40	44/44
gi|53717639|ref|NC_006350.1|::131392	C	C	C	C	C	C	C	C	C	C	C	C	C	C	C	C	T	C	C	C	C	C	T	C	C	C	C	C	C	C	C	C	C	C	T	C	C	C	C	C	C	C	C	C	T	4	0	40	44/44
gi|53717639|ref|NC_006350.1|::131512	T	T	T	C	C	C	C	T	T	T	T	T	T	T	T	T	C	T	T	T	T	T	C	T	T	C	T	T	T	C	T	T	T	T	C	T	T	T	T	T	T	T	T	T	C	10	0	34	44/44
gi|53717639|ref|NC_006350.1|::131869	T	T	T	T	T	T	T	T	T	T	T	T	T	T	T	T	T	T	T	T	T	T	T	T	T	T	T	T	T	T	T	T	C	T	T	T	T	T	T	T	T	T	T	T	T	1	0	43	44/44
gi|53717639|ref|NC_006350.1|::131876	C	C	C	C	C	C	C	C	C	C	C	C	C	C	C	C	T	C	C	C	C	C	T	C	C	C	C	C	C	C	C	C	C	C	T	C	C	C	C	C	C	C	C	C	T	4	0	40	44/44
gi|53717639|ref|NC_006350.1|::131896	G	G	G	G	G	G	G	G	G	G	G	G	G	G	G	G	G	G	G	G	G	G	G	G	G	G	G	G	G	A	G	G	G	G	G	G	G	G	G	G	G	G	G	G	G	1	0	43	44/44
gi|53717639|ref|NC_006350.1|::131937	G	G	G	G	G	G	G	G	G	G	G	G	G	G	G	G	G	G	G	G	G	G	G	G	A	G	G	G	G	G	G	G	G	G	G	G	A	G	G	G	G	G	G	G	G	2	0	42	44/44
gi|53717639|ref|NC_006350.1|::131938	C	C	C	C	C	C	C	C	C	C	C	C	C	C	C	C	C	C	C	C	C	C	C	C	G	C	C	C	C	C	C	C	C	C	C	C	G	C	C	C	C	C	C	C	C	2	0	42	44/44
gi|53717639|ref|NC_006350.1|::131948	C	C	T	C	C	C	C	C	C	C	C	T	T	T	C	T	C	T	T	C	C	C	C	T	C	C	T	C	C	C	T	C	C	C	C	C	C	T	C	T	C	T	C	C	C	13	0	31	44/44
gi|53717639|ref|NC_006350.1|::131951	G	G	G	G	G	G	G	G	G	G	G	G	G	G	G	G	G	G	G	G	G	G	G	G	A	G	G	G	G	G	G	G	G	G	G	G	A	G	G	G	G	G	G	G	G	2	0	42	44/44
gi|53717639|ref|NC_006350.1|::131961	C	C	C	C	C	C	C	C	C	C	C	C	C	C	C	C	C	C	C	C	C	C	C	C	C	C	C	C	C	C	C	C	C	C	C	C	C	C	C	C	G	C	C	C	C	1	0	43	44/44
gi|53717639|ref|NC_006350.1|::131962	T	T	T	T	T	T	T	T	T	T	T	T	T	T	T	T	T	T	T	T	T	T	T	T	T	T	T	T	T	T	T	T	T	T	T	T	T	T	T	T	C	T	T	T	T	1	0	43	44/44
gi|53717639|ref|NC_006350.1|::132034	G	T	G	G	G	G	G	G	G	G	G	G	G	G	G	G	G	G	G	G	G	T	G	G	G	G	G	G	G	G	G	G	G	G	G	G	G	G	G	G	G	G	T	G	G	3	0	41	44/44
gi|53717639|ref|NC_006350.1|::132050	C	C	C	C	C	C	C	C	C	C	C	C	C	C	C	C	C	C	C	C	C	C	C	C	C	C	C	C	C	C	C	C	A	C	C	C	C	C	C	C	C	C	C	C	C	1	0	43	44/44
gi|53717639|ref|NC_006350.1|::132191	C	C	C	T	T	T	T	T	T	T	C	C	C	C	C	C	C	C	C	C	C	C	C	C	C	T	C	C	C	C	C	T	C	C	C	C	C	C	C	C	C	C	C	C	C	9	0	35	44/44
gi|53717639|ref|NC_006350.1|::132248	C	C	C	T	T	T	T	T	T	T	C	C	C	C	C	C	C	C	C	C	C	C	C	C	C	T	C	C	C	T	C	T	C	C	C	C	C	C	C	C	C	C	C	C	C	10	0	34	44/44
gi|53717639|ref|NC_006350.1|::132425	T	T	T	T	T	T	C	C	C	C	C	T	T	T	C	T	C	T	T	T	T	T	C	T	C	C	T	T	C	C	T	C	C	T	C	T	C	T	C	T	T	T	T	C	C	19	0	25	44/44
gi|53717639|ref|NC_006350.1|::132447	C	C	C	C	C	C	C	C	C	C	C	C	C	C	T	C	T	C	C	C	C	C	T	C	C	C	C	C	C	C	C	C	C	C	T	C	C	C	T	C	T	C	C	T	T	8	0	36	44/44
gi|53717639|ref|NC_006350.1|::132545	C	C	T	C	C	C	C	C	C	C	T	C	C	C	C	C	C	C	C	C	C	C	T	C	T	C	C	C	C	C	C	C	T	C	C	C	T	C	C	C	C	C	C	C	T	7	0	37	44/44
gi|53717639|ref|NC_006350.1|::132560	G	G	G	G	G	G	G	G	G	G	G	G	G	G	G	G	G	G	G	G	G	G	G	G	C	G	G	G	G	G	G	G	G	G	G	G	C	G	G	G	G	G	G	G	G	2	0	42	44/44
gi|53717639|ref|NC_006350.1|::132566	G	G	G	G	G	G	G	G	G	G	G	G	G	G	G	G	G	G	G	G	G	G	G	G	A	G	G	G	G	G	G	G	G	G	G	G	A	G	G	G	G	G	G	G	G	2	0	42	44/44
gi|53717639|ref|NC_006350.1|::132614	G	G	G	G	G	G	G	G	G	G	G	A	A	A	A	A	G	A	A	G	G	G	G	A	G	G	A	G	G	G	A	G	G	G	G	G	G	A	G	A	G	A	G	A	G	14	0	30	44/44
gi|53717639|ref|NC_006350.1|::132715	G	G	G	A	A	A	G	G	G	G	G	G	G	G	G	G	G	G	G	A	A	G	G	G	G	G	G	G	G	G	G	G	G	G	G	A	G	G	G	G	G	G	G	G	G	6	0	38	44/44
gi|53717639|ref|NC_006350.1|::133178	G	G	G	G	G	G	G	G	G	G	G	G	G	G	G	G	A	G	G	G	G	G	A	G	G	G	G	G	G	G	G	G	A	G	A	G	G	G	G	G	G	G	G	G	A	5	0	39	44/44
gi|53717639|ref|NC_006350.1|::133214	G	G	G	G	G	G	G	G	G	G	G	G	G	G	G	G	G	G	G	G	G	G	G	G	G	G	G	G	G	T	G	G	G	G	G	G	G	G	G	G	G	G	G	G	G	1	0	43	44/44
gi|53717639|ref|NC_006350.1|::133274	C	T	C	T	T	T	C	C	C	C	T	C	C	C	T	C	C	T	T	T	T	C	C	C	C	C	C	C	C	C	C	C	T	C	C	T	C	T	C	C	T	C	T	T	C	16	0	28	44/44
gi|53717639|ref|NC_006350.1|::133412	G	G	G	G	G	G	G	G	G	G	G	G	G	G	G	G	G	G	G	G	G	G	G	G	A	G	G	G	G	G	G	G	G	G	G	G	A	G	G	G	G	G	G	G	G	2	0	42	44/44
gi|53717639|ref|NC_006350.1|::133423	T	T	G	T	T	T	T	T	T	T	G	T	T	T	T	T	T	T	T	G	G	T	T	T	T	T	T	T	T	T	T	T	T	T	T	T	T	T	T	T	G	T	T	T	T	5	0	39	44/44
gi|53717639|ref|NC_006350.1|::133513	G	G	G	G	G	G	G	G	G	G	G	G	G	G	G	G	G	G	G	G	G	G	G	G	G	G	G	G	G	A	G	G	G	G	G	G	G	G	G	G	G	G	G	G	G	1	0	43	44/44
gi|53717639|ref|NC_006350.1|::133622	G	G	G	T	T	T	G	G	G	G	G	G	G	G	G	G	G	G	G	G	G	G	G	G	G	G	G	G	G	G	G	G	G	G	G	G	G	G	G	G	G	G	G	G	G	3	0	41	44/44
gi|53717639|ref|NC_006350.1|::133667	T	C	T	T	T	T	T	T	T	T	C	T	T	C	C	T	C	T	T	C	C	C	C	T	C	T	T	T	T	C	T	T	C	T	C	T	C	T	C	T	C	T	C	C	C	19	0	25	44/44
gi|53717639|ref|NC_006350.1|::133694	A	A	A	A	A	A	A	A	A	A	A	A	A	A	A	A	A	A	A	A	A	G	A	A	A	A	A	A	A	G	A	A	A	A	A	A	A	A	A	A	A	A	A	A	A	2	0	42	44/44
gi|53717639|ref|NC_006350.1|::133706	G	A	G	G	G	G	G	A	A	A	G	G	G	G	A	G	G	G	G	A	A	G	G	G	G	G	G	G	G	G	G	G	A	G	G	G	G	G	G	G	A	G	A	A	G	11	0	33	44/44
gi|53717639|ref|NC_006350.1|::133718	G	G	G	G	G	G	G	G	G	G	G	G	G	G	G	G	G	G	G	G	G	G	T	G	G	G	G	G	G	G	G	G	G	G	G	G	G	G	A	G	G	G	G	G	T	3	0	41	44/44
gi|53717639|ref|NC_006350.1|::134072	G	G	G	G	G	G	G	G	G	G	G	G	G	G	G	G	A	G	G	G	G	G	G	G	G	G	G	G	G	G	G	G	G	G	A	G	G	G	G	G	G	G	G	G	G	2	0	42	44/44
gi|53717639|ref|NC_006350.1|::134119	G	G	G	G	G	G	G	G	G	G	G	G	G	G	G	G	A	G	G	G	G	G	G	G	G	G	G	G	G	G	G	G	G	G	A	G	G	G	G	G	G	G	G	G	G	2	0	42	44/44
gi|53717639|ref|NC_006350.1|::134132	C	C	C	C	C	C	C	C	C	C	C	C	C	C	C	C	C	C	C	C	C	C	C	C	G	C	C	C	C	C	C	C	C	C	C	C	G	C	C	C	C	C	C	C	C	2	0	42	44/44
gi|53717639|ref|NC_006350.1|::134192	C	C	C	C	C	C	C	C	C	C	C	C	C	C	C	C	T	C	C	C	C	C	C	C	C	C	C	C	C	C	C	C	C	C	T	C	C	C	C	C	C	C	C	C	C	2	0	42	44/44
gi|53717639|ref|NC_006350.1|::134193	A	A	A	A	A	A	A	A	A	A	A	A	A	A	A	A	A	A	A	A	A	A	A	A	A	G	A	A	A	A	A	A	A	A	A	A	A	A	A	A	A	A	A	A	A	1	0	43	44/44
gi|53717639|ref|NC_006350.1|::134574	C	C	C	C	C	C	C	C	C	C	C	C	C	C	C	C	C	C	C	C	C	C	C	C	A	C	C	C	C	C	C	C	C	C	C	C	A	C	C	C	C	C	C	C	C	2	0	42	44/44
gi|53717639|ref|NC_006350.1|::134590	C	C	C	C	C	C	C	C	C	C	C	C	C	C	C	C	C	C	C	C	C	C	C	C	C	C	C	C	C	C	C	C	T	C	C	C	C	C	C	C	C	C	C	C	C	1	0	43	44/44
gi|53717639|ref|NC_006350.1|::134629	C	C	C	C	C	C	C	C	C	C	C	C	C	C	C	C	C	C	C	C	C	C	C	C	T	C	C	C	C	C	C	C	C	C	C	C	T	C	C	C	C	C	C	C	C	2	0	42	44/44
gi|53717639|ref|NC_006350.1|::134678	G	A	G	G	G	G	G	G	G	G	G	G	G	G	G	G	G	G	G	G	G	G	G	G	G	G	G	G	G	G	G	G	G	G	G	G	G	G	G	G	G	G	A	G	G	2	0	42	44/44
gi|53717639|ref|NC_006350.1|::134732	G	G	G	G	G	G	G	G	G	G	G	G	G	G	G	G	G	G	G	G	G	G	G	G	T	G	G	G	G	G	G	G	G	G	G	G	T	G	G	G	G	G	G	G	G	2	0	42	44/44
gi|53717639|ref|NC_006350.1|::134777	G	G	G	G	G	G	G	G	G	G	G	G	G	G	G	G	G	G	G	G	G	G	G	G	G	G	G	G	G	A	G	G	G	G	G	G	G	G	G	G	G	G	G	G	G	1	0	43	44/44
gi|53717639|ref|NC_006350.1|::134828	C	C	C	C	C	C	C	C	C	C	C	C	C	C	C	C	C	C	C	C	C	C	C	C	A	C	C	C	C	C	C	C	C	C	C	C	A	C	A	C	C	C	C	C	C	3	0	41	44/44
gi|53717639|ref|NC_006350.1|::134849	C	C	C	C	C	C	C	C	C	C	C	C	C	C	C	C	C	C	C	C	C	C	C	T	C	C	C	C	C	C	C	C	C	C	C	C	C	C	C	C	C	C	C	C	C	1	0	43	44/44
gi|53717639|ref|NC_006350.1|::134861	G	G	G	G	G	G	G	G	G	G	G	G	G	G	G	G	G	G	G	G	G	G	G	G	G	G	G	G	G	G	G	G	T	G	G	G	G	G	G	G	G	G	G	G	G	1	0	43	44/44
gi|53717639|ref|NC_006350.1|::134923	C	C	C	C	C	C	C	C	C	C	C	T	T	C	C	C	C	C	C	C	C	C	C	C	C	C	C	C	C	C	C	C	C	C	C	C	C	C	C	C	C	C	C	C	C	2	0	42	44/44
gi|53717639|ref|NC_006350.1|::134927	G	G	G	G	G	G	G	G	G	G	G	G	G	G	A	G	G	G	G	G	G	G	G	G	G	G	G	G	G	G	G	G	G	G	G	G	G	G	G	G	G	G	G	A	G	2	0	42	44/44
gi|53717639|ref|NC_006350.1|::134945	G	G	G	G	G	G	G	G	G	G	G	G	G	G	G	G	G	G	G	G	G	G	G	G	G	G	G	G	G	C	G	G	G	G	G	G	G	G	G	G	G	G	G	G	G	1	0	43	44/44
gi|53717639|ref|NC_006350.1|::135082	C	C	C	T	T	T	C	C	C	C	C	C	C	C	C	C	C	C	C	C	C	C	C	C	C	C	C	C	C	C	C	C	C	C	C	C	C	C	C	C	C	C	C	C	C	3	0	41	44/44
gi|53717639|ref|NC_006350.1|::135090	A	G	G	G	G	G	G	G	G	G	G	G	G	G	G	G	G	G	G	G	G	G	G	G	G	G	G	A	G	G	G	G	G	A	G	G	G	G	G	G	G	G	G	G	G	42	0	2	44/44
gi|53717639|ref|NC_006350.1|::135298	T	T	T	T	T	T	T	C	C	C	T	T	T	T	C	T	T	T	T	T	T	T	C	T	C	T	T	T	C	T	T	T	C	T	T	T	C	T	C	T	T	T	T	C	C	12	0	32	44/44
gi|53717639|ref|NC_006350.1|::135317	G	G	G	G	G	G	G	G	G	G	G	G	G	G	A	G	G	G	G	G	G	G	G	G	G	G	G	G	G	G	G	G	G	G	G	G	G	G	G	G	G	G	G	A	G	2	0	42	44/44
gi|53717639|ref|NC_006350.1|::135324	C	C	C	C	C	C	C	T	T	T	C	C	C	C	T	C	C	C	C	C	C	C	T	C	T	C	C	C	T	C	C	C	C	C	C	C	T	C	T	C	C	C	C	T	T	11	0	33	44/44
gi|53717639|ref|NC_006350.1|::135354	T	T	C	C	C	C	C	T	T	T	C	C	C	C	T	C	C	C	C	C	C	C	C	C	T	C	C	T	T	C	C	C	C	T	C	C	T	C	T	C	C	C	T	T	C	31	0	13	44/44
gi|53717639|ref|NC_006350.1|::135367	T	T	C	C	C	C	C	C	C	C	C	C	C	C	T	C	C	C	C	C	C	C	C	C	T	C	C	T	C	C	C	C	C	T	C	C	T	C	T	C	C	C	T	T	C	35	0	9	44/44
gi|53717639|ref|NC_006350.1|::135395	A	A	A	A	A	A	A	A	A	A	A	A	A	A	A	A	G	A	A	A	A	A	A	A	A	A	A	A	A	A	A	A	A	A	G	A	A	A	A	A	A	A	A	A	A	2	0	42	44/44
gi|53717639|ref|NC_006350.1|::135419	G	G	G	G	G	G	G	G	G	G	G	G	G	G	G	G	A	G	G	G	G	G	G	G	G	G	G	G	G	G	G	G	G	G	A	G	G	G	G	G	G	G	G	G	G	2	0	42	44/44
gi|53717639|ref|NC_006350.1|::135433	G	G	G	G	G	G	G	G	G	G	G	G	G	G	G	G	A	G	G	G	G	G	G	G	G	G	G	G	G	G	G	G	G	G	A	G	G	G	G	G	G	G	G	G	G	2	0	42	44/44
gi|53717639|ref|NC_006350.1|::135457	T	T	C	T	T	T	C	C	C	C	C	C	C	C	C	C	T	C	C	C	C	T	T	C	C	C	C	T	C	C	C	C	T	T	T	T	C	C	C	C	C	C	T	C	T	30	0	14	44/44
gi|53717639|ref|NC_006350.1|::135640	C	C	T	C	C	C	T	C	C	C	T	T	T	T	C	T	C	T	T	T	T	C	C	T	C	T	T	C	C	T	T	T	C	C	C	C	C	T	C	T	T	T	C	C	C	21	0	23	44/44
gi|53717639|ref|NC_006350.1|::135762	C	C	C	C	C	C	C	T	T	T	C	C	C	C	C	C	C	C	C	C	C	C	C	C	C	C	C	C	T	C	C	C	C	C	C	C	C	C	C	C	C	C	C	C	C	4	0	40	44/44
gi|53717639|ref|NC_006350.1|::135790	C	C	C	C	C	C	C	T	T	T	C	C	C	C	C	C	C	C	C	C	C	C	C	C	T	C	C	C	T	C	C	C	C	C	C	C	T	C	C	C	C	C	C	C	C	6	0	38	44/44
gi|53717639|ref|NC_006350.1|::136089	C	T	C	C	C	C	C	C	C	C	C	C	C	C	C	C	C	C	C	C	C	C	C	C	C	C	C	C	C	C	C	C	C	C	C	C	C	C	T	C	C	C	T	C	C	3	0	41	44/44
gi|53717639|ref|NC_006350.1|::136090	C	C	C	T	T	T	C	C	C	C	C	C	C	C	C	C	C	C	C	C	C	C	C	C	C	C	C	C	C	C	C	C	C	C	C	C	C	C	C	C	C	C	C	C	C	3	0	41	44/44
gi|53717639|ref|NC_006350.1|::136093	C	C	C	C	C	C	C	T	T	T	C	C	C	C	C	C	C	C	C	C	C	C	C	C	T	C	C	C	T	C	C	C	C	C	C	C	T	C	C	C	C	C	C	C	C	6	0	38	44/44
gi|53717639|ref|NC_006350.1|::136095	G	G	G	G	G	G	G	G	G	G	G	G	G	G	G	G	A	G	G	G	G	G	A	G	G	G	G	G	G	G	G	G	A	G	A	G	G	G	G	G	G	G	G	G	A	5	0	39	44/44
gi|53717639|ref|NC_006350.1|::136131	T	G	G	G	G	G	G	G	G	G	G	G	G	G	G	G	T	G	G	G	G	T	T	G	G	G	G	T	G	G	G	G	T	T	T	G	G	G	G	G	G	G	G	G	T	36	0	8	44/44
gi|53717639|ref|NC_006350.1|::136153	C	T	C	C	C	C	C	C	C	C	C	C	C	C	T	C	T	C	C	C	C	C	T	C	C	C	C	C	C	C	C	C	T	C	T	C	C	C	T	C	C	C	T	T	T	10	0	34	44/44
gi|53717639|ref|NC_006350.1|::136215	G	G	G	G	G	G	G	G	G	G	G	G	G	G	G	G	G	G	G	G	G	A	G	G	G	G	G	G	G	G	G	G	G	G	G	G	G	G	G	G	G	G	G	G	G	1	0	43	44/44
gi|53717639|ref|NC_006350.1|::136229	C	C	C	C	C	C	C	T	T	T	C	C	C	C	C	C	C	C	C	C	C	C	C	C	T	C	C	C	T	C	C	C	C	C	C	C	T	C	C	C	C	C	C	C	C	6	0	38	44/44
gi|53717639|ref|NC_006350.1|::136367	C	T	C	C	C	C	C	C	C	C	C	C	C	C	C	C	C	C	C	C	C	C	C	C	C	C	C	C	C	C	C	C	C	C	C	C	C	C	C	C	C	C	T	C	C	2	0	42	44/44
gi|53717639|ref|NC_006350.1|::136392	T	C	C	C	C	C	C	C	C	C	C	C	C	C	C	C	C	C	C	C	C	C	T	C	C	C	C	T	C	C	C	C	C	T	C	T	C	C	T	C	T	C	C	C	T	37	0	7	44/44
gi|53717639|ref|NC_006350.1|::136486	G	G	G	G	G	G	G	G	G	G	G	G	G	G	G	G	G	G	G	G	G	G	A	G	G	G	G	G	G	G	G	G	G	G	G	G	G	G	G	G	G	G	G	G	A	2	0	42	44/44
gi|53717639|ref|NC_006350.1|::136719	G	A	A	A	A	A	A	G	G	G	A	A	A	A	G	A	A	G	G	A	A	A	A	A	A	A	A	G	G	A	A	A	A	G	A	G	A	G	A	A	G	A	A	G	A	31	0	13	44/44
gi|53717639|ref|NC_006350.1|::136720	C	C	C	C	C	C	C	C	C	C	C	C	C	C	C	C	C	C	C	C	C	C	T	C	C	C	C	C	C	C	C	C	C	C	C	C	C	C	C	C	C	C	C	C	T	2	0	42	44/44
gi|53717639|ref|NC_006350.1|::136746	C	C	C	C	C	C	C	C	C	C	C	C	C	C	C	C	T	C	C	C	C	T	C	C	C	C	C	C	C	C	C	C	T	C	T	C	C	C	C	C	C	C	C	C	C	4	0	40	44/44
gi|53717639|ref|NC_006350.1|::136809	T	T	T	T	T	T	T	T	T	T	T	T	T	T	T	T	T	T	T	T	T	T	T	T	C	T	T	T	T	T	T	T	T	T	T	T	C	T	T	T	T	T	T	T	T	2	0	42	44/44
gi|53717639|ref|NC_006350.1|::136867	C	T	C	C	C	C	C	C	C	C	C	C	C	C	C	C	C	C	C	C	C	C	C	C	C	C	C	C	C	C	C	C	C	C	C	C	C	C	C	C	C	C	T	C	C	2	0	42	44/44
gi|53717639|ref|NC_006350.1|::136935	T	T	T	T	T	T	T	T	T	T	T	T	T	T	T	T	T	T	T	T	T	T	T	T	C	T	T	T	T	T	T	T	T	T	T	T	C	T	T	T	T	T	T	T	T	2	0	42	44/44
gi|53717639|ref|NC_006350.1|::137019	C	T	C	C	C	C	C	C	C	C	C	T	T	C	C	C	C	C	C	C	C	C	T	C	C	C	C	C	C	C	C	T	T	C	C	C	C	C	T	C	C	C	T	C	T	9	0	35	44/44
gi|53717639|ref|NC_006350.1|::137124	C	C	C	C	C	C	T	C	C	C	C	C	C	C	C	C	C	C	C	C	C	C	C	C	C	C	C	C	C	C	C	C	C	C	C	C	C	C	C	C	C	C	C	C	C	1	0	43	44/44
gi|53717639|ref|NC_006350.1|::137192	G	G	G	A	A	A	G	G	G	G	G	G	G	G	G	G	G	G	G	G	G	G	G	G	G	G	G	G	G	G	G	G	G	G	G	G	G	G	G	G	G	G	G	G	G	3	0	41	44/44
gi|53717639|ref|NC_006350.1|::137197	C	C	C	C	C	C	C	C	C	C	C	C	C	C	C	C	C	C	C	C	C	T	C	C	C	C	C	C	C	C	C	C	C	C	C	C	C	C	C	C	C	C	C	C	C	1	0	43	44/44
gi|53717639|ref|NC_006350.1|::137216	C	T	C	T	T	T	T	C	C	C	C	C	C	T	T	T	C	C	C	C	C	C	C	T	C	T	T	C	C	T	T	C	C	C	C	T	C	C	C	T	T	T	T	T	C	19	0	25	44/44
gi|53717639|ref|NC_006350.1|::137233	C	C	C	C	C	C	C	C	C	C	C	C	C	C	C	C	T	C	C	C	C	C	T	C	T	C	C	C	C	C	C	C	C	C	T	C	T	C	T	C	C	C	C	C	T	7	0	37	44/44
gi|53717639|ref|NC_006350.1|::137277	C	C	T	C	C	C	C	T	T	T	T	C	C	C	C	C	C	C	C	T	T	C	C	C	C	C	C	C	T	C	C	C	C	C	C	C	C	C	C	C	C	C	C	C	C	8	0	36	44/44
gi|53717639|ref|NC_006350.1|::137338	C	C	C	C	C	C	C	C	C	C	C	C	C	C	C	C	C	C	C	C	C	C	C	C	C	C	C	C	C	C	C	C	C	C	C	C	C	C	C	C	C	A	C	C	C	1	0	43	44/44
gi|53717639|ref|NC_006350.1|::137602	A	G	G	G	G	G	G	G	G	G	G	G	G	G	G	G	G	A	A	G	G	G	G	G	G	G	G	A	G	G	G	G	G	A	G	G	G	A	G	G	G	G	G	G	G	39	0	5	44/44
gi|53717639|ref|NC_006350.1|::137609	A	A	A	G	G	G	G	G	G	G	A	G	G	G	A	G	G	A	A	A	A	G	G	G	G	G	G	A	G	G	G	G	G	A	G	G	G	A	G	G	G	G	A	A	G	31	0	13	44/44
gi|53717639|ref|NC_006350.1|::137625	T	T	T	T	T	T	T	T	T	T	T	T	T	T	T	T	T	T	T	T	T	T	C	T	T	T	T	T	T	T	T	T	T	T	T	T	T	T	C	T	T	T	T	T	C	3	0	41	44/44
gi|53717639|ref|NC_006350.1|::137632	C	C	C	C	C	C	C	C	C	C	C	C	C	C	C	C	C	C	C	C	C	C	A	C	C	C	C	C	C	C	C	C	C	C	C	C	C	C	C	C	C	C	C	C	A	2	0	42	44/44
gi|53717639|ref|NC_006350.1|::137857	G	G	A	G	G	G	G	G	G	G	A	G	G	G	G	G	G	G	G	A	A	G	G	G	G	G	G	G	G	G	G	G	G	G	G	G	G	G	G	G	G	G	G	G	G	4	0	40	44/44
gi|53717639|ref|NC_006350.1|::138019	C	C	C	C	C	C	C	C	C	C	T	C	C	C	C	C	C	C	C	T	T	C	C	C	C	C	C	C	C	C	C	C	C	C	C	C	C	C	C	C	C	C	C	C	C	3	0	41	44/44
gi|53717639|ref|NC_006350.1|::138050	A	A	G	G	G	G	G	G	G	G	G	G	G	G	G	G	G	A	A	G	G	G	G	G	G	G	G	A	G	G	G	G	G	A	G	G	G	A	G	G	G	G	A	G	G	37	0	7	44/44
gi|53717639|ref|NC_006350.1|::138063	G	G	A	G	G	G	G	G	G	G	A	G	G	G	A	G	G	G	G	A	A	A	A	G	G	G	G	G	G	G	G	A	G	G	G	G	G	G	A	G	A	G	G	A	A	12	0	32	44/44
gi|53717639|ref|NC_006350.1|::138093	G	G	G	G	G	G	G	G	G	G	G	A	A	G	G	G	G	G	G	A	A	A	A	G	A	G	G	G	G	G	G	A	G	G	G	G	A	G	A	G	A	G	G	G	A	12	0	32	44/44
gi|53717639|ref|NC_006350.1|::138268	C	C	C	C	C	C	C	C	C	C	C	C	C	C	C	C	T	C	C	C	C	C	C	C	C	C	C	C	C	C	C	C	C	C	T	C	C	C	C	C	C	C	C	C	C	2	0	42	44/44
gi|53717639|ref|NC_006350.1|::138349	C	C	C	C	C	C	C	C	C	C	C	G	G	C	C	C	G	C	C	C	C	G	G	C	G	C	C	C	C	C	C	G	C	C	G	C	G	C	G	C	G	C	C	C	G	12	0	32	44/44
gi|53717639|ref|NC_006350.1|::138352	C	C	C	C	C	C	C	C	C	C	C	C	C	C	C	C	C	C	C	C	C	C	C	C	T	C	C	C	C	C	C	C	C	C	C	C	T	C	C	C	C	C	C	C	C	2	0	42	44/44
gi|53717639|ref|NC_006350.1|::138603	C	C	C	C	C	C	C	C	C	C	C	C	C	C	C	C	T	C	C	C	C	C	C	C	C	C	C	C	C	C	C	C	C	C	T	C	C	C	C	C	C	C	C	C	C	2	0	42	44/44
gi|53717639|ref|NC_006350.1|::138610	G	G	G	G	G	G	G	G	G	G	G	G	G	G	G	G	G	G	G	G	G	G	G	G	G	G	G	G	G	G	G	G	G	G	G	G	G	G	A	G	G	G	G	G	G	1	0	43	44/44
gi|53717639|ref|NC_006350.1|::138612	T	T	C	C	C	C	C	C	C	C	C	C	C	C	C	C	C	T	T	C	C	T	C	C	C	C	C	T	C	C	C	C	C	T	C	C	C	T	C	C	C	C	T	C	C	36	0	8	44/44
gi|53717639|ref|NC_006350.1|::138689	C	C	G	C	C	C	C	C	C	C	G	C	C	C	C	C	C	C	C	G	G	C	C	C	G	C	C	C	C	C	C	C	C	C	C	C	G	C	C	C	C	C	C	C	C	6	0	38	44/44
gi|53717639|ref|NC_006350.1|::138692	T	T	T	T	T	T	T	T	T	T	T	T	T	C	T	T	T	T	T	T	T	T	T	T	T	T	T	T	T	T	T	T	T	T	T	T	T	T	T	T	T	T	T	T	T	1	0	43	44/44
gi|53717639|ref|NC_006350.1|::138730	C	T	C	C	C	C	C	C	C	C	C	C	C	C	C	C	C	C	C	C	C	C	C	C	C	C	C	C	C	C	C	C	C	C	C	C	C	C	C	C	C	C	T	C	C	2	0	42	44/44
gi|53717639|ref|NC_006350.1|::138732	G	G	G	G	G	G	G	G	G	G	G	G	G	G	G	G	G	G	G	G	G	G	G	G	G	C	G	G	G	G	G	G	G	G	G	G	G	G	G	G	G	G	G	G	G	1	0	43	44/44
gi|53717639|ref|NC_006350.1|::138758	G	G	G	G	G	G	G	G	G	G	G	G	G	G	G	G	G	G	G	G	G	G	G	G	G	G	G	G	G	G	G	G	G	G	G	G	G	G	A	G	G	G	G	G	G	1	0	43	44/44
gi|53717639|ref|NC_006350.1|::138780	C	C	C	C	C	C	C	C	C	C	C	C	C	C	T	C	C	C	C	C	C	C	C	C	C	C	C	C	C	C	C	C	C	C	C	C	C	C	C	C	C	C	C	T	C	2	0	42	44/44
gi|53717639|ref|NC_006350.1|::138825	C	C	C	C	C	C	C	C	C	C	C	C	C	C	C	C	C	C	C	C	C	C	C	C	C	C	C	C	C	C	C	C	C	C	C	C	C	C	A	C	C	C	C	C	C	1	0	43	44/44
gi|53717639|ref|NC_006350.1|::138854	C	C	C	T	T	T	T	C	C	C	C	T	T	C	C	T	C	C	C	C	C	C	C	T	C	C	T	C	C	T	T	C	C	C	C	C	C	C	C	T	C	T	C	C	C	13	0	31	44/44
gi|53717639|ref|NC_006350.1|::139010	G	G	A	G	G	G	G	G	G	G	A	G	G	G	G	G	G	G	G	A	A	G	G	G	A	G	G	G	G	G	G	G	G	G	G	G	A	G	G	G	G	G	G	G	G	6	0	38	44/44
gi|53717639|ref|NC_006350.1|::139123	A	A	A	A	A	A	A	A	A	A	A	A	A	A	G	A	A	A	A	A	A	A	A	A	A	A	A	A	A	A	A	A	A	A	A	A	A	A	A	A	A	A	A	G	A	2	0	42	44/44
gi|53717639|ref|NC_006350.1|::139127	C	C	T	C	C	C	T	T	T	T	T	C	C	T	C	T	T	C	C	T	T	C	T	T	C	C	T	C	T	T	T	T	T	C	T	T	C	C	C	T	T	T	C	C	T	25	0	19	44/44
gi|53717639|ref|NC_006350.1|::139131	A	A	A	A	A	A	A	A	A	A	A	A	A	A	A	A	A	A	A	A	A	A	A	A	A	A	A	A	A	A	A	A	A	A	A	A	A	A	G	A	A	A	A	A	A	1	0	43	44/44
gi|53717639|ref|NC_006350.1|::139172	T	T	T	C	C	C	T	C	C	C	T	T	T	C	C	T	T	T	T	T	T	T	C	T	T	C	T	T	C	T	T	C	T	T	T	C	T	T	T	T	C	T	T	C	C	16	0	28	44/44
gi|53717639|ref|NC_006350.1|::139463	G	G	G	G	G	G	G	G	G	G	G	G	G	G	G	G	G	G	G	G	G	G	G	G	G	G	G	G	G	G	G	G	G	G	G	C	G	G	G	G	G	G	G	G	G	1	0	43	44/44
gi|53717639|ref|NC_006350.1|::139559	A	G	G	G	G	G	G	A	A	A	G	G	G	G	G	G	G	A	A	G	G	G	A	G	G	G	G	A	A	G	G	G	A	A	G	G	G	A	G	G	G	G	G	G	A	32	0	12	44/44
gi|53717639|ref|NC_006350.1|::139783	G	G	G	G	G	G	G	G	G	G	G	G	G	G	G	G	G	G	G	G	G	G	A	G	G	G	G	G	G	G	G	G	G	G	G	G	G	G	G	G	G	G	G	G	A	2	0	42	44/44
gi|53717639|ref|NC_006350.1|::139788	T	C	C	T	T	T	T	T	T	T	C	T	T	T	T	T	T	T	T	C	C	C	C	T	T	T	T	T	T	T	T	T	C	T	T	T	T	T	T	T	C	T	C	T	C	11	0	33	44/44
gi|53717639|ref|NC_006350.1|::139791	G	T	T	G	G	G	G	G	G	G	T	G	G	G	G	G	G	G	G	T	T	T	T	G	G	G	G	G	G	G	G	G	T	G	G	G	G	G	G	G	T	G	T	G	T	11	0	33	44/44
gi|53717639|ref|NC_006350.1|::139831	C	T	C	C	C	C	C	C	C	C	C	C	C	C	C	C	C	C	C	C	C	T	C	C	C	C	C	C	C	C	C	C	C	C	C	C	C	C	C	C	T	C	T	C	C	4	0	40	44/44
gi|53717639|ref|NC_006350.1|::139904	G	G	G	G	G	G	G	G	G	G	G	G	G	G	A	G	G	G	G	G	G	G	G	G	G	G	G	G	G	G	G	G	G	G	G	A	G	G	G	G	G	G	G	A	G	3	0	41	44/44
gi|53717639|ref|NC_006350.1|::140099	C	C	C	C	C	C	C	C	C	C	C	C	C	C	C	C	C	C	C	C	C	C	C	C	T	C	C	C	C	C	C	C	C	C	C	C	T	C	C	C	C	C	C	C	C	2	0	42	44/44
gi|53717639|ref|NC_006350.1|::140201	C	C	C	C	C	C	C	C	C	C	C	C	C	C	C	C	C	C	C	C	C	C	C	C	T	C	C	C	C	C	C	C	C	C	C	C	T	C	C	C	C	C	C	C	C	2	0	42	44/44
gi|53717639|ref|NC_006350.1|::140205	A	G	G	G	G	G	G	G	G	G	G	G	G	A	G	G	G	A	A	G	G	G	A	G	A	G	G	A	G	A	G	G	G	A	G	G	A	A	G	G	G	G	G	G	A	33	0	11	44/44
gi|53717639|ref|NC_006350.1|::140239	T	T	T	T	T	T	T	T	T	T	T	T	T	T	T	T	T	T	T	T	T	T	T	T	C	T	T	T	T	T	T	T	T	T	T	T	C	T	T	T	T	T	T	T	T	2	0	42	44/44
gi|53717639|ref|NC_006350.1|::140242	T	C	C	C	C	C	C	C	C	C	C	C	C	T	C	C	C	T	T	C	C	C	T	C	T	C	C	T	C	T	C	C	T	T	C	C	T	T	C	C	C	C	C	C	T	32	0	12	44/44
gi|53717639|ref|NC_006350.1|::140245	C	T	T	T	T	T	T	T	T	T	T	T	T	C	T	T	T	C	C	T	T	T	C	T	C	T	T	C	T	C	T	T	C	C	T	T	C	C	T	T	T	T	T	T	C	32	0	12	44/44
gi|53717639|ref|NC_006350.1|::140249	C	C	C	C	C	C	C	C	C	C	C	C	C	C	C	C	A	C	C	C	C	C	C	C	C	C	C	C	C	C	C	C	C	C	A	C	C	C	C	C	C	C	C	C	C	2	0	42	44/44
gi|53717639|ref|NC_006350.1|::140273	G	G	G	T	T	T	T	G	G	G	G	T	T	T	T	T	G	G	G	G	G	G	G	T	G	T	T	G	G	G	T	G	G	G	G	G	G	G	G	T	G	T	G	T	G	16	0	28	44/44
gi|53717639|ref|NC_006350.1|::140386	G	G	G	G	G	G	G	G	G	G	G	G	G	G	G	G	G	G	G	G	G	G	G	G	C	G	G	G	G	G	G	G	G	G	G	G	C	G	G	G	G	G	G	G	G	2	0	42	44/44
gi|53717639|ref|NC_006350.1|::140431	G	G	G	G	G	G	G	G	G	G	G	G	G	G	G	G	G	G	G	G	G	G	T	G	G	G	G	G	G	G	G	G	G	G	G	G	G	G	G	G	G	G	G	G	T	2	0	42	44/44
gi|53717639|ref|NC_006350.1|::140443	C	C	C	C	C	C	C	C	C	C	C	C	C	C	C	C	C	C	C	C	C	C	C	C	C	C	C	C	C	T	C	C	C	C	C	C	C	C	C	C	C	C	C	C	C	1	0	43	44/44
gi|53717639|ref|NC_006350.1|::140467	C	C	T	C	C	C	T	C	C	C	C	C	C	T	C	T	C	C	C	C	C	C	C	T	C	T	T	C	C	C	T	C	C	C	C	C	C	C	C	T	C	T	C	C	C	10	0	34	44/44
gi|53717639|ref|NC_006350.1|::140531	G	G	G	G	G	G	G	G	G	G	G	G	G	G	G	G	G	G	G	G	G	G	G	G	G	A	G	G	G	G	G	G	G	G	G	G	G	G	G	G	G	G	G	G	G	1	0	43	44/44
gi|53717639|ref|NC_006350.1|::140560	G	G	G	G	G	G	G	G	G	G	G	G	G	G	G	G	G	G	G	G	G	G	G	G	G	G	G	G	G	G	G	G	C	G	G	G	G	G	G	G	G	G	G	G	G	1	0	43	44/44
gi|53717639|ref|NC_006350.1|::140581	C	C	C	C	C	C	C	C	C	C	C	C	C	C	C	C	C	C	C	C	C	C	C	C	T	C	C	C	C	C	C	C	C	C	C	C	T	C	C	C	C	C	C	C	C	2	0	42	44/44
gi|53717639|ref|NC_006350.1|::140712	C	C	C	C	C	C	C	C	C	C	C	C	C	C	C	C	C	C	C	C	C	C	C	C	C	C	C	C	C	A	C	C	C	C	C	C	C	C	C	C	C	C	C	C	C	1	0	43	44/44
gi|53717639|ref|NC_006350.1|::140713	A	G	G	G	G	G	G	G	G	G	G	G	G	G	G	G	G	A	A	G	G	G	A	G	G	G	G	A	G	G	G	G	G	A	G	G	G	A	G	G	G	G	G	G	A	37	0	7	44/44
gi|53717639|ref|NC_006350.1|::140823	C	C	C	C	C	C	C	C	C	C	C	C	C	C	C	C	C	C	C	C	C	C	C	C	C	C	C	C	C	C	C	C	C	C	C	T	C	C	C	C	C	C	C	C	C	1	0	43	44/44
gi|53717639|ref|NC_006350.1|::140824	G	G	G	G	G	G	G	G	G	G	G	G	G	G	G	G	A	G	G	G	G	G	G	G	G	G	G	G	G	G	G	G	G	G	A	G	G	G	A	G	G	G	G	G	G	3	0	41	44/44
gi|53717639|ref|NC_006350.1|::140950	T	T	T	T	T	T	T	T	T	T	T	T	T	T	T	T	T	T	T	T	T	C	T	T	C	T	T	T	T	C	T	T	T	T	T	C	C	T	T	T	C	T	T	T	T	6	0	38	44/44
gi|53717639|ref|NC_006350.1|::141029	T	T	T	T	T	T	T	T	T	T	G	T	T	T	T	T	G	T	T	G	G	G	T	T	G	T	T	T	T	G	T	T	T	T	G	G	G	T	T	T	T	T	T	T	T	10	0	34	44/44
gi|53717639|ref|NC_006350.1|::141160	C	C	C	C	C	C	C	C	C	C	C	C	C	C	C	C	C	C	C	C	C	C	C	C	C	C	C	C	C	T	C	C	C	C	C	C	C	C	C	C	C	C	C	C	C	1	0	43	44/44
gi|53717639|ref|NC_006350.1|::141174	G	G	G	G	G	G	G	G	G	G	G	G	G	G	G	G	A	G	G	G	G	G	G	G	G	G	G	G	G	G	G	G	G	G	A	G	G	G	A	G	G	G	G	G	G	3	0	41	44/44
gi|53717639|ref|NC_006350.1|::141175	C	C	C	C	C	C	C	C	C	C	C	C	C	C	C	C	C	C	C	C	C	C	C	C	T	C	C	C	C	C	C	C	C	C	C	C	T	C	C	C	C	C	C	C	C	2	0	42	44/44
gi|53717639|ref|NC_006350.1|::141178	G	A	G	G	G	G	G	G	G	G	G	G	G	G	G	G	G	G	G	G	G	G	G	G	G	G	G	G	G	G	G	G	G	G	G	G	G	G	G	G	G	G	A	G	G	2	0	42	44/44
gi|53717639|ref|NC_006350.1|::141346	C	C	C	C	C	C	C	C	C	C	C	C	C	C	C	C	T	C	C	C	C	C	C	C	C	C	C	C	C	C	C	C	C	C	T	C	C	C	C	C	C	C	C	C	C	2	0	42	44/44
gi|53717639|ref|NC_006350.1|::141639	G	G	G	G	G	G	G	G	G	G	G	A	A	G	G	G	G	G	G	G	G	G	G	G	G	G	G	G	G	G	G	G	G	G	G	G	G	G	G	G	G	G	G	G	G	2	0	42	44/44
gi|53717639|ref|NC_006350.1|::141843	C	T	C	C	C	C	C	C	C	C	C	C	C	C	C	C	C	C	C	C	C	C	C	C	C	C	C	C	C	C	C	C	C	C	C	C	C	C	C	C	C	C	T	C	C	2	0	42	44/44
gi|53717639|ref|NC_006350.1|::142060	G	G	G	A	A	A	G	G	G	G	G	G	G	G	G	G	G	G	G	G	G	G	G	G	G	G	G	G	G	G	G	G	G	G	G	G	G	G	G	G	G	G	G	G	G	3	0	41	44/44
gi|53717639|ref|NC_006350.1|::142072	C	C	C	C	C	C	C	C	C	C	C	C	C	C	C	C	T	C	C	C	C	C	C	C	C	C	C	C	C	C	C	C	C	C	T	C	C	C	C	C	C	C	C	C	C	2	0	42	44/44
gi|53717639|ref|NC_006350.1|::142173	C	C	C	C	C	C	C	C	C	C	C	C	C	C	C	C	C	C	C	C	C	C	C	C	C	C	C	C	C	C	C	C	C	C	C	C	C	C	C	C	T	C	C	C	C	1	0	43	44/44
gi|53717639|ref|NC_006350.1|::142188	G	G	G	G	G	G	G	G	G	G	G	G	G	G	G	G	G	G	G	G	G	G	A	G	G	G	G	G	G	G	G	G	G	G	G	G	G	G	A	G	G	G	G	G	A	3	0	41	44/44
gi|53717639|ref|NC_006350.1|::142279	G	A	G	A	A	A	G	G	G	G	G	G	G	G	A	G	G	G	G	G	G	G	G	G	G	A	G	G	G	A	G	G	A	G	G	G	G	G	G	G	G	G	A	A	G	10	0	34	44/44
gi|53717639|ref|NC_006350.1|::142330	G	G	G	G	G	G	G	A	A	A	G	G	G	G	G	G	G	G	G	G	G	G	G	G	G	G	G	G	A	G	G	A	G	G	G	G	G	G	G	G	G	G	G	G	G	5	0	39	44/44
gi|53717639|ref|NC_006350.1|::142411	G	G	G	G	G	G	G	G	G	G	G	G	G	G	C	G	G	G	G	G	G	G	G	G	C	G	G	G	G	G	G	G	C	G	G	G	C	G	G	G	G	G	G	C	G	5	0	39	44/44
gi|53717639|ref|NC_006350.1|::142768	T	T	T	T	T	T	T	T	T	T	T	T	T	T	T	T	C	T	T	T	T	T	T	T	T	T	T	T	T	T	T	T	T	T	C	T	T	T	T	T	T	T	T	T	T	2	0	42	44/44
gi|53717639|ref|NC_006350.1|::142843	C	C	C	T	T	T	C	C	C	C	C	C	C	C	C	C	T	C	C	C	C	C	C	C	C	C	C	C	C	C	C	C	C	C	T	C	C	C	C	C	C	C	C	C	C	5	0	39	44/44
gi|53717639|ref|NC_006350.1|::142850	G	G	G	G	G	G	G	G	G	G	G	G	G	G	G	G	G	G	G	G	G	G	G	G	G	G	G	G	G	G	G	G	G	G	G	G	G	G	A	G	G	G	G	G	G	1	0	43	44/44
gi|53717639|ref|NC_006350.1|::142936	C	C	C	T	T	T	C	C	C	C	C	C	C	C	C	C	C	C	C	C	C	C	C	C	C	C	C	C	C	C	C	C	C	C	C	T	C	C	C	C	C	C	C	C	C	4	0	40	44/44
gi|53717639|ref|NC_006350.1|::143059	G	G	G	G	G	G	G	G	G	G	G	G	G	G	G	G	A	G	G	G	G	G	G	G	G	G	G	G	G	G	G	G	G	G	A	G	G	G	G	G	G	G	G	G	G	2	0	42	44/44
gi|53717639|ref|NC_006350.1|::143476	C	C	C	C	C	C	G	G	G	G	C	G	G	G	G	G	G	C	C	C	C	G	C	G	G	G	G	C	G	G	G	G	G	C	G	G	G	C	G	G	G	G	C	G	C	28	0	16	44/44
gi|53717639|ref|NC_006350.1|::143521	G	G	G	G	G	G	A	A	A	A	G	G	G	G	A	A	G	G	G	G	G	G	G	A	G	A	G	G	A	A	A	A	G	G	G	G	G	G	G	G	A	A	G	A	G	15	0	29	44/44
gi|53717639|ref|NC_006350.1|::143536	G	G	G	G	G	G	G	G	G	G	G	G	G	G	C	G	G	G	G	G	G	G	G	G	G	G	G	G	G	G	G	G	G	G	G	G	G	G	G	G	G	G	G	C	G	2	0	42	44/44
gi|53717639|ref|NC_006350.1|::143575	C	C	C	C	C	C	C	C	C	C	C	T	T	C	C	C	C	C	C	C	C	T	C	C	C	C	C	C	C	C	C	C	C	C	C	C	C	C	T	C	C	C	C	C	C	4	0	40	44/44
gi|53717639|ref|NC_006350.1|::143694	G	C	G	G	G	G	G	G	G	G	G	G	G	G	G	G	G	G	G	G	G	G	G	G	G	G	G	G	G	G	G	G	G	G	G	G	G	G	G	G	G	G	C	G	G	2	0	42	44/44
gi|53717639|ref|NC_006350.1|::143821	G	G	G	G	G	G	G	G	G	G	G	G	G	G	G	G	G	G	G	G	G	G	C	G	G	G	G	G	G	G	G	G	G	G	G	G	G	G	G	G	G	G	G	G	C	2	0	42	44/44
gi|53717639|ref|NC_006350.1|::143959	C	C	C	C	C	C	C	C	C	C	C	C	C	C	C	C	T	C	C	C	C	T	C	C	C	C	C	C	C	C	C	C	T	C	T	C	C	C	T	C	C	C	C	C	C	5	0	39	44/44
gi|53717639|ref|NC_006350.1|::143965	C	T	T	T	T	T	T	C	C	C	T	T	T	C	C	T	C	C	C	T	T	C	C	T	C	C	C	C	C	C	T	C	C	C	C	C	C	C	C	C	C	T	T	C	C	16	0	28	44/44
gi|53717639|ref|NC_006350.1|::144007	C	C	T	T	T	T	T	C	C	C	T	T	T	C	T	T	C	C	C	T	T	C	T	T	C	C	C	C	C	C	T	C	C	C	C	C	C	C	C	C	T	T	C	T	T	19	0	25	44/44
gi|53717639|ref|NC_006350.1|::144187	A	A	G	G	G	G	G	G	G	G	G	G	G	G	G	G	G	A	A	G	G	A	G	G	G	A	A	A	G	A	G	G	G	A	G	A	G	A	A	A	A	G	A	G	G	29	0	15	44/44
gi|53717639|ref|NC_006350.1|::144373	C	C	T	C	C	C	C	C	C	C	T	C	C	C	C	C	C	C	C	T	T	C	C	C	C	C	C	C	C	C	C	C	C	C	C	C	C	C	C	C	C	C	C	C	C	4	0	40	44/44
gi|53717639|ref|NC_006350.1|::144487	T	T	T	T	T	T	T	T	T	T	T	T	T	T	T	T	T	T	T	T	T	T	T	T	T	T	T	T	T	T	T	T	T	T	T	T	T	T	C	T	T	T	T	T	T	1	0	43	44/44
gi|53717639|ref|NC_006350.1|::144541	G	G	A	G	G	G	G	G	G	G	A	A	A	G	G	G	G	G	G	A	A	G	G	G	G	G	G	G	G	G	G	G	G	G	G	G	G	G	A	G	G	G	G	G	G	7	0	37	44/44
gi|53717639|ref|NC_006350.1|::144602	A	A	A	A	A	A	A	A	A	A	A	A	A	A	A	A	A	A	A	A	A	G	A	A	A	A	A	A	A	A	A	A	A	A	A	A	A	A	A	A	A	A	A	A	A	1	0	43	44/44
gi|53717639|ref|NC_006350.1|::144709	G	G	G	G	G	G	G	G	G	G	G	G	G	G	G	G	G	G	G	G	G	G	G	G	G	G	A	G	G	G	G	G	G	G	G	G	G	G	G	A	G	G	G	G	G	2	0	42	44/44
gi|53717639|ref|NC_006350.1|::144730	G	A	G	G	G	G	A	G	G	G	G	A	A	A	G	A	G	G	G	G	G	A	G	A	G	A	G	G	G	A	A	G	G	G	G	G	G	G	A	G	A	A	A	G	G	15	0	29	44/44
gi|53717639|ref|NC_006350.1|::145021	T	G	T	G	G	G	T	G	G	G	T	G	G	G	G	T	G	G	T	T	T	T	G	T	G	G	T	T	G	G	T	G	G	T	G	G	G	T	G	T	G	T	G	G	G	28	0	16	44/44
gi|53717639|ref|NC_006350.1|::145216	G	G	G	G	G	G	G	G	G	G	G	G	G	G	G	G	G	G	G	G	G	G	G	G	A	G	G	G	G	G	G	G	G	G	G	G	A	G	G	G	G	G	G	G	G	2	0	42	44/44
gi|53717639|ref|NC_006350.1|::145219	C	T	C	C	C	C	C	C	C	C	C	C	C	T	C	C	C	C	C	C	C	C	C	C	C	T	C	C	C	T	C	C	C	C	C	C	C	C	C	C	T	C	T	C	C	6	0	38	44/44
gi|53717639|ref|NC_006350.1|::145341	T	T	T	T	T	T	T	T	T	T	T	T	T	T	T	T	T	T	T	T	T	T	T	T	A	T	T	T	T	T	T	T	T	T	T	T	A	T	T	T	T	T	T	T	T	2	0	42	44/44
gi|53717639|ref|NC_006350.1|::145347	T	C	T	T	T	T	T	T	T	T	T	T	T	C	T	T	T	T	T	T	T	T	T	T	T	C	T	T	T	C	T	T	T	T	T	T	T	T	T	T	C	T	C	T	T	6	0	38	44/44
gi|53717639|ref|NC_006350.1|::145352	T	C	C	C	C	C	C	C	C	C	C	C	C	C	C	C	C	T	T	C	C	T	C	C	T	C	T	T	C	C	C	C	C	T	C	C	T	T	T	T	T	C	C	C	C	32	0	12	44/44
gi|53717639|ref|NC_006350.1|::181765	A	A	A	C	C	C	A	A	A	A	A	C	C	A	A	A	A	A	A	A	A	A	A	A	A	A	A	A	A	A	A	A	A	A	A	A	A	A	C	A	A	A	A	A	A	6	0	38	44/44
gi|53717639|ref|NC_006350.1|::181800	C	C	C	C	C	C	C	C	C	C	C	C	C	C	C	C	C	C	C	C	C	C	C	C	C	C	C	C	C	C	C	C	C	C	C	C	C	C	C	C	T	C	C	C	C	1	0	43	44/44
gi|53717639|ref|NC_006350.1|::181862	A	A	A	G	G	G	A	A	A	A	A	G	G	A	A	A	A	A	A	A	A	A	A	A	A	A	A	A	A	A	A	A	A	A	A	A	A	A	A	A	A	A	A	A	A	5	0	39	44/44
gi|53717639|ref|NC_006350.1|::181978	C	C	C	C	C	C	C	T	T	T	C	C	C	T	C	C	C	C	C	T	T	C	C	C	C	C	C	C	T	C	C	T	C	C	C	C	C	C	C	C	C	C	C	C	C	8	0	36	44/44
gi|53717639|ref|NC_006350.1|::182007	G	G	G	G	G	G	G	G	G	G	G	G	G	G	G	G	G	G	G	G	G	A	G	G	G	G	G	G	G	G	G	G	G	G	G	G	G	G	G	G	G	G	G	G	G	1	0	43	44/44
gi|53717639|ref|NC_006350.1|::182032	A	A	G	A	A	A	G	G	G	G	G	A	A	G	G	G	A	A	A	G	G	A	A	G	G	A	G	A	G	A	G	G	A	A	A	A	G	A	A	G	A	G	A	G	A	21	0	23	44/44
gi|53717639|ref|NC_006350.1|::182367	C	C	C	C	C	C	C	C	C	C	C	C	C	C	C	C	C	C	C	T	T	C	C	C	C	C	C	C	C	C	C	C	C	C	C	C	C	C	C	C	C	C	C	C	C	2	0	42	44/44
gi|53717639|ref|NC_006350.1|::182434	C	C	C	C	C	C	C	C	C	C	C	C	C	C	C	C	C	C	C	C	C	C	C	C	C	T	C	C	C	C	C	C	C	C	C	C	C	C	C	C	C	C	C	C	C	1	0	43	44/44
gi|53717639|ref|NC_006350.1|::182515	T	T	T	C	C	C	C	T	T	T	T	C	C	C	C	C	T	T	T	T	T	C	C	C	T	C	C	T	T	C	C	T	C	T	T	C	T	T	T	C	T	C	T	C	C	22	0	22	44/44
gi|53717639|ref|NC_006350.1|::182686	C	C	G	C	C	C	C	G	G	G	G	C	C	C	C	C	G	C	C	G	G	C	C	C	C	C	C	C	G	C	C	G	C	C	G	C	C	C	C	C	G	C	C	C	C	12	0	32	44/44
gi|53717639|ref|NC_006350.1|::182767	C	C	C	C	C	C	C	C	C	C	C	C	C	T	C	C	C	C	C	C	C	C	C	C	C	C	C	C	C	C	C	C	C	C	C	C	C	C	C	C	C	C	C	C	C	1	0	43	44/44
gi|53717639|ref|NC_006350.1|::182810	G	G	G	G	G	G	G	A	A	A	G	G	G	G	G	G	G	G	G	G	G	G	G	G	G	G	G	G	A	G	G	A	G	G	G	G	G	G	G	G	G	G	G	G	G	5	0	39	44/44
gi|53717639|ref|NC_006350.1|::182965	G	G	G	G	G	G	G	G	G	G	G	G	G	G	G	G	G	G	G	G	G	A	G	G	G	G	G	G	G	G	G	G	G	G	G	G	G	G	G	G	G	G	G	G	G	1	0	43	44/44
gi|53717639|ref|NC_006350.1|::182977	C	C	C	C	C	C	C	C	C	C	C	C	C	T	C	C	C	C	C	C	C	C	C	C	C	C	C	C	C	C	C	C	C	C	C	C	C	C	C	C	C	C	C	C	C	1	0	43	44/44
gi|53717639|ref|NC_006350.1|::183092	A	A	G	A	A	A	A	G	G	G	G	A	A	A	A	A	A	A	A	G	G	A	A	A	A	A	A	A	G	A	A	G	A	A	A	A	A	A	A	A	G	A	A	A	A	10	0	34	44/44
gi|53717639|ref|NC_006350.1|::183154	C	C	C	C	C	C	C	C	C	C	C	C	C	C	C	C	C	C	C	C	C	C	C	C	C	C	C	C	C	C	C	C	T	C	C	C	C	C	C	C	C	C	C	C	C	1	0	43	44/44
gi|53717639|ref|NC_006350.1|::183205	C	C	C	C	C	C	C	C	C	C	C	C	C	C	C	C	C	C	C	C	C	C	C	C	T	C	C	C	C	C	C	C	C	C	C	C	T	C	C	C	C	C	C	C	C	2	0	42	44/44
gi|53717639|ref|NC_006350.1|::183478	T	T	T	T	T	T	T	T	T	T	T	T	T	T	T	T	T	T	T	T	T	T	T	T	C	T	T	T	T	T	T	T	T	T	T	C	C	T	T	T	T	T	T	T	T	3	0	41	44/44
gi|53717639|ref|NC_006350.1|::183887	C	C	C	C	C	C	C	C	C	C	C	C	C	C	C	C	C	C	C	C	C	C	C	C	T	C	C	C	C	C	C	C	C	C	C	C	T	C	C	C	C	C	C	C	C	2	0	42	44/44
gi|53717639|ref|NC_006350.1|::184011	C	T	T	T	T	T	C	T	T	T	T	T	T	T	C	C	T	C	C	T	T	T	C	C	T	C	C	C	T	C	C	T	C	C	T	C	T	C	C	C	T	C	T	C	C	23	0	21	44/44
gi|53717639|ref|NC_006350.1|::184017	A	G	G	G	G	G	A	G	G	G	G	G	G	G	A	A	G	A	A	G	G	G	A	A	T	A	A	A	G	A	A	G	A	A	G	A	T	A	T	A	G	A	G	A	A	24	0	20	44/44
gi|53717639|ref|NC_006350.1|::184018	C	C	C	C	C	C	C	C	C	C	C	C	C	C	C	C	C	C	C	C	C	C	C	C	C	C	C	C	C	C	C	C	C	C	C	C	C	C	T	C	C	C	C	C	C	1	0	43	44/44
gi|53717639|ref|NC_006350.1|::184025	G	G	G	G	G	G	G	G	G	G	G	G	G	G	A	G	G	G	G	G	G	G	A	G	G	G	G	G	G	G	G	G	G	G	G	G	G	G	G	G	G	G	G	A	A	4	0	40	44/44
gi|53717639|ref|NC_006350.1|::184062	G	G	G	G	G	G	G	G	G	G	G	G	G	G	G	G	G	G	G	G	G	G	G	G	A	G	G	G	G	G	G	G	G	G	G	G	A	G	G	G	G	G	G	G	G	2	0	42	44/44
gi|53717639|ref|NC_006350.1|::184159	G	G	G	G	G	G	G	G	G	G	G	G	G	A	G	G	G	G	G	G	G	G	G	G	G	G	G	G	G	G	G	G	G	G	G	G	G	G	G	G	G	G	G	G	G	1	0	43	44/44
gi|53717639|ref|NC_006350.1|::184169	C	T	T	C	C	C	T	C	C	C	T	C	C	T	T	T	T	C	C	T	T	C	C	T	C	T	T	C	C	T	T	C	T	C	T	C	C	C	C	T	T	T	T	T	C	22	0	22	44/44
gi|53717639|ref|NC_006350.1|::184176	C	C	C	C	C	C	C	C	C	C	C	C	C	C	C	C	C	C	C	C	C	C	C	C	C	C	C	C	C	C	C	C	C	C	C	T	C	C	C	C	C	C	C	C	C	1	0	43	44/44
gi|53717639|ref|NC_006350.1|::184178	C	C	C	C	C	C	C	C	C	C	C	C	C	C	C	C	C	C	C	C	C	C	C	C	T	C	C	C	C	C	C	C	C	C	C	C	T	C	C	C	C	C	C	C	C	2	0	42	44/44
gi|53717639|ref|NC_006350.1|::184180	C	C	C	C	C	C	C	C	C	C	C	C	C	C	C	C	C	C	C	C	C	C	C	C	C	C	C	C	C	C	C	C	C	C	C	C	C	C	T	C	C	C	C	C	C	1	0	43	44/44
gi|53717639|ref|NC_006350.1|::184201	C	C	C	C	C	C	C	C	C	C	C	C	C	C	C	C	C	C	C	C	C	C	C	C	C	T	C	C	C	T	C	C	C	C	C	C	C	C	C	C	C	C	C	C	C	2	0	42	44/44
gi|53717639|ref|NC_006350.1|::184238	T	T	C	C	C	C	C	C	C	C	C	C	C	C	C	C	C	T	T	C	C	C	C	C	C	T	C	T	C	C	C	C	T	T	C	C	C	T	C	C	C	C	T	C	C	35	0	9	44/44
gi|53717639|ref|NC_006350.1|::184246	C	C	C	C	C	C	C	T	T	T	C	C	C	C	C	C	C	C	C	C	C	C	C	C	C	C	C	C	T	C	C	T	C	C	C	C	C	C	C	C	C	C	C	C	C	5	0	39	44/44
gi|53717639|ref|NC_006350.1|::184265	C	C	C	T	T	T	C	C	C	C	C	T	T	C	C	C	C	C	C	C	C	T	C	C	C	C	C	C	C	C	C	C	C	C	C	C	C	C	C	C	C	C	C	C	C	6	0	38	44/44
gi|53717639|ref|NC_006350.1|::184388	C	C	C	C	C	C	C	C	C	C	C	C	C	C	C	C	C	C	C	C	C	C	C	C	C	C	C	C	C	C	C	C	C	C	C	T	C	C	C	C	C	C	C	C	C	1	0	43	44/44
gi|53717639|ref|NC_006350.1|::184395	C	A	A	A	A	A	A	A	A	A	A	A	A	A	C	A	A	C	C	A	A	A	C	A	A	A	A	C	A	A	A	A	A	C	A	C	A	C	A	A	A	A	A	C	C	34	0	10	44/44
gi|53717639|ref|NC_006350.1|::184430	A	A	A	A	A	A	A	A	A	A	A	A	A	A	A	A	A	A	A	A	A	A	G	A	A	A	A	A	A	A	A	A	A	A	A	A	A	A	A	A	A	A	A	A	G	2	0	42	44/44
gi|53717639|ref|NC_006350.1|::184489	A	A	A	A	A	A	A	A	A	A	A	A	A	A	A	A	A	A	A	A	A	A	A	A	A	A	A	A	A	A	A	A	A	A	A	G	A	A	A	A	A	A	A	A	A	1	0	43	44/44
gi|53717639|ref|NC_006350.1|::184520	G	G	G	G	G	G	G	G	G	G	G	G	G	G	G	G	G	G	G	G	G	G	G	G	G	G	G	G	G	A	G	G	G	G	G	G	G	G	G	G	G	G	G	G	G	1	0	43	44/44
gi|53717639|ref|NC_006350.1|::184735	C	C	C	C	C	C	C	C	C	C	C	C	C	C	C	C	C	C	C	C	C	C	C	C	C	C	C	C	C	C	C	C	C	C	C	C	C	C	T	C	C	C	C	C	C	1	0	43	44/44
gi|53717639|ref|NC_006350.1|::185002	C	C	C	C	C	C	C	T	T	T	C	C	C	C	C	T	C	C	C	C	C	C	C	C	C	C	T	C	T	C	T	T	C	C	C	C	C	C	C	T	C	T	C	C	C	10	0	34	44/44
gi|53717639|ref|NC_006350.1|::185010	A	A	A	C	C	C	A	A	A	A	A	C	C	A	C	A	A	C	A	A	A	A	C	A	A	A	A	A	A	C	A	A	A	A	A	C	A	A	A	A	A	A	A	C	C	12	0	32	44/44
gi|53717639|ref|NC_006350.1|::185047	C	C	C	C	C	C	C	C	C	C	C	C	C	C	C	C	C	C	C	C	C	C	T	C	C	C	C	C	C	C	C	C	C	C	C	C	C	C	C	C	C	C	C	C	T	2	0	42	44/44
gi|53717639|ref|NC_006350.1|::185351	C	C	C	C	C	C	C	C	C	C	C	C	C	C	C	T	C	C	C	T	T	C	C	C	C	C	T	C	C	C	T	C	C	C	C	C	C	C	C	T	T	T	C	C	C	8	0	36	44/44
gi|53717639|ref|NC_006350.1|::185354	A	A	A	A	A	A	A	A	A	A	A	A	A	A	A	A	C	A	A	A	A	A	A	A	C	A	A	A	A	A	A	A	C	A	C	A	C	A	C	A	A	A	A	A	A	6	0	38	44/44
gi|53717639|ref|NC_006350.1|::185373	A	A	A	A	A	A	A	A	A	A	G	A	A	A	A	A	A	A	A	G	G	A	A	A	A	A	A	A	A	A	A	A	A	A	A	A	A	A	A	A	A	A	A	A	A	3	0	41	44/44
gi|53717639|ref|NC_006350.1|::185375	C	C	C	C	C	C	C	C	C	C	C	C	C	C	C	T	C	C	C	C	C	C	C	C	C	C	T	C	C	C	T	C	C	C	C	C	C	C	C	T	C	T	C	C	C	5	0	39	44/44
gi|53717639|ref|NC_006350.1|::185380	G	G	G	G	G	G	G	G	G	G	G	G	G	G	G	G	G	G	G	G	G	G	G	G	G	G	G	G	G	G	G	G	A	G	G	G	G	G	A	G	G	G	G	G	G	2	0	42	44/44
gi|53717639|ref|NC_006350.1|::185443	C	T	C	C	C	C	C	C	C	C	C	C	C	C	C	C	C	C	C	C	C	C	C	C	C	C	C	C	C	C	C	C	C	C	C	C	C	C	C	C	C	C	T	C	C	2	0	42	44/44
gi|53717639|ref|NC_006350.1|::185472	C	C	C	C	C	C	C	C	C	C	C	C	C	C	C	C	C	C	C	C	C	T	C	C	C	C	C	C	C	C	C	C	C	C	C	C	C	C	C	C	C	C	C	C	C	1	0	43	44/44
gi|53717639|ref|NC_006350.1|::185636	A	A	A	A	A	A	A	A	A	A	A	A	A	A	A	A	G	A	A	A	A	A	A	A	A	A	A	A	A	A	A	A	A	A	G	A	A	A	A	A	A	A	A	A	A	2	0	42	44/44
gi|53717639|ref|NC_006350.1|::185708	G	A	G	G	G	G	G	G	G	G	G	G	G	G	G	G	G	G	G	G	G	G	G	G	G	G	G	G	G	G	G	G	G	G	G	G	G	G	G	G	G	G	A	G	G	2	0	42	44/44
gi|53717639|ref|NC_006350.1|::185715	C	T	C	C	C	C	C	C	C	C	C	C	C	C	C	T	C	C	C	C	C	C	C	C	C	C	T	C	C	C	T	C	C	C	C	C	C	C	C	T	C	T	T	C	C	7	0	37	44/44
gi|53717639|ref|NC_006350.1|::185744	C	C	C	C	C	C	C	C	C	C	C	C	C	C	C	C	C	C	C	C	C	C	C	C	C	T	C	C	C	C	C	C	C	C	C	C	C	C	C	C	C	C	C	C	C	1	0	43	44/44
gi|53717639|ref|NC_006350.1|::185831	T	T	C	C	C	C	C	C	C	C	C	C	C	C	C	T	C	T	T	C	C	C	C	C	C	C	T	T	C	C	T	C	C	T	C	C	C	T	C	T	C	T	T	C	C	32	0	12	44/44
gi|53717639|ref|NC_006350.1|::185883	C	C	C	C	C	C	C	C	C	C	C	C	C	C	C	C	C	C	C	C	C	C	C	C	A	C	C	C	C	C	C	C	C	C	C	C	A	C	C	C	C	C	C	C	C	2	0	42	44/44
gi|53717639|ref|NC_006350.1|::185986	G	G	G	G	G	G	G	G	G	G	G	G	G	G	G	G	G	G	G	G	G	G	G	G	G	G	G	G	G	A	G	G	G	G	G	G	G	G	G	G	G	G	G	G	G	1	0	43	44/44
gi|53717639|ref|NC_006350.1|::185992	T	T	C	T	T	T	C	C	C	C	C	T	T	T	T	T	T	T	T	C	C	T	T	T	T	T	T	T	C	T	T	C	T	T	T	T	T	T	T	T	T	T	T	T	T	10	0	34	44/44
gi|53717639|ref|NC_006350.1|::186052	C	C	C	C	C	C	C	A	A	A	C	C	C	C	C	A	C	C	C	C	C	C	C	C	A	A	A	C	A	C	A	A	C	C	C	A	A	C	C	A	C	A	C	C	C	14	0	30	44/44
gi|53717639|ref|NC_006350.1|::186068	C	C	C	C	C	C	C	C	C	C	C	C	C	C	C	C	C	C	C	C	C	C	C	C	C	C	C	C	C	C	C	C	C	C	C	C	C	C	C	C	C	C	T	C	C	1	0	43	44/44
gi|53717639|ref|NC_006350.1|::186257	G	A	G	G	G	G	G	G	G	G	G	G	G	G	G	G	G	G	G	G	G	G	G	G	G	G	G	G	G	G	G	G	G	G	G	G	G	G	G	G	G	G	A	G	G	2	0	42	44/44
gi|53717639|ref|NC_006350.1|::186261	C	C	C	C	C	C	C	C	C	C	C	C	C	C	C	C	C	C	C	C	C	C	T	C	C	C	C	C	C	C	C	C	T	C	C	C	C	C	T	C	C	C	C	C	T	4	0	40	44/44
gi|53717639|ref|NC_006350.1|::186264	G	A	G	G	G	G	G	G	G	G	G	G	G	G	G	G	G	G	G	G	G	G	G	G	G	G	G	G	G	G	G	G	G	G	G	G	G	G	G	G	G	G	A	G	G	2	0	42	44/44
gi|53717639|ref|NC_006350.1|::186270	C	C	C	C	C	C	C	C	C	C	C	C	C	C	C	C	C	C	C	C	C	C	C	C	T	C	T	C	C	C	C	C	C	C	C	C	T	C	C	T	C	T	C	C	C	5	0	39	44/44
gi|53717639|ref|NC_006350.1|::186275	T	C	T	T	T	T	C	C	C	C	C	T	T	T	T	C	T	T	T	C	C	T	T	T	C	C	C	T	C	C	C	C	T	T	T	T	C	T	T	C	T	C	C	T	T	20	0	24	44/44
gi|53717639|ref|NC_006350.1|::186289	G	A	G	G	G	G	A	G	G	G	A	G	G	G	G	A	G	G	G	A	A	G	G	G	G	A	G	G	G	A	A	G	G	G	G	G	G	G	G	G	G	G	A	G	G	10	0	34	44/44
gi|53717639|ref|NC_006350.1|::186290	C	A	C	C	C	C	A	C	C	C	A	C	C	C	C	A	C	C	C	A	A	C	C	C	C	A	C	C	C	A	A	C	C	C	C	C	C	C	C	C	C	C	A	C	C	10	0	34	44/44
gi|53717639|ref|NC_006350.1|::186291	G	A	G	G	G	G	A	G	G	G	A	G	G	G	G	A	G	G	G	A	A	G	G	A	G	A	G	G	G	A	A	G	G	G	G	G	G	G	G	G	G	G	A	G	G	11	0	33	44/44
gi|53717639|ref|NC_006350.1|::186292	G	A	G	G	G	G	A	G	G	G	A	G	G	G	G	A	G	G	G	A	A	G	G	G	G	A	G	G	G	A	A	G	G	G	G	G	G	G	G	G	G	G	A	G	G	10	0	34	44/44
gi|53717639|ref|NC_006350.1|::186293	C	A	C	C	C	C	A	C	C	C	A	C	C	C	C	A	C	C	C	A	A	C	C	C	C	A	C	C	C	A	A	C	C	C	C	C	C	C	C	C	C	C	A	C	C	10	0	34	44/44
gi|53717639|ref|NC_006350.1|::186403	T	T	T	T	T	T	T	T	T	T	G	T	T	T	T	T	T	T	T	G	G	T	T	T	T	T	T	T	T	T	T	T	T	T	T	T	T	T	T	T	T	T	T	T	T	3	0	41	44/44
gi|53717639|ref|NC_006350.1|::186440	G	G	A	A	A	A	G	G	G	G	G	A	A	A	G	G	A	G	G	G	G	A	G	G	G	G	G	G	G	G	G	G	G	G	A	G	G	G	G	G	G	G	G	G	G	10	0	34	44/44
gi|53717639|ref|NC_006350.1|::186545	C	C	C	C	C	C	C	C	C	C	C	C	C	C	C	C	C	C	C	C	C	C	C	T	C	C	C	C	C	C	C	C	C	C	C	C	C	C	C	C	C	C	C	C	C	1	0	43	44/44
gi|53717639|ref|NC_006350.1|::186725	C	C	C	C	C	C	C	C	C	C	C	C	C	C	C	C	C	C	C	C	C	C	C	T	C	C	C	C	C	C	C	C	C	C	C	C	C	C	C	C	C	C	C	C	C	1	0	43	44/44
gi|53717639|ref|NC_006350.1|::186803	G	A	A	A	A	A	G	G	G	G	G	A	A	A	A	G	A	G	G	G	G	A	G	G	A	G	G	G	G	G	G	G	G	G	A	G	A	G	G	G	G	G	A	A	G	16	0	28	44/44
gi|53717639|ref|NC_006350.1|::186826	C	C	C	C	C	C	C	C	C	C	C	C	C	C	C	C	C	C	C	C	C	C	C	C	C	C	C	C	C	C	C	C	C	C	C	C	C	C	T	C	C	C	C	C	C	1	0	43	44/44
gi|53717639|ref|NC_006350.1|::186899	C	C	C	C	C	C	C	C	C	C	C	C	C	C	C	C	C	C	C	C	C	C	C	C	C	C	C	C	C	C	C	C	C	C	C	T	C	C	C	C	C	C	C	C	C	1	0	43	44/44
gi|53717639|ref|NC_006350.1|::187127	C	C	C	C	C	C	C	C	C	C	C	C	C	C	C	C	C	C	C	C	C	C	C	C	C	C	C	C	C	C	C	C	C	C	C	C	C	C	T	C	C	C	C	C	C	1	0	43	44/44
gi|53717639|ref|NC_006350.1|::187898	A	G	G	G	G	G	G	A	A	A	G	G	G	G	G	G	A	A	A	G	G	G	G	G	G	G	G	A	A	G	G	A	G	A	A	G	G	A	G	G	G	G	G	G	G	32	0	12	44/44
gi|53717639|ref|NC_006350.1|::187905	T	C	C	C	C	C	C	T	T	T	C	C	C	C	C	C	T	T	T	C	C	C	C	C	C	C	C	T	T	C	C	T	C	T	T	C	C	T	C	C	C	C	C	C	C	32	0	12	44/44
gi|53717639|ref|NC_006350.1|::187956	C	C	C	C	C	C	C	C	C	C	C	C	C	C	C	C	C	C	C	C	C	C	T	C	C	C	C	C	C	C	C	C	C	C	C	C	C	C	C	C	C	C	C	C	T	2	0	42	44/44
gi|53717639|ref|NC_006350.1|::187972	T	C	C	C	C	C	T	C	C	C	C	C	C	C	C	C	C	T	T	C	C	C	C	T	C	C	C	T	C	C	C	C	C	T	C	C	C	T	C	C	C	C	C	C	C	37	0	7	44/44
gi|53717639|ref|NC_006350.1|::187999	G	G	G	G	G	G	G	A	A	A	G	G	G	G	G	G	G	G	G	G	G	G	G	G	G	G	G	G	A	G	G	A	G	G	G	G	G	G	G	G	G	G	G	G	G	5	0	39	44/44
gi|53717639|ref|NC_006350.1|::188050	G	G	G	G	G	G	G	G	G	G	G	G	G	G	G	G	G	G	G	G	G	G	G	G	G	G	G	G	G	G	G	G	A	G	G	G	G	G	G	G	G	G	G	G	G	1	0	43	44/44
gi|53717639|ref|NC_006350.1|::188092	C	C	C	T	T	T	C	C	C	C	C	T	T	T	C	C	C	C	C	C	C	C	C	C	C	C	C	C	C	C	C	C	C	C	C	C	C	C	C	C	C	C	C	C	C	6	0	38	44/44
gi|53717639|ref|NC_006350.1|::188104	G	A	A	G	G	G	G	G	G	G	G	G	G	G	A	G	G	G	G	G	G	G	A	G	G	A	G	G	G	G	G	G	A	G	G	G	G	G	G	G	G	G	A	A	A	9	0	35	44/44
gi|53717639|ref|NC_006350.1|::188269	T	C	C	C	C	C	T	C	C	C	C	C	C	C	C	C	C	T	T	C	C	C	C	T	C	C	C	T	C	C	C	C	C	T	C	C	C	T	C	C	C	C	C	C	C	37	0	7	44/44
gi|53717639|ref|NC_006350.1|::188354	T	T	C	T	T	T	T	C	C	C	C	T	T	T	T	C	T	T	T	C	C	C	C	T	T	T	C	T	C	C	C	C	C	T	T	C	T	T	T	C	C	C	T	T	C	21	0	23	44/44
gi|53717639|ref|NC_006350.1|::188464	G	G	G	G	G	G	G	G	G	G	G	G	G	G	G	G	G	G	G	G	G	G	G	G	G	A	G	G	G	G	G	G	G	G	G	G	G	G	G	G	G	G	G	G	G	1	0	43	44/44
gi|53717639|ref|NC_006350.1|::188569	A	A	C	A	A	A	A	A	A	A	A	A	A	A	C	A	C	A	A	A	A	A	C	A	C	A	A	A	A	A	A	A	C	A	C	C	C	A	C	A	A	A	A	C	C	12	0	32	44/44
gi|53717639|ref|NC_006350.1|::188652	G	G	A	G	G	G	G	G	G	G	G	G	G	G	G	G	G	G	G	G	G	G	G	G	G	G	G	G	G	G	G	G	A	G	G	G	G	G	G	G	G	G	G	G	G	2	0	42	44/44
gi|53717639|ref|NC_006350.1|::188680	G	G	G	G	G	G	G	G	G	G	G	G	G	G	G	G	A	G	G	G	G	G	G	G	G	G	G	G	G	G	G	G	G	G	A	G	G	G	G	G	G	G	G	G	G	2	0	42	44/44
gi|53717639|ref|NC_006350.1|::188695	C	C	T	C	C	C	C	C	C	C	C	C	C	C	C	C	C	C	C	C	C	C	C	C	C	C	C	C	C	C	C	C	T	C	C	C	C	C	C	C	C	C	C	C	C	2	0	42	44/44
gi|53717639|ref|NC_006350.1|::188701	A	A	G	A	A	A	G	A	A	A	A	A	A	G	A	A	G	G	G	G	G	A	G	G	G	A	A	A	A	A	A	A	G	A	G	G	G	G	G	A	A	A	A	A	G	18	0	26	44/44
gi|53717639|ref|NC_006350.1|::188746	G	G	G	G	G	G	G	G	G	G	G	G	G	G	G	G	G	G	G	G	G	G	G	G	A	G	G	G	G	G	G	G	G	G	G	G	A	G	G	G	G	G	G	G	G	2	0	42	44/44
gi|53717639|ref|NC_006350.1|::188803	G	G	G	G	G	G	G	G	G	G	G	G	G	G	A	G	G	G	G	G	G	G	G	G	G	G	G	G	G	G	G	G	G	G	G	G	G	G	G	G	G	G	G	A	G	2	0	42	44/44
gi|53717639|ref|NC_006350.1|::188902	C	C	C	C	C	C	C	C	C	C	C	C	C	C	C	C	C	C	C	C	C	C	C	C	C	C	C	C	C	C	C	C	C	C	C	T	C	C	C	C	C	C	C	C	C	1	0	43	44/44
gi|53717639|ref|NC_006350.1|::189145	G	G	G	G	G	G	G	A	A	A	G	G	G	G	G	G	G	A	A	G	G	G	A	G	G	G	G	G	A	G	G	A	G	G	G	G	G	A	G	G	A	G	G	G	A	11	0	33	44/44
gi|53717639|ref|NC_006350.1|::189156	G	G	G	G	G	G	G	G	G	G	G	G	G	G	G	G	G	G	G	G	G	G	G	G	A	G	G	G	G	G	G	G	G	G	G	G	A	G	G	G	G	G	G	G	G	2	0	42	44/44
gi|53717639|ref|NC_006350.1|::189313	C	C	C	C	C	C	C	C	C	C	C	C	C	C	C	C	C	C	C	C	C	C	T	C	C	C	C	C	C	C	C	C	C	C	C	C	C	C	C	C	C	C	C	C	T	2	0	42	44/44
gi|53717639|ref|NC_006350.1|::189424	C	C	C	C	C	C	C	C	C	C	C	C	C	C	C	C	C	C	C	C	C	C	C	C	C	C	C	C	C	C	C	C	C	C	C	C	C	C	T	C	C	C	C	C	C	1	0	43	44/44
gi|53717639|ref|NC_006350.1|::189427	G	A	G	G	G	G	G	G	G	G	G	G	G	A	G	G	G	G	G	G	G	G	G	A	G	G	G	G	G	G	G	G	G	G	G	G	G	G	G	G	G	G	A	G	G	4	0	40	44/44
gi|53717639|ref|NC_006350.1|::189778	C	C	C	C	C	C	C	C	C	C	C	C	C	C	C	C	C	C	C	C	C	C	C	C	C	C	C	C	C	C	C	C	C	C	C	T	C	C	C	C	C	C	C	C	C	1	0	43	44/44
gi|53717639|ref|NC_006350.1|::189844	G	G	G	G	G	G	G	G	G	G	G	G	G	G	G	G	G	G	G	G	G	G	G	G	G	G	G	G	G	G	G	G	G	G	G	A	G	G	G	G	G	G	G	G	G	1	0	43	44/44
gi|53717639|ref|NC_006350.1|::189865	C	C	C	C	C	C	C	C	C	C	C	C	C	C	C	C	C	C	C	C	C	C	C	C	T	C	C	C	C	C	C	C	C	C	C	C	T	C	C	C	C	C	C	C	C	2	0	42	44/44
gi|53717639|ref|NC_006350.1|::189941	G	G	G	G	G	G	G	G	G	G	G	G	G	G	G	G	G	G	G	G	G	G	A	G	G	G	G	G	G	G	G	G	G	G	G	A	G	G	G	G	G	G	G	G	A	3	0	41	44/44
gi|53717639|ref|NC_006350.1|::189944	A	A	A	A	A	A	A	A	A	A	A	A	A	A	A	A	A	A	A	A	A	A	G	A	A	A	A	A	A	A	A	A	A	A	A	G	A	A	A	A	A	A	A	A	G	3	0	41	44/44
gi|53717639|ref|NC_006350.1|::190905	C	C	C	C	C	C	C	C	C	C	T	C	C	C	C	C	C	C	C	C	C	C	C	C	C	C	C	C	C	C	C	C	C	C	C	C	C	C	C	C	C	C	C	C	C	1	0	43	44/44
gi|53717639|ref|NC_006350.1|::191085	C	C	C	C	C	C	C	C	C	C	C	C	C	C	T	C	T	C	C	C	C	C	T	C	T	C	C	C	C	C	C	C	T	C	T	C	T	C	T	C	C	C	C	T	T	10	0	34	44/44
gi|53717639|ref|NC_006350.1|::191142	C	C	C	C	C	C	C	C	C	C	C	C	C	C	C	C	C	C	C	C	C	T	C	C	C	C	C	C	C	C	C	C	T	C	C	C	C	C	C	C	C	C	C	C	C	2	0	42	44/44
gi|53717639|ref|NC_006350.1|::191250	G	G	G	G	G	G	G	G	G	G	G	G	G	G	G	G	G	G	G	G	G	G	G	G	A	G	G	G	G	G	G	G	G	G	G	G	A	G	G	G	G	G	G	G	G	2	0	42	44/44
gi|53717639|ref|NC_006350.1|::191253	C	C	C	C	C	C	C	C	C	C	C	C	C	C	T	C	C	C	C	C	C	C	C	C	C	C	C	C	C	C	C	C	C	C	C	C	C	C	T	C	C	C	C	T	C	3	0	41	44/44
gi|53717639|ref|NC_006350.1|::191273	T	T	T	T	T	T	T	T	T	T	T	T	T	T	T	T	T	T	T	T	T	T	T	T	T	T	T	T	T	T	T	T	T	T	T	T	T	T	C	T	T	T	T	T	T	1	0	43	44/44
gi|53717639|ref|NC_006350.1|::191304	G	G	G	G	G	G	G	G	G	G	A	G	G	G	G	G	G	A	A	G	G	G	G	G	G	G	G	G	G	G	G	G	G	G	G	G	G	A	G	G	G	G	G	G	G	4	0	40	44/44
gi|53717639|ref|NC_006350.1|::191339	C	C	T	T	T	T	C	C	C	C	C	T	T	C	C	C	C	C	C	C	C	C	C	C	C	C	C	C	C	C	C	C	C	C	C	C	C	C	C	C	C	C	C	C	C	6	0	38	44/44
gi|53717639|ref|NC_006350.1|::191340	G	G	G	G	G	G	G	G	G	G	G	G	G	A	G	A	G	G	G	A	A	G	G	G	G	G	A	G	G	G	A	G	G	G	G	G	G	G	G	A	G	A	G	G	G	8	0	36	44/44
gi|53717639|ref|NC_006350.1|::191451	G	G	G	G	G	G	G	A	A	A	G	G	G	G	G	G	G	G	G	G	G	G	G	G	G	G	G	G	A	G	G	A	G	G	G	G	G	G	G	G	A	G	G	G	G	6	0	38	44/44
gi|53717639|ref|NC_006350.1|::191478	C	C	C	C	C	C	C	C	C	C	C	C	C	C	C	C	C	C	C	C	C	C	C	C	C	T	C	C	C	C	C	C	C	C	C	C	C	C	C	C	C	C	C	C	C	1	0	43	44/44
gi|53717639|ref|NC_006350.1|::191484	G	G	G	G	G	G	G	G	G	G	G	G	G	G	G	G	G	G	G	G	G	G	G	G	G	G	G	G	G	C	G	G	G	G	G	G	G	G	G	G	G	G	G	G	G	1	0	43	44/44
gi|53717639|ref|NC_006350.1|::191610	C	C	C	C	C	C	C	C	C	C	C	C	C	C	C	C	C	C	C	C	C	C	C	C	C	C	C	C	C	C	C	C	C	C	C	T	C	C	C	C	C	C	C	C	C	1	0	43	44/44
gi|53717639|ref|NC_006350.1|::191695	G	A	G	G	G	G	G	G	G	G	G	G	G	G	G	G	G	G	G	G	G	G	G	G	G	G	G	G	G	G	G	G	G	G	G	G	G	G	G	G	G	G	A	G	G	2	0	42	44/44
gi|53717639|ref|NC_006350.1|::191787	C	C	C	C	C	C	C	C	C	C	C	C	C	C	C	C	C	C	C	C	C	C	C	T	C	C	C	C	C	C	C	C	C	C	C	C	C	C	C	C	C	C	C	C	C	1	0	43	44/44
gi|53717639|ref|NC_006350.1|::191918	G	G	G	G	G	G	A	G	G	G	G	G	G	A	G	G	G	G	G	G	G	G	G	G	G	A	G	G	G	A	G	G	G	G	G	G	G	G	G	G	G	G	G	G	G	4	0	40	44/44
gi|53717639|ref|NC_006350.1|::192299	G	G	G	G	G	G	G	G	G	G	G	G	G	G	A	G	G	G	G	G	G	G	G	G	G	G	G	G	G	G	G	G	G	G	G	G	G	G	G	G	G	G	G	A	G	2	0	42	44/44
gi|53717639|ref|NC_006350.1|::192437	A	A	A	A	A	A	G	G	G	G	A	A	A	A	A	A	A	A	A	A	A	A	G	A	A	A	A	A	G	A	A	G	A	A	A	A	A	A	G	A	G	A	A	A	G	10	0	34	44/44
gi|53717639|ref|NC_006350.1|::192515	G	G	G	G	G	G	G	G	G	G	G	G	G	G	G	G	G	G	G	G	G	G	G	G	A	G	G	G	G	G	G	G	G	G	G	G	A	G	G	G	G	G	G	G	G	2	0	42	44/44
gi|53717639|ref|NC_006350.1|::192536	C	C	C	C	C	C	C	C	C	C	C	C	C	C	C	C	T	C	C	C	C	C	C	C	C	C	C	C	C	C	C	C	C	C	T	C	C	C	C	C	C	C	C	C	C	2	0	42	44/44
gi|53717639|ref|NC_006350.1|::192563	G	A	A	A	A	A	A	A	A	A	A	A	A	A	A	A	A	G	G	G	G	A	A	A	A	A	A	G	A	A	A	A	A	G	A	A	A	G	A	A	A	A	A	A	A	37	0	7	44/44
gi|53717639|ref|NC_006350.1|::192635	G	G	G	A	A	A	G	G	G	G	G	G	G	G	G	G	G	G	G	G	G	G	G	G	G	G	G	G	G	G	G	G	G	G	G	G	G	G	G	G	G	G	G	G	G	3	0	41	44/44
gi|53717639|ref|NC_006350.1|::192674	C	C	C	C	C	C	C	C	C	C	C	C	C	C	C	C	C	C	C	C	C	C	C	T	C	C	C	C	C	C	C	C	C	C	C	C	C	C	C	C	C	C	C	C	C	1	0	43	44/44
gi|53717639|ref|NC_006350.1|::192754	C	C	C	C	C	C	C	C	C	C	C	C	C	C	C	C	C	C	C	C	C	C	C	C	C	C	C	C	C	C	C	C	C	C	C	C	C	C	C	C	C	C	T	C	C	1	0	43	44/44
gi|53717639|ref|NC_006350.1|::193595	C	C	C	C	C	C	C	C	C	C	C	C	C	C	T	C	C	C	C	C	C	C	C	C	C	C	C	C	C	C	C	C	C	C	C	C	C	C	C	C	C	C	C	T	C	2	0	42	44/44
gi|53717639|ref|NC_006350.1|::193656	A	A	A	A	A	A	A	A	A	A	A	A	A	A	A	A	A	A	A	A	A	A	G	A	A	A	A	A	A	A	A	A	A	A	A	A	A	A	A	A	A	A	A	A	G	2	0	42	44/44
gi|53717639|ref|NC_006350.1|::193736	G	G	G	G	G	G	G	G	G	G	G	G	G	G	G	G	G	G	G	G	G	G	A	G	G	G	G	G	G	G	G	G	G	G	G	G	G	G	G	G	G	G	G	G	A	2	0	42	44/44
gi|53717639|ref|NC_006350.1|::193770	G	G	A	G	G	G	A	G	G	G	A	G	G	G	G	A	G	G	G	G	G	G	G	A	G	G	A	G	G	G	A	G	G	G	G	G	G	G	G	A	G	A	G	G	G	9	0	35	44/44
gi|53717639|ref|NC_006350.1|::193791	A	G	G	G	G	G	G	G	G	G	G	G	G	G	G	G	G	A	A	G	G	G	G	G	G	A	G	A	G	A	G	G	G	A	G	G	G	A	G	G	G	G	G	G	G	37	0	7	44/44
gi|53717639|ref|NC_006350.1|::193850	C	T	C	C	C	C	C	C	C	C	C	C	C	C	C	C	C	C	C	C	C	C	C	C	C	C	C	C	C	C	C	C	C	C	C	C	C	C	C	C	C	C	T	C	C	2	0	42	44/44
gi|53717639|ref|NC_006350.1|::194187	G	C	G	G	G	G	G	G	G	G	G	G	G	G	G	G	G	G	G	G	G	G	G	G	G	G	G	G	G	G	G	G	G	G	G	G	G	G	G	G	G	G	C	G	G	2	0	42	44/44
gi|53717639|ref|NC_006350.1|::194209	C	C	C	C	C	C	C	C	C	C	C	C	C	C	T	C	C	C	C	C	C	C	C	C	C	C	C	C	C	C	C	C	C	C	C	C	C	C	C	C	C	C	C	T	C	2	0	42	44/44
gi|53717639|ref|NC_006350.1|::194328	C	C	C	C	C	C	C	C	C	C	C	C	C	C	C	C	C	C	C	C	C	C	T	C	C	C	C	C	C	C	C	C	C	C	C	C	C	C	C	C	C	C	C	C	T	2	0	42	44/44
gi|53717639|ref|NC_006350.1|::194516	C	C	C	C	C	C	C	C	C	C	C	C	C	C	C	C	C	C	C	C	C	C	C	C	C	T	C	C	C	T	C	C	C	C	C	C	C	C	C	C	C	C	C	C	C	2	0	42	44/44
gi|53717639|ref|NC_006350.1|::194545	C	C	C	C	C	C	C	C	C	C	C	C	C	C	T	C	C	C	C	C	C	C	C	C	C	C	C	C	C	C	C	C	C	C	C	C	C	C	T	C	C	C	C	T	C	3	0	41	44/44
gi|53717639|ref|NC_006350.1|::194643	C	C	C	C	C	C	C	C	C	C	C	C	C	C	C	C	C	C	C	C	C	C	C	C	T	C	C	C	C	C	C	C	C	C	C	C	T	C	C	C	C	C	C	C	C	2	0	42	44/44
gi|53717639|ref|NC_006350.1|::194937	G	G	G	G	G	G	G	G	G	G	G	G	G	G	G	G	G	G	G	G	G	A	G	G	G	G	G	G	G	G	G	G	G	G	G	G	G	G	G	G	G	G	G	G	G	1	0	43	44/44
gi|53717639|ref|NC_006350.1|::195170	A	G	A	A	A	A	G	G	G	G	G	A	A	G	G	G	G	A	A	A	A	G	G	G	A	A	G	A	G	A	G	G	G	A	G	A	A	A	A	G	A	G	G	G	G	24	0	20	44/44
gi|53717639|ref|NC_006350.1|::195171	C	C	C	C	C	C	C	C	C	C	C	C	C	C	C	C	C	C	C	C	C	C	T	C	C	C	C	C	C	C	C	C	C	C	C	C	C	C	C	C	C	C	C	C	T	2	0	42	44/44
gi|53717639|ref|NC_006350.1|::195173	G	G	G	G	G	G	G	G	G	G	G	G	G	A	G	G	G	G	G	G	G	G	G	G	G	G	G	G	G	G	G	G	G	G	G	G	G	G	G	G	G	G	G	G	G	1	0	43	44/44
gi|53717639|ref|NC_006350.1|::195191	T	C	T	T	T	T	T	C	C	C	T	T	T	C	T	C	T	T	T	T	T	T	T	T	C	T	T	T	C	T	C	C	T	T	T	T	C	T	T	T	T	T	C	T	T	12	0	32	44/44
gi|53717639|ref|NC_006350.1|::195245	C	C	C	C	C	C	C	C	C	C	C	C	C	C	C	C	C	C	C	C	C	C	C	C	G	C	C	C	C	C	C	C	C	C	C	C	G	C	C	C	C	C	C	C	C	2	0	42	44/44
gi|53717639|ref|NC_006350.1|::195308	C	C	C	C	C	C	C	C	C	C	C	C	C	C	C	C	T	C	C	C	C	C	C	C	C	C	C	C	C	C	C	C	C	C	T	T	C	C	C	C	C	C	C	C	C	3	0	41	44/44
gi|53717639|ref|NC_006350.1|::195320	C	C	C	C	C	C	C	C	C	C	C	C	C	C	C	C	C	C	C	C	C	C	C	T	C	C	T	C	C	C	C	C	C	C	C	C	C	C	C	T	C	C	C	C	C	3	0	41	44/44
gi|53717639|ref|NC_006350.1|::195530	C	C	C	C	C	C	C	C	C	C	C	C	C	C	C	C	C	C	C	C	C	C	C	C	C	T	C	C	C	C	C	C	C	C	C	C	C	C	C	C	C	C	C	C	C	1	0	43	44/44
gi|53717639|ref|NC_006350.1|::195671	C	C	C	C	C	C	C	C	C	C	C	C	C	T	C	T	C	C	C	C	C	C	C	C	C	C	C	C	C	C	T	C	C	C	C	C	C	C	C	C	C	C	C	C	C	3	0	41	44/44
gi|53717639|ref|NC_006350.1|::195875	C	C	C	C	C	C	C	C	C	C	C	C	C	C	T	C	C	C	C	C	C	C	C	C	C	C	C	C	C	C	C	C	C	C	C	C	C	C	C	C	C	C	C	T	C	2	0	42	44/44
gi|53717639|ref|NC_006350.1|::195905	C	C	C	C	C	C	C	C	C	C	C	C	C	C	C	C	C	C	C	C	C	T	T	C	C	C	C	C	C	C	C	C	T	C	C	C	C	C	C	C	C	C	C	C	T	4	0	40	44/44
gi|53717639|ref|NC_006350.1|::196001	A	C	C	C	C	C	C	A	A	A	C	C	C	C	C	C	C	A	A	A	A	C	C	C	C	A	C	A	A	C	C	A	C	A	C	C	C	A	C	C	A	C	C	C	C	30	0	14	44/44
gi|53717639|ref|NC_006350.1|::196002	G	G	G	G	G	G	G	G	G	G	G	G	G	G	G	G	G	G	G	G	G	G	A	G	G	G	G	G	G	G	G	G	A	G	G	G	G	G	G	G	G	G	G	G	A	3	0	41	44/44
gi|53717639|ref|NC_006350.1|::196013	C	C	T	C	C	C	C	C	C	C	C	C	C	C	C	C	C	C	C	C	C	C	C	C	C	C	C	C	C	C	C	C	C	C	C	C	C	C	C	C	C	C	C	C	C	1	0	43	44/44
gi|53717639|ref|NC_006350.1|::196051	C	T	C	C	C	C	C	C	C	C	C	C	C	C	C	C	C	C	C	C	C	C	C	C	C	C	C	C	C	C	C	C	C	C	C	C	C	C	C	C	C	C	T	C	C	2	0	42	44/44
gi|53717639|ref|NC_006350.1|::196052	G	G	G	G	G	G	G	A	A	A	G	G	G	G	G	G	G	G	G	G	G	G	G	G	G	G	G	G	A	G	G	A	G	G	G	G	G	G	G	G	A	G	G	G	G	6	0	38	44/44
gi|53717639|ref|NC_006350.1|::196068	A	A	G	A	A	A	G	G	G	G	A	A	A	A	G	G	G	A	A	G	G	G	G	G	G	G	G	A	G	G	G	G	G	A	G	G	G	A	G	G	G	G	A	G	G	30	0	14	44/44
gi|53717639|ref|NC_006350.1|::196208	G	G	G	G	G	G	G	A	A	A	G	G	G	G	G	G	G	G	G	G	G	G	G	G	G	G	G	G	A	G	G	A	G	G	G	G	G	G	G	G	A	G	G	G	G	6	0	38	44/44
gi|53717639|ref|NC_006350.1|::196289	G	G	G	G	G	G	G	G	G	G	G	G	G	G	G	G	G	G	G	G	G	G	G	G	G	G	G	G	G	A	G	G	G	G	G	G	G	G	G	G	G	G	G	G	G	1	0	43	44/44
gi|53717639|ref|NC_006350.1|::196350	G	G	A	G	G	G	G	G	G	G	G	G	G	G	G	G	G	G	G	G	G	G	G	G	G	G	G	G	G	G	G	G	G	G	G	G	G	G	G	G	G	G	G	G	G	1	0	43	44/44
gi|53717639|ref|NC_006350.1|::196383	A	A	A	A	A	A	A	A	A	A	A	A	A	A	A	A	A	A	A	A	A	A	A	A	A	C	A	A	A	C	A	A	A	A	A	A	A	A	A	A	A	A	A	A	A	2	0	42	44/44
gi|53717639|ref|NC_006350.1|::196412	C	C	C	C	C	C	C	C	C	C	C	C	C	C	C	C	C	C	C	C	C	C	C	C	C	T	C	C	C	T	C	C	C	C	C	C	C	C	C	C	C	C	C	C	C	2	0	42	44/44
gi|53717639|ref|NC_006350.1|::196597	A	G	G	G	G	G	G	G	G	G	G	G	G	G	G	G	G	G	G	G	G	G	G	G	G	G	G	A	G	G	G	G	G	A	G	G	G	G	G	G	G	G	G	G	G	42	0	2	44/44
gi|53717639|ref|NC_006350.1|::196599	G	G	G	G	G	G	G	G	G	G	G	G	G	G	G	A	G	G	G	G	G	G	G	G	G	G	G	G	G	G	A	G	G	G	G	G	G	G	G	G	G	G	G	G	G	2	0	42	44/44
gi|53717639|ref|NC_006350.1|::196607	C	C	C	C	C	C	C	C	C	C	C	C	C	C	C	C	C	C	C	C	C	C	C	C	C	T	C	C	C	T	C	C	C	C	C	C	C	C	C	C	C	C	C	C	C	2	0	42	44/44
gi|53717639|ref|NC_006350.1|::196680	G	G	A	G	G	G	A	G	G	G	A	G	G	G	A	A	G	G	G	G	G	G	G	A	G	G	A	G	G	G	A	G	G	G	G	A	G	G	G	A	G	A	G	A	G	12	0	32	44/44
gi|53717639|ref|NC_006350.1|::196800	C	C	T	C	C	C	T	C	C	C	T	C	C	T	T	T	T	C	C	C	C	C	T	T	C	T	T	C	C	T	T	C	T	C	T	T	C	T	C	T	C	T	C	T	T	21	0	23	44/44
gi|53717639|ref|NC_006350.1|::197109	C	C	C	C	C	C	C	C	C	C	C	C	C	C	C	C	C	C	C	C	C	T	C	C	C	C	C	C	C	C	C	C	C	C	C	C	C	C	C	C	C	C	C	C	C	1	0	43	44/44
gi|53717639|ref|NC_006350.1|::197132	T	C	T	T	T	T	T	C	C	C	C	T	T	T	T	T	C	T	T	C	C	C	T	T	T	C	T	T	C	C	T	C	T	T	C	T	T	T	T	T	C	T	C	T	T	16	0	28	44/44
gi|53717639|ref|NC_006350.1|::197183	A	A	G	A	A	A	G	A	A	A	A	A	A	G	G	A	G	A	A	A	A	A	G	G	G	A	G	A	A	A	A	A	A	A	G	A	G	G	G	G	A	G	A	G	G	17	0	27	44/44
gi|53717639|ref|NC_006350.1|::197348	T	T	T	T	T	T	T	T	T	T	T	T	T	T	T	T	C	T	T	T	T	T	T	T	T	T	T	T	T	T	T	T	T	T	C	T	T	T	T	T	T	T	T	T	T	2	0	42	44/44
gi|53717639|ref|NC_006350.1|::197718	G	G	G	G	G	G	G	G	G	G	G	G	G	G	G	G	G	G	G	G	G	G	G	G	G	G	G	G	G	G	G	G	A	G	G	G	G	G	G	G	G	G	G	G	G	1	0	43	44/44
gi|53717639|ref|NC_006350.1|::197764	T	T	T	T	T	T	T	T	T	T	T	T	T	C	T	T	T	T	T	T	T	T	T	T	T	T	T	T	T	T	T	T	T	T	T	T	T	T	T	T	T	T	T	T	T	1	0	43	44/44
gi|53717639|ref|NC_006350.1|::197769	C	C	C	C	C	C	C	C	C	C	C	C	C	T	C	C	C	C	C	C	C	C	C	C	C	C	C	C	C	C	C	C	C	C	C	C	C	C	C	C	C	C	C	C	C	1	0	43	44/44
gi|53717639|ref|NC_006350.1|::197808	C	C	C	C	C	C	C	C	C	C	C	C	C	C	C	C	C	C	C	C	C	C	C	C	T	C	C	C	C	C	C	C	C	C	C	C	T	C	C	C	C	C	C	C	C	2	0	42	44/44
gi|53717639|ref|NC_006350.1|::197826	C	C	C	C	C	C	C	C	C	C	C	C	C	C	C	C	C	C	C	C	C	C	C	C	G	C	C	C	C	C	C	C	C	C	C	C	G	C	C	C	C	C	C	C	C	2	0	42	44/44
gi|53717639|ref|NC_006350.1|::198024	G	G	G	G	G	G	G	G	G	G	G	G	G	G	G	G	G	G	G	G	G	G	G	G	G	A	G	G	G	A	G	G	G	G	G	G	G	G	G	G	G	G	G	G	G	2	0	42	44/44
gi|53717639|ref|NC_006350.1|::198171	C	C	C	C	C	C	C	A	A	A	C	C	C	C	C	C	C	C	C	C	C	C	C	C	C	C	C	C	A	C	C	C	C	C	C	C	C	C	C	C	A	C	C	C	C	5	0	39	44/44
gi|53717639|ref|NC_006350.1|::198339	G	G	G	G	G	G	G	G	G	G	G	A	A	G	G	G	G	G	G	G	G	G	G	G	G	G	G	G	G	G	G	G	G	G	G	G	G	G	G	G	G	G	G	G	G	2	0	42	44/44
gi|53717639|ref|NC_006350.1|::198403	G	G	G	G	G	G	G	G	G	G	G	G	G	G	G	G	G	G	G	G	G	G	A	G	G	G	G	G	G	G	G	G	G	G	G	G	G	G	G	G	G	G	G	G	A	2	0	42	44/44
gi|53717639|ref|NC_006350.1|::198420	C	T	T	T	T	T	T	C	C	C	T	T	T	C	C	T	C	C	C	T	T	T	T	T	C	C	T	C	C	C	T	C	C	C	C	C	C	C	C	T	C	T	T	C	T	21	0	23	44/44
gi|53717639|ref|NC_006350.1|::198592	C	C	C	C	C	C	C	C	C	C	C	C	C	C	C	C	C	C	C	C	C	C	A	C	C	A	C	C	C	C	C	C	C	C	C	C	C	C	C	C	C	C	A	C	C	3	0	41	44/44
gi|53717639|ref|NC_006350.1|::198606	T	T	T	T	T	T	T	T	T	T	T	T	T	T	T	T	T	T	T	T	T	T	T	T	T	T	T	T	T	T	T	T	T	T	T	T	T	T	T	C	T	T	T	T	T	1	0	43	44/44
gi|53717639|ref|NC_006350.1|::198607	T	T	T	T	T	T	T	T	T	T	T	T	T	T	T	T	T	T	T	T	T	T	T	T	T	T	T	T	T	T	T	T	T	T	T	T	T	T	T	C	T	T	T	T	T	1	0	43	44/44
gi|53717639|ref|NC_006350.1|::198610	C	C	C	C	C	C	C	C	C	C	C	C	C	C	T	C	T	C	C	C	C	C	C	C	C	C	C	C	C	C	C	C	C	C	T	C	C	C	C	C	C	C	C	T	C	4	0	40	44/44
gi|53717639|ref|NC_006350.1|::198621	T	T	T	T	T	T	T	T	T	T	T	T	T	T	T	T	T	T	T	T	T	T	T	T	T	T	T	T	T	T	T	T	T	T	T	T	T	T	T	C	T	T	T	T	T	1	0	43	44/44
gi|53717639|ref|NC_006350.1|::198626	A	A	A	A	A	A	A	A	A	A	A	A	A	G	A	A	A	A	A	A	A	A	A	A	A	A	A	A	A	A	A	A	A	A	A	A	A	A	A	G	A	A	A	A	A	2	0	42	44/44
gi|53717639|ref|NC_006350.1|::198628	A	A	A	A	A	A	A	A	A	A	A	A	A	A	A	A	A	A	A	A	A	A	A	A	A	A	A	A	A	A	A	A	A	A	A	A	A	A	A	C	A	A	A	A	A	1	0	43	44/44
gi|53717639|ref|NC_006350.1|::198652	C	C	C	C	C	C	C	C	C	C	C	C	C	C	C	C	C	C	C	C	C	C	C	C	C	C	C	C	C	C	C	C	C	C	C	C	C	C	C	A	C	C	C	C	C	1	0	43	44/44
gi|53717639|ref|NC_006350.1|::198655	T	T	T	T	T	T	T	T	T	T	T	T	T	T	T	T	T	T	T	T	T	T	T	T	T	T	T	T	T	T	T	T	T	T	T	T	T	T	T	C	T	T	T	T	T	1	0	43	44/44
gi|53717639|ref|NC_006350.1|::198874	G	G	G	G	G	G	A	G	G	G	A	G	G	G	G	G	G	G	G	G	G	G	A	A	G	A	A	G	G	G	G	G	G	G	G	G	G	G	A	A	G	A	G	G	A	10	0	34	44/44
gi|53717639|ref|NC_006350.1|::198922	C	C	C	C	C	C	C	C	C	C	C	T	T	C	C	C	C	C	C	C	C	T	C	C	C	C	C	C	C	C	C	C	C	C	C	C	C	C	C	C	C	C	C	C	C	3	0	41	44/44
gi|53717639|ref|NC_006350.1|::198932	C	C	C	C	C	C	C	C	C	C	C	C	C	T	C	C	C	C	C	C	C	C	C	C	C	C	C	C	C	C	C	C	C	C	C	C	C	C	C	C	C	C	C	C	C	1	0	43	44/44
gi|53717639|ref|NC_006350.1|::199033	G	C	G	C	C	C	G	C	C	C	G	C	C	C	C	G	C	G	G	C	C	C	G	G	C	G	G	G	G	G	G	C	G	G	C	C	C	G	G	G	G	G	C	C	G	22	0	22	44/44
gi|53717639|ref|NC_006350.1|::199185	T	C	T	T	T	T	C	T	T	T	T	C	C	T	T	T	T	T	T	T	T	C	C	C	C	C	C	T	T	T	T	T	T	T	T	C	C	T	T	C	T	C	C	T	C	16	0	28	44/44
gi|53717639|ref|NC_006350.1|::199306	A	G	G	G	G	G	G	A	A	A	A	G	G	G	G	G	G	A	A	G	G	G	G	G	G	G	G	A	G	G	G	A	G	A	G	A	G	A	G	G	G	G	G	G	G	33	0	11	44/44
gi|53717639|ref|NC_006350.1|::199389	C	C	C	C	C	C	C	C	C	C	C	C	C	T	C	C	C	C	C	C	C	C	C	C	C	C	C	C	C	C	C	C	C	C	C	C	C	C	C	C	C	C	C	C	C	1	0	43	44/44
gi|53717639|ref|NC_006350.1|::199411	C	C	C	C	C	C	C	C	C	C	C	C	C	C	C	C	T	C	C	C	C	C	C	C	C	C	C	C	C	C	C	C	C	C	T	C	C	C	C	C	C	C	C	C	C	2	0	42	44/44
gi|53717639|ref|NC_006350.1|::199424	C	C	C	C	C	C	C	C	C	C	C	C	C	C	C	T	C	C	C	T	T	C	C	C	C	C	C	C	T	C	T	C	C	C	C	C	C	C	C	C	C	C	C	C	C	5	0	39	44/44
gi|53717639|ref|NC_006350.1|::199432	C	C	C	T	T	T	C	C	C	C	C	C	C	T	C	C	C	C	C	C	C	C	C	C	C	C	C	C	C	C	C	C	C	C	C	C	C	C	C	C	C	C	C	C	C	4	0	40	44/44
gi|53717639|ref|NC_006350.1|::199489	C	C	C	C	C	C	C	C	C	C	C	C	C	C	C	T	C	C	C	C	C	C	C	C	C	C	C	C	C	C	T	C	C	C	C	C	C	C	C	C	C	C	C	C	C	2	0	42	44/44
gi|53717639|ref|NC_006350.1|::199705	A	G	A	G	G	G	A	G	G	G	G	G	G	G	G	G	A	A	A	G	G	G	G	A	G	A	A	A	G	G	G	G	G	A	A	G	G	A	G	A	A	A	G	G	G	29	0	15	44/44
gi|53717639|ref|NC_006350.1|::199733	T	T	T	T	T	T	T	T	T	T	T	T	T	T	T	T	T	T	T	T	T	T	T	T	T	T	T	T	T	T	T	T	T	T	T	T	T	T	T	T	A	T	T	T	T	1	0	43	44/44
gi|53717639|ref|NC_006350.1|::199764	T	T	T	T	T	T	T	T	T	T	T	T	T	T	T	T	T	T	T	T	T	T	T	T	T	T	T	T	T	C	T	T	T	T	T	T	T	T	T	T	T	T	T	T	T	1	0	43	44/44
gi|53717639|ref|NC_006350.1|::199872	A	A	A	A	A	A	A	A	A	A	A	A	A	A	A	A	A	A	A	A	A	A	A	A	A	A	A	A	A	A	A	A	A	A	A	A	A	A	G	A	A	A	A	A	A	1	0	43	44/44
gi|53717639|ref|NC_006350.1|::199879	G	G	G	A	A	A	G	A	A	A	A	A	A	A	G	A	A	G	G	A	A	A	A	G	G	G	G	G	A	G	A	A	G	G	A	A	G	G	G	G	A	G	G	G	A	23	0	21	44/44
gi|53717639|ref|NC_006350.1|::200032	T	C	C	C	C	C	T	C	C	C	C	C	C	C	C	C	C	T	T	C	C	C	C	T	C	T	T	T	C	C	C	C	C	T	C	C	C	T	C	T	C	T	C	C	C	33	0	11	44/44
gi|53717639|ref|NC_006350.1|::200036	A	A	C	A	A	A	A	C	C	C	A	C	C	A	A	C	C	A	A	C	C	A	A	A	A	A	A	A	A	A	C	C	A	A	C	C	A	A	A	A	A	A	A	A	A	14	0	30	44/44
gi|53717639|ref|NC_006350.1|::200086	G	G	C	G	G	G	G	C	C	C	G	C	C	G	G	C	G	G	G	C	C	G	G	G	G	G	G	G	G	G	C	C	G	G	G	G	G	G	G	G	G	G	G	G	G	11	0	33	44/44
gi|53717639|ref|NC_006350.1|::200099	C	C	C	C	C	C	C	C	C	C	C	C	C	C	C	C	C	C	C	C	C	C	C	C	C	C	C	C	C	T	C	C	C	C	C	C	C	C	C	C	C	C	C	C	C	1	0	43	44/44
gi|53717639|ref|NC_006350.1|::200151	G	A	A	G	G	G	G	A	A	A	G	A	A	G	A	A	A	G	G	A	A	G	G	G	A	G	G	G	G	G	A	A	G	G	A	G	A	G	G	G	G	G	A	A	G	19	0	25	44/44
gi|53717639|ref|NC_006350.1|::200386	C	C	C	C	C	C	C	C	C	C	C	C	C	C	C	C	C	C	C	C	C	C	C	C	C	C	C	C	C	C	C	C	C	C	C	C	C	C	C	C	T	C	C	C	C	1	0	43	44/44
gi|53717639|ref|NC_006350.1|::200395	G	G	G	G	G	G	G	G	G	G	G	G	G	G	G	G	G	G	G	G	G	G	A	G	G	G	G	G	G	G	G	G	G	G	G	G	G	G	G	G	G	G	G	G	A	2	0	42	44/44
gi|53717639|ref|NC_006350.1|::200434	G	G	G	G	G	G	G	G	G	G	G	G	G	G	G	G	G	G	G	G	G	G	G	G	G	T	G	G	G	G	G	G	G	G	G	G	G	G	G	G	G	G	G	G	G	1	0	43	44/44
gi|53717639|ref|NC_006350.1|::200488	A	G	G	G	G	G	A	G	G	G	G	G	G	G	A	G	A	A	A	G	G	G	A	G	A	A	G	A	G	G	G	G	G	A	A	A	A	A	G	G	G	A	G	A	A	27	0	17	44/44
gi|53717639|ref|NC_006350.1|::200601	C	C	T	C	C	C	C	C	C	C	C	C	C	C	C	C	C	C	C	C	C	C	C	C	C	C	C	C	C	C	C	C	C	C	C	C	C	C	C	C	C	C	C	C	C	1	0	43	44/44
gi|53717639|ref|NC_006350.1|::200731	A	A	A	A	A	A	A	A	A	A	A	G	G	A	A	A	A	A	A	A	A	A	A	A	A	A	A	A	A	A	A	A	A	A	A	A	A	A	A	A	A	A	A	A	A	2	0	42	44/44
gi|53717639|ref|NC_006350.1|::200885	T	C	C	C	C	C	T	C	C	C	T	C	C	C	C	C	C	T	C	C	C	C	C	C	C	T	C	T	T	C	C	C	C	T	C	C	C	T	T	C	T	T	C	C	C	33	0	11	44/44
gi|53717639|ref|NC_006350.1|::200888	C	C	C	C	C	C	C	C	C	C	C	C	C	C	C	C	C	C	C	C	C	C	C	C	C	C	C	C	C	C	C	C	C	C	C	T	C	C	C	C	C	C	C	C	C	1	0	43	44/44
gi|53717639|ref|NC_006350.1|::201546	T	T	T	T	T	T	T	T	T	T	T	T	T	T	T	T	T	T	T	T	T	T	T	T	C	T	T	T	T	T	T	T	T	T	T	T	C	T	T	T	T	T	T	T	T	2	0	42	44/44
gi|53717639|ref|NC_006350.1|::201566	G	A	G	G	G	G	G	G	G	G	G	G	G	G	G	G	G	G	G	G	G	G	G	G	G	G	G	G	G	G	G	G	G	G	G	G	G	G	G	G	G	G	A	G	G	2	0	42	44/44
gi|53717639|ref|NC_006350.1|::201765	T	C	C	C	C	C	C	C	C	C	C	C	C	C	C	C	C	T	T	C	C	C	C	C	C	C	C	T	C	C	C	C	C	T	C	C	C	T	C	C	C	C	C	C	C	39	0	5	44/44
gi|53717639|ref|NC_006350.1|::202117	G	G	G	G	G	G	G	G	G	G	G	G	G	G	T	G	G	G	G	G	G	G	G	G	G	G	G	G	G	G	G	G	G	G	G	G	G	G	G	G	G	G	G	T	G	2	0	42	44/44
gi|53717639|ref|NC_006350.1|::202119	C	C	C	T	T	T	C	C	C	C	C	T	T	C	C	C	C	T	T	C	C	T	C	C	C	C	C	C	C	C	C	C	C	C	C	C	C	C	C	C	C	C	C	C	C	8	0	36	44/44
gi|53717639|ref|NC_006350.1|::202225	A	G	G	G	G	G	G	G	G	G	G	G	G	G	G	A	G	A	A	A	A	G	G	A	G	G	A	A	G	G	A	G	G	A	G	G	G	A	G	A	G	G	G	G	G	32	0	12	44/44
gi|53717639|ref|NC_006350.1|::202408	G	G	G	G	G	G	G	G	G	G	G	G	G	G	G	G	G	G	G	G	G	G	G	G	G	G	G	G	G	G	G	G	G	G	G	G	G	G	G	G	C	G	G	G	G	1	0	43	44/44
gi|53717639|ref|NC_006350.1|::202435	T	T	A	T	T	T	T	A	A	A	T	A	A	T	A	T	T	T	T	T	T	T	T	T	T	T	T	T	A	T	T	A	T	T	T	A	T	T	T	T	T	T	T	A	T	11	0	33	44/44
gi|53717639|ref|NC_006350.1|::202604	T	G	T	T	T	T	T	T	T	T	T	T	T	T	T	T	T	T	T	T	T	T	T	T	T	T	T	T	T	T	T	T	T	T	T	T	T	T	T	T	T	T	G	T	T	2	0	42	44/44
gi|53717639|ref|NC_006350.1|::202663	G	G	G	G	G	G	A	G	G	G	G	G	G	G	G	G	G	G	G	G	G	G	G	G	G	A	G	G	G	A	G	G	G	G	G	G	G	G	G	G	G	A	G	G	G	4	0	40	44/44
gi|53717639|ref|NC_006350.1|::202672	C	T	T	C	C	C	C	T	T	T	T	T	T	T	C	C	C	C	C	C	C	C	T	T	C	C	T	C	C	C	C	T	C	C	C	T	C	C	C	T	T	C	T	C	T	18	0	26	44/44
gi|53717639|ref|NC_006350.1|::202690	G	A	G	G	G	G	G	G	G	G	G	G	G	G	G	G	G	G	G	G	G	G	G	G	G	G	G	G	G	G	G	G	G	G	G	G	G	G	G	G	G	G	A	G	G	2	0	42	44/44
gi|53717639|ref|NC_006350.1|::203365	T	C	T	T	T	T	T	T	T	T	T	T	T	C	C	T	T	T	T	T	T	T	C	T	C	T	T	T	T	T	T	T	T	T	T	T	C	T	C	T	T	T	C	C	C	10	0	34	44/44
gi|53717639|ref|NC_006350.1|::203371	C	C	C	C	C	C	C	C	C	C	C	C	C	C	C	C	C	C	C	C	C	C	T	C	C	C	C	C	C	C	C	C	C	C	C	C	C	C	C	C	C	C	C	C	T	2	0	42	44/44
gi|53717639|ref|NC_006350.1|::203392	G	A	G	G	G	G	G	A	A	A	A	A	A	A	G	G	G	G	G	G	G	G	G	G	G	G	G	G	G	G	G	A	G	G	G	G	G	G	A	G	A	G	A	G	G	12	0	32	44/44
gi|53717639|ref|NC_006350.1|::203706	G	T	G	G	G	G	G	G	G	G	G	G	G	G	G	G	G	G	G	G	G	G	G	G	G	G	G	G	G	G	G	G	G	G	G	G	G	G	G	G	G	G	T	G	G	2	0	42	44/44
gi|53717639|ref|NC_006350.1|::203719	T	G	G	G	G	G	T	G	G	G	G	G	G	G	G	G	G	T	T	G	G	T	T	T	T	T	T	T	T	T	G	G	T	T	G	G	T	T	G	T	G	G	G	G	T	26	0	18	44/44
gi|53717639|ref|NC_006350.1|::203928	C	C	C	C	C	C	C	C	C	C	C	C	C	C	T	C	C	C	C	C	C	C	C	C	C	C	C	C	C	C	C	C	C	C	C	C	C	C	C	C	C	C	C	T	C	2	0	42	44/44
gi|53717639|ref|NC_006350.1|::204029	T	T	T	T	T	T	T	T	T	T	T	T	T	T	T	T	C	T	T	T	T	T	C	T	T	T	T	T	T	T	T	T	T	T	C	C	T	T	T	T	T	T	T	T	C	5	0	39	44/44
gi|53717639|ref|NC_006350.1|::204117	C	C	C	C	C	C	C	T	T	T	C	C	C	C	C	C	C	C	C	C	C	C	C	C	C	C	C	C	C	C	C	T	C	C	C	C	C	C	C	C	C	C	C	C	C	4	0	40	44/44
gi|53717639|ref|NC_006350.1|::204159	C	C	C	C	C	C	C	C	C	C	C	C	C	C	C	C	C	C	C	C	C	C	C	C	C	C	C	C	C	C	C	C	G	C	C	C	C	C	C	C	C	C	C	C	C	1	0	43	44/44
gi|53717639|ref|NC_006350.1|::204192	C	C	C	C	C	C	C	C	C	C	C	C	C	C	C	C	C	C	C	C	C	C	C	C	C	C	C	C	C	C	C	C	T	C	C	C	C	C	C	C	C	C	C	C	C	1	0	43	44/44
gi|53717639|ref|NC_006350.1|::204207	C	C	C	C	C	C	C	T	T	T	C	C	C	C	C	C	C	C	C	C	C	C	C	C	C	C	C	C	C	C	C	T	C	C	C	C	C	C	C	C	C	C	C	C	C	4	0	40	44/44
gi|53717639|ref|NC_006350.1|::204679	C	C	C	C	C	C	C	C	C	C	C	C	C	C	C	C	C	C	C	C	C	C	C	C	C	C	C	C	C	T	C	C	C	C	C	C	C	C	C	C	C	C	C	C	C	1	0	43	44/44
gi|53717639|ref|NC_006350.1|::204724	A	G	G	G	G	G	A	G	G	G	A	G	G	G	G	G	G	A	A	A	A	G	G	A	G	G	A	A	G	G	G	G	A	A	G	G	G	A	G	A	G	G	G	G	G	31	0	13	44/44
gi|53717639|ref|NC_006350.1|::204728	G	G	G	G	G	G	G	G	G	G	G	G	G	G	G	G	G	G	G	G	G	G	A	G	G	G	G	G	G	G	G	G	G	G	G	G	G	G	G	G	G	G	G	G	A	2	0	42	44/44
gi|53717639|ref|NC_006350.1|::204746	G	G	G	G	G	G	G	G	G	G	G	G	G	G	G	G	G	G	G	G	G	G	A	G	G	G	G	G	G	G	G	G	G	G	G	G	G	G	G	G	G	G	G	G	A	2	0	42	44/44
gi|53717639|ref|NC_006350.1|::204800	C	T	C	T	T	T	C	C	C	C	T	T	T	C	C	T	C	C	C	C	C	T	C	C	C	T	C	C	T	T	T	C	C	C	C	C	C	C	T	C	T	T	T	C	C	17	0	27	44/44
gi|53717639|ref|NC_006350.1|::204958	A	A	A	A	A	A	A	A	A	A	A	A	A	A	A	G	A	A	A	A	A	A	A	A	A	A	A	A	A	A	G	A	A	A	A	A	A	A	A	A	A	G	A	A	A	3	0	41	44/44
gi|53717639|ref|NC_006350.1|::205013	A	A	A	A	A	A	A	A	A	A	A	A	A	A	A	A	A	A	A	A	A	A	A	A	A	A	A	A	A	A	A	A	A	A	A	A	A	A	G	A	A	G	A	A	A	2	0	42	44/44
gi|53717639|ref|NC_006350.1|::205053	C	C	C	T	T	T	C	C	C	C	C	T	T	T	C	T	C	C	C	C	C	T	C	C	C	T	C	C	T	C	T	C	C	C	C	C	C	C	C	C	C	T	C	C	C	12	0	32	44/44
gi|53717639|ref|NC_006350.1|::205088	A	A	A	A	A	A	A	A	A	A	G	A	A	A	A	A	A	A	A	A	A	A	A	A	A	A	A	A	A	A	A	A	A	A	A	A	A	A	A	A	G	A	A	A	A	2	0	42	44/44
gi|53717639|ref|NC_006350.1|::205205	C	C	C	C	C	C	C	C	C	C	C	C	C	C	C	C	T	C	C	C	C	C	C	C	C	C	C	C	C	C	C	C	C	C	T	C	C	C	C	C	C	C	C	C	C	2	0	42	44/44
gi|53717639|ref|NC_006350.1|::205248	G	G	G	A	A	A	G	G	G	G	G	A	A	A	G	A	G	G	G	G	G	A	G	G	G	G	G	G	A	A	A	G	G	G	G	G	G	G	G	G	G	A	G	G	G	12	0	32	44/44
gi|53717639|ref|NC_006350.1|::205531	C	C	C	C	C	C	C	C	C	C	C	C	C	C	C	C	C	C	C	C	C	C	C	C	T	C	C	C	C	C	C	C	C	C	C	C	T	C	C	C	C	C	C	C	C	2	0	42	44/44
gi|53717639|ref|NC_006350.1|::205646	G	A	A	A	A	A	G	A	A	A	A	A	A	A	A	A	A	G	G	G	G	A	A	G	G	A	G	G	A	A	A	A	A	G	A	A	G	G	A	G	A	A	A	A	A	31	0	13	44/44
gi|53717639|ref|NC_006350.1|::205693	T	T	T	T	T	T	T	T	T	T	T	T	T	T	T	T	T	T	T	T	T	T	G	T	T	T	T	T	T	T	T	T	T	T	T	T	T	T	G	T	T	T	T	T	G	3	0	41	44/44
gi|53717639|ref|NC_006350.1|::205706	C	C	C	C	C	C	C	C	C	C	C	C	C	C	A	C	A	C	C	C	C	C	A	C	C	C	C	C	C	C	C	C	C	C	A	C	C	C	C	C	C	C	C	A	A	6	0	38	44/44
gi|53717639|ref|NC_006350.1|::205739	C	C	C	C	C	C	C	C	C	C	C	C	C	C	T	C	T	C	C	C	C	C	T	C	T	C	C	C	C	C	C	C	C	C	T	C	T	C	T	C	C	T	C	T	T	10	0	34	44/44
gi|53717639|ref|NC_006350.1|::205742	C	C	C	C	C	C	C	C	C	C	C	C	C	C	T	C	T	C	C	C	C	C	T	C	T	C	C	C	C	C	C	C	C	C	T	C	T	C	T	C	C	T	C	T	T	10	0	34	44/44
gi|53717639|ref|NC_006350.1|::205888	C	C	T	C	C	C	C	C	C	C	C	C	C	C	C	C	C	C	C	C	C	C	C	C	C	C	C	C	C	C	C	C	C	C	C	C	C	C	C	C	C	C	C	C	C	1	0	43	44/44
gi|53717639|ref|NC_006350.1|::206006	C	C	C	C	C	C	C	C	C	C	C	C	C	C	C	C	T	C	C	C	C	C	C	C	C	C	C	C	C	C	C	C	C	C	T	C	C	C	C	C	C	C	C	C	C	2	0	42	44/44
gi|53717639|ref|NC_006350.1|::206269	C	A	C	C	C	C	C	C	C	C	C	C	C	C	C	C	C	C	C	C	C	C	C	C	C	C	C	C	C	C	C	C	C	C	C	C	C	C	C	C	C	C	A	C	C	2	0	42	44/44
gi|53717639|ref|NC_006350.1|::206337	T	C	C	C	C	C	T	C	C	C	C	C	C	C	C	C	C	T	T	C	C	C	C	T	C	C	T	T	C	C	C	C	C	T	C	C	C	T	C	T	C	C	C	C	C	35	0	9	44/44
gi|53717639|ref|NC_006350.1|::206628	G	G	T	G	G	G	G	G	G	G	G	G	G	G	G	G	G	G	G	G	G	G	G	G	G	G	G	G	G	G	G	G	G	G	G	G	G	G	G	G	G	G	G	G	G	1	0	43	44/44
gi|53717639|ref|NC_006350.1|::206740	G	G	A	G	G	G	G	G	G	G	G	G	G	G	G	G	G	G	G	G	G	G	G	G	G	G	G	G	G	G	G	G	G	G	G	G	G	G	G	G	G	G	G	G	G	1	0	43	44/44
gi|53717639|ref|NC_006350.1|::206794	A	G	G	G	G	G	A	G	G	G	G	G	G	G	G	A	G	A	A	G	G	G	G	A	G	G	A	A	A	G	A	G	G	A	G	G	G	A	G	A	G	G	G	G	G	32	0	12	44/44
gi|53717639|ref|NC_006350.1|::206883	C	C	C	C	C	C	C	C	C	C	C	C	C	C	C	C	C	C	C	C	C	C	C	C	C	C	C	C	T	C	C	C	C	C	C	C	C	C	C	C	C	C	C	C	C	1	0	43	44/44
gi|53717639|ref|NC_006350.1|::206964	C	C	C	C	C	C	C	C	C	C	C	C	C	C	C	C	C	C	C	C	C	C	C	C	C	C	C	C	C	C	C	C	C	C	C	C	C	C	C	C	C	T	C	C	C	1	0	43	44/44
gi|53717639|ref|NC_006350.1|::207075	C	C	T	C	C	C	C	C	C	C	C	C	C	C	C	C	C	C	C	C	C	C	C	C	C	C	C	C	C	C	C	C	C	C	C	C	C	C	C	C	C	C	C	C	C	1	0	43	44/44
gi|53717639|ref|NC_006350.1|::207160	C	C	T	T	T	T	C	T	T	T	T	T	T	T	T	C	T	C	C	C	C	T	C	C	C	T	C	C	C	T	C	T	C	C	T	C	C	C	T	C	T	T	C	T	C	22	0	22	44/44
gi|53717639|ref|NC_006350.1|::207237	A	A	A	A	A	A	A	A	A	A	A	A	A	A	A	A	A	A	A	A	A	A	A	A	G	A	A	A	A	A	A	A	G	A	A	A	G	A	A	A	G	A	A	A	A	4	0	40	44/44
gi|53717639|ref|NC_006350.1|::207309	T	C	C	C	C	C	T	C	C	C	C	C	C	C	C	T	C	T	T	C	C	C	T	T	C	C	T	T	T	C	T	C	C	T	C	C	C	T	C	T	C	C	C	C	T	30	0	14	44/44
gi|53717639|ref|NC_006350.1|::208161	A	A	A	G	G	G	A	A	A	A	A	G	G	A	A	A	A	A	A	A	A	A	A	A	A	A	A	A	A	A	A	A	A	A	A	G	A	A	G	A	A	A	A	A	A	7	0	37	44/44
gi|53717639|ref|NC_006350.1|::208247	C	C	T	C	C	C	C	C	C	C	C	C	C	C	C	C	C	C	C	C	C	C	C	C	C	C	C	C	C	C	C	C	C	C	C	C	C	C	C	C	C	C	C	C	C	1	0	43	44/44
gi|53717639|ref|NC_006350.1|::208322	G	A	G	A	A	A	G	A	A	A	G	A	A	A	A	A	A	G	G	A	A	A	A	G	A	A	G	G	G	A	A	A	A	G	A	A	A	G	A	G	A	A	A	A	A	32	0	12	44/44
gi|53717639|ref|NC_006350.1|::208343	C	C	T	C	C	C	C	C	C	C	C	C	C	C	C	C	T	C	C	C	C	C	C	C	C	C	C	C	C	C	C	C	T	C	T	C	C	C	C	C	C	C	C	C	C	4	0	40	44/44
gi|53717639|ref|NC_006350.1|::208508	G	G	G	G	G	G	G	G	G	G	G	G	G	G	A	G	G	G	G	G	G	G	G	G	G	G	G	G	G	G	G	G	G	G	G	G	G	G	G	G	G	G	G	A	G	2	0	42	44/44
gi|53717639|ref|NC_006350.1|::208533	G	G	G	G	G	G	G	T	T	T	G	G	G	G	G	G	G	G	G	G	G	G	G	G	G	G	G	G	G	G	G	T	G	G	G	G	G	G	G	G	T	G	G	G	G	5	0	39	44/44
gi|53717639|ref|NC_006350.1|::208577	C	C	C	C	C	C	C	C	C	C	C	C	C	C	T	C	C	C	C	C	C	C	C	C	C	C	C	C	C	C	C	C	C	C	C	C	C	C	C	C	C	C	C	T	C	2	0	42	44/44
gi|53717639|ref|NC_006350.1|::208598	G	G	G	G	G	G	G	A	A	A	G	G	G	G	A	G	G	G	G	G	G	G	G	G	A	G	G	G	G	G	G	A	G	G	G	G	A	G	G	G	A	G	G	A	G	9	0	35	44/44
gi|53717639|ref|NC_006350.1|::208801	C	C	C	C	C	C	C	T	T	T	C	C	C	C	C	C	C	C	C	C	C	C	C	C	C	C	C	C	C	C	C	T	C	C	C	C	C	C	C	C	T	C	C	C	C	5	0	39	44/44
gi|53717639|ref|NC_006350.1|::208855	G	G	G	G	G	G	G	G	G	G	G	G	G	G	A	G	G	G	G	G	G	G	G	G	G	G	G	G	G	G	G	G	G	G	G	G	G	G	G	G	G	G	G	A	G	2	0	42	44/44
gi|53717639|ref|NC_006350.1|::208987	G	A	G	G	G	G	G	G	G	G	G	G	G	G	G	G	G	G	G	G	G	A	G	G	G	G	G	G	G	G	G	G	G	G	G	G	G	G	G	G	G	A	A	G	G	4	0	40	44/44
gi|53717639|ref|NC_006350.1|::209053	T	T	T	T	T	T	T	G	G	G	T	T	T	T	T	T	T	T	T	G	G	T	T	T	T	G	T	T	T	G	T	G	T	T	T	G	T	T	T	T	G	T	T	T	T	10	0	34	44/44
gi|53717639|ref|NC_006350.1|::209358	C	C	C	C	C	C	C	C	C	C	C	C	C	C	C	C	C	C	C	C	C	C	C	C	C	C	C	C	C	C	C	T	C	C	C	C	C	C	C	C	C	C	C	C	C	1	0	43	44/44
gi|53717639|ref|NC_006350.1|::209506	C	C	C	C	C	C	C	C	C	C	C	C	C	C	C	C	C	C	C	C	C	C	C	C	C	C	C	C	C	C	C	C	T	C	C	T	C	C	T	C	C	C	C	C	C	3	0	41	44/44
gi|53717639|ref|NC_006350.1|::209680	T	T	T	C	C	C	C	C	C	C	C	C	C	C	C	T	C	T	T	C	C	C	T	T	C	C	T	T	T	C	T	C	C	T	C	C	C	T	C	T	C	T	T	C	T	27	0	17	44/44
gi|53717639|ref|NC_006350.1|::209740	C	C	C	C	C	C	C	T	T	T	T	C	C	T	T	C	T	C	C	T	T	C	C	C	T	C	C	C	C	C	C	T	T	C	T	C	T	C	T	C	C	C	C	T	C	16	0	28	44/44
gi|53717639|ref|NC_006350.1|::209828	G	G	T	G	G	G	G	G	G	G	G	G	G	G	G	T	G	G	G	G	G	G	G	G	G	G	G	G	T	G	T	G	G	G	G	G	G	G	G	G	G	G	G	G	G	4	0	40	44/44
gi|53717639|ref|NC_006350.1|::209911	A	A	A	A	A	A	G	A	A	A	A	A	A	A	A	A	G	A	A	A	A	G	A	A	A	G	A	A	A	G	A	A	G	A	G	A	A	A	A	A	G	A	A	A	A	8	0	36	44/44
gi|53717639|ref|NC_006350.1|::209931	T	T	T	T	T	T	T	T	T	T	T	T	T	T	T	T	T	T	T	T	T	T	T	T	T	T	T	T	T	T	T	T	C	T	T	T	T	T	T	T	T	T	T	T	T	1	0	43	44/44
gi|53717639|ref|NC_006350.1|::210231	G	G	G	G	G	G	G	G	G	G	G	G	G	G	G	G	G	G	G	G	G	G	G	G	G	G	G	G	G	G	G	G	G	G	G	G	G	G	A	G	G	G	G	G	G	1	0	43	44/44
gi|53717639|ref|NC_006350.1|::210239	G	G	G	G	G	G	G	G	G	G	G	G	G	G	C	G	G	G	G	G	G	G	G	G	G	G	G	G	G	G	G	G	G	G	G	G	G	G	G	G	G	G	G	C	G	2	0	42	44/44
gi|53717639|ref|NC_006350.1|::210293	T	C	C	C	C	C	C	C	C	C	C	C	C	C	C	T	C	T	T	C	C	C	T	T	C	C	T	C	T	C	T	C	C	T	C	C	C	T	C	T	C	T	C	C	T	31	0	13	44/44
gi|53717639|ref|NC_006350.1|::210398	C	T	C	T	T	T	T	T	T	T	T	T	T	T	C	C	T	C	C	C	C	T	C	C	T	T	C	T	C	T	C	T	T	C	T	C	T	C	T	C	T	C	T	C	C	25	0	19	44/44
gi|53717639|ref|NC_006350.1|::210528	T	T	T	T	T	T	T	T	T	T	T	T	T	T	T	T	T	T	T	T	T	T	T	T	T	T	T	T	T	T	T	T	T	T	T	C	T	T	C	T	T	T	T	T	T	2	0	42	44/44
gi|53717639|ref|NC_006350.1|::210652	G	G	G	G	G	G	T	G	G	G	G	G	G	G	T	G	T	G	G	G	G	G	G	G	G	T	G	G	G	T	G	G	T	G	T	T	G	G	T	G	T	G	G	T	G	11	0	33	44/44
gi|53717639|ref|NC_006350.1|::210685	C	C	C	C	C	C	C	A	A	A	A	C	C	C	C	C	C	C	C	C	C	C	C	C	C	C	C	C	C	C	C	A	C	C	C	C	C	C	C	C	C	C	C	C	C	5	0	39	44/44
gi|53717639|ref|NC_006350.1|::210691	A	A	A	G	G	G	A	A	A	A	A	G	G	A	A	A	A	A	A	A	A	A	A	A	A	A	A	G	A	A	A	A	G	A	A	G	A	A	A	A	A	A	A	A	A	8	0	36	44/44
gi|53717639|ref|NC_006350.1|::210706	G	G	G	G	G	G	G	G	G	G	G	G	G	G	G	G	G	G	G	G	G	G	G	G	A	G	G	G	G	G	G	G	G	G	G	G	A	G	G	G	G	G	G	G	G	2	0	42	44/44
gi|53717639|ref|NC_006350.1|::210724	C	C	C	C	C	C	C	T	T	T	C	C	C	C	C	C	C	C	C	C	C	C	C	C	C	C	C	C	C	C	C	T	C	C	C	C	C	C	C	C	C	C	C	C	C	4	0	40	44/44
gi|53717639|ref|NC_006350.1|::210733	T	T	T	G	G	G	T	T	T	T	T	G	G	T	T	T	T	T	T	T	T	T	T	T	T	T	T	G	T	T	T	T	T	T	T	T	T	T	T	T	T	T	T	T	T	6	0	38	44/44
gi|53717639|ref|NC_006350.1|::210764	T	A	T	A	A	A	C	C	C	C	A	A	A	C	C	T	C	T	T	T	T	C	T	T	C	C	T	A	T	C	T	C	C	T	C	A	C	T	C	T	C	T	A	C	T	28	0	16	44/44
gi|53717639|ref|NC_006350.1|::210776	T	T	T	T	T	T	C	C	C	C	C	T	T	C	C	T	C	T	T	T	T	C	T	T	C	C	T	T	T	C	T	C	C	T	C	T	C	T	C	T	C	T	T	C	T	19	0	25	44/44
gi|53717639|ref|NC_006350.1|::210790	C	C	C	C	C	C	A	A	A	A	C	C	C	C	C	C	A	C	C	C	C	C	C	C	C	A	C	C	C	A	C	A	C	C	A	C	C	C	C	C	A	C	C	C	C	10	0	34	44/44
gi|53717639|ref|NC_006350.1|::210792	C	C	C	C	C	C	C	C	C	C	G	C	C	G	G	C	C	C	C	C	C	G	C	C	G	C	C	C	C	C	C	C	C	C	C	C	G	C	G	C	C	C	C	G	C	8	0	36	44/44
gi|53717639|ref|NC_006350.1|::210812	A	G	G	G	G	G	G	G	G	G	G	G	G	G	G	A	G	A	A	A	A	G	A	A	G	G	A	G	A	G	A	G	G	A	G	A	G	A	G	A	G	A	G	G	A	28	0	16	44/44
gi|53717639|ref|NC_006350.1|::210895	T	T	T	T	T	T	T	T	T	T	T	T	T	T	T	T	T	T	T	T	T	T	T	T	T	T	T	T	T	T	T	T	C	T	T	T	T	T	T	T	T	T	T	T	T	1	0	43	44/44
gi|53717639|ref|NC_006350.1|::210912	T	C	T	C	C	C	C	C	C	C	C	C	C	C	T	T	C	T	T	C	C	C	T	T	C	C	T	C	T	C	T	C	C	T	C	T	C	T	C	T	C	T	C	T	T	27	0	17	44/44
gi|53717639|ref|NC_006350.1|::210935	G	G	G	G	G	G	G	G	G	G	G	G	G	G	G	G	G	G	G	A	A	G	G	G	G	G	G	G	G	G	G	G	G	G	G	G	G	G	G	G	G	G	G	G	G	2	0	42	44/44
gi|53717639|ref|NC_006350.1|::210975	G	A	G	G	G	G	A	A	A	A	A	G	G	A	G	G	G	G	G	A	A	A	G	G	G	A	G	G	G	A	G	A	A	G	G	G	G	G	A	G	A	G	A	G	G	17	0	27	44/44
gi|53717639|ref|NC_006350.1|::211269	C	C	C	C	C	C	C	C	C	C	C	C	C	C	C	C	C	C	C	C	C	C	C	C	C	C	C	C	C	C	C	C	C	C	C	C	C	C	T	C	C	C	C	C	C	1	0	43	44/44
gi|53717639|ref|NC_006350.1|::211329	A	A	A	A	A	A	A	A	A	A	A	A	A	A	A	A	G	A	A	A	A	A	A	A	G	A	A	A	A	A	A	A	A	A	G	G	G	A	A	A	A	A	A	A	A	5	0	39	44/44
gi|53717639|ref|NC_006350.1|::211344	C	C	C	T	T	T	C	C	C	C	C	T	T	C	C	C	C	C	C	C	C	C	C	C	C	C	C	T	C	C	C	C	C	C	C	C	C	C	C	C	C	C	C	C	C	6	0	38	44/44
gi|53717639|ref|NC_006350.1|::211380	G	G	G	G	G	G	G	G	G	G	G	G	G	G	G	G	G	G	G	G	G	G	G	G	G	G	G	G	G	G	G	G	G	G	G	A	G	G	G	G	G	G	G	G	G	1	0	43	44/44
gi|53717639|ref|NC_006350.1|::211413	T	C	C	C	C	C	C	C	C	C	C	C	C	C	C	T	C	T	T	C	C	C	T	T	C	C	T	C	T	C	T	C	C	T	C	C	C	T	C	T	C	T	C	C	T	31	0	13	44/44
gi|53717639|ref|NC_006350.1|::211463	C	C	C	C	C	C	C	C	C	C	C	C	C	C	C	C	C	C	C	C	C	C	C	C	C	C	C	C	C	C	C	C	C	C	C	C	C	C	T	C	C	C	C	C	C	1	0	43	44/44
gi|53717639|ref|NC_006350.1|::211533	C	C	T	C	C	C	C	C	C	C	C	C	C	C	C	C	C	C	C	C	C	C	C	C	C	C	C	C	C	C	C	C	C	C	C	C	C	C	C	C	C	C	C	C	C	1	0	43	44/44
gi|53717639|ref|NC_006350.1|::211609	T	C	C	C	C	C	C	C	C	C	T	C	C	T	T	T	C	T	T	C	C	C	T	T	C	C	T	C	T	T	T	C	T	T	C	T	C	T	C	T	C	T	C	T	T	24	0	20	44/44
gi|53717639|ref|NC_006350.1|::211809	G	G	A	G	G	G	A	A	A	A	G	G	G	G	G	G	A	G	G	A	A	G	G	G	G	A	G	G	G	G	G	A	G	G	A	G	G	G	A	G	A	G	G	G	G	13	0	31	44/44
gi|53717639|ref|NC_006350.1|::211824	G	G	A	G	G	G	A	G	G	G	G	G	G	G	G	G	A	G	G	A	A	G	G	G	G	A	G	G	G	G	G	G	A	G	A	G	G	G	A	G	A	G	G	G	G	10	0	34	44/44
gi|53717639|ref|NC_006350.1|::211845	A	G	A	G	G	G	A	G	G	G	A	G	G	G	G	A	A	A	A	G	G	G	A	A	G	A	A	G	A	G	A	G	G	A	A	G	G	A	A	A	A	A	G	G	A	23	0	21	44/44
gi|53717639|ref|NC_006350.1|::211854	G	G	G	G	G	G	G	G	G	G	G	G	G	G	G	G	G	G	G	G	G	G	G	G	A	G	G	G	G	G	G	G	G	G	G	G	A	G	G	G	G	G	G	G	G	2	0	42	44/44
gi|53717639|ref|NC_006350.1|::211899	A	G	A	A	A	A	G	A	A	A	A	A	A	G	A	A	G	A	A	G	G	A	A	A	A	A	A	A	A	A	A	A	G	A	G	A	A	A	G	A	A	A	G	A	A	10	0	34	44/44
gi|53717639|ref|NC_006350.1|::211938	A	A	G	G	G	G	A	G	G	G	A	G	G	A	G	A	A	A	A	A	A	G	A	A	A	G	A	G	A	G	A	G	A	A	A	G	A	A	A	A	G	A	A	G	A	18	0	26	44/44
gi|53717639|ref|NC_006350.1|::211980	G	G	G	A	A	A	G	G	G	G	G	A	A	G	A	G	G	G	G	G	G	G	G	G	G	G	G	A	G	G	G	G	G	G	G	A	G	G	G	G	G	G	G	A	G	9	0	35	44/44
gi|53717639|ref|NC_006350.1|::212025	T	T	C	C	C	C	T	C	C	C	C	T	T	T	C	C	C	T	T	T	T	C	C	C	C	C	C	C	C	C	C	C	C	T	C	C	C	C	C	C	C	C	T	C	C	33	0	11	44/44
gi|53717639|ref|NC_006350.1|::212085	C	C	C	C	C	C	C	C	C	C	C	C	C	C	C	C	C	C	C	C	C	C	C	C	T	C	C	C	C	C	C	C	C	C	C	C	T	C	C	C	C	C	C	C	C	2	0	42	44/44
gi|53717639|ref|NC_006350.1|::212154	C	C	C	C	C	C	C	C	C	C	C	C	C	C	T	C	C	C	C	C	C	C	C	C	C	C	C	C	C	C	C	C	C	C	C	C	C	C	C	C	C	C	C	T	C	2	0	42	44/44
gi|53717639|ref|NC_006350.1|::212187	G	G	G	G	G	G	G	G	G	G	G	G	G	G	G	G	G	G	G	G	G	G	G	G	G	G	G	G	G	G	G	G	G	G	G	G	G	A	G	G	G	A	G	G	G	2	0	42	44/44
gi|53717639|ref|NC_006350.1|::212193	G	G	G	G	G	G	G	G	G	G	G	G	G	G	G	G	A	G	G	G	G	G	G	G	G	G	G	G	G	G	G	G	G	G	A	G	G	G	A	G	G	G	G	G	G	3	0	41	44/44
gi|53717639|ref|NC_006350.1|::212580	C	C	C	C	C	C	C	C	C	C	C	C	C	C	C	C	T	C	C	C	C	C	C	C	C	C	C	C	C	C	C	C	C	C	T	C	C	C	C	C	C	C	C	C	C	2	0	42	44/44
gi|53717639|ref|NC_006350.1|::212661	C	C	C	C	C	C	C	C	C	C	C	C	C	C	T	C	C	C	C	C	C	C	C	C	C	C	C	C	C	C	C	C	C	C	C	C	C	C	C	C	C	C	C	T	C	2	0	42	44/44
gi|53717639|ref|NC_006350.1|::212860	G	G	G	G	G	G	G	T	T	T	G	G	G	G	G	G	T	G	G	G	G	G	G	G	G	T	G	G	G	T	G	T	G	G	T	G	G	G	G	G	G	G	G	G	G	8	0	36	44/44
gi|53717639|ref|NC_006350.1|::212911	G	A	G	A	A	A	A	G	G	G	A	A	A	A	A	A	A	G	G	A	A	A	A	A	G	G	A	A	A	G	A	G	A	G	A	A	G	A	A	A	A	A	A	A	A	32	0	12	44/44
gi|53717639|ref|NC_006350.1|::212973	C	T	C	C	C	C	C	C	C	C	C	C	C	C	C	C	C	C	C	C	C	C	C	C	C	C	C	C	C	C	C	C	C	C	C	C	C	C	C	C	C	C	T	C	C	2	0	42	44/44
gi|53717639|ref|NC_006350.1|::212976	G	G	G	G	G	G	G	G	G	G	A	G	G	G	G	G	G	G	G	G	G	G	G	A	G	G	G	G	G	G	G	G	G	G	G	G	G	A	G	G	G	A	G	G	G	4	0	40	44/44
gi|53717639|ref|NC_006350.1|::213143	A	A	A	A	A	A	A	A	A	A	A	A	A	A	A	A	A	A	A	A	A	A	G	A	A	A	A	A	A	A	A	A	A	A	A	G	A	A	A	A	A	A	A	A	G	3	0	41	44/44
gi|53717639|ref|NC_006350.1|::213305	G	G	G	G	G	G	G	G	G	G	G	G	G	G	G	G	G	G	G	G	G	G	G	G	A	G	G	G	G	G	G	G	G	G	G	G	A	G	G	G	G	G	G	G	G	2	0	42	44/44
gi|53717639|ref|NC_006350.1|::213350	G	A	G	G	G	G	G	G	G	G	G	G	G	G	G	G	G	G	G	G	G	G	G	G	G	G	G	G	G	G	G	G	G	G	G	G	G	G	G	G	G	G	A	G	G	2	0	42	44/44
gi|53717639|ref|NC_006350.1|::213588	G	A	G	G	G	G	G	G	G	G	G	G	G	G	G	G	G	G	G	G	G	G	G	G	G	G	G	G	G	G	G	G	G	G	G	G	G	G	G	G	G	G	A	G	G	2	0	42	44/44
gi|53717639|ref|NC_006350.1|::213645	C	C	T	C	C	C	C	C	C	C	C	C	C	C	C	C	C	C	C	C	C	C	C	C	C	C	C	C	C	C	C	C	C	C	C	C	C	C	C	C	C	C	C	C	C	1	0	43	44/44
gi|53717639|ref|NC_006350.1|::213680	T	T	T	T	T	T	T	T	T	T	T	T	T	T	T	T	C	T	T	T	T	T	T	T	T	T	T	T	T	T	T	T	T	T	C	T	T	T	C	T	T	T	T	T	T	3	0	41	44/44
gi|53717639|ref|NC_006350.1|::213681	C	C	C	C	C	C	C	C	C	C	C	C	C	C	C	C	C	C	C	C	C	C	C	C	C	C	C	C	C	G	C	C	C	C	C	C	C	C	C	C	C	C	C	C	C	1	0	43	44/44
gi|53717639|ref|NC_006350.1|::213722	G	G	G	G	G	G	G	G	G	G	G	G	G	G	G	G	G	G	G	G	G	G	G	G	G	G	G	G	G	G	G	G	G	G	G	A	G	G	G	G	G	G	G	G	G	1	0	43	44/44
gi|53717639|ref|NC_006350.1|::213819	A	A	A	A	A	A	C	A	A	A	A	A	A	A	A	A	A	A	A	A	A	A	A	A	A	A	A	A	A	A	A	A	A	A	A	A	A	A	A	A	A	A	A	A	A	1	0	43	44/44
gi|53717639|ref|NC_006350.1|::213837	A	A	A	A	A	A	G	A	A	A	A	A	A	A	A	A	A	A	A	A	A	A	A	A	A	A	A	A	A	A	A	A	A	A	A	A	A	A	A	A	A	A	A	A	A	1	0	43	44/44
gi|53717639|ref|NC_006350.1|::213897	A	A	A	A	A	A	A	A	A	A	A	A	A	A	G	A	A	A	A	A	A	A	G	G	G	A	A	A	A	A	A	A	A	A	A	A	G	A	A	A	A	A	A	G	G	7	0	37	44/44
gi|53717639|ref|NC_006350.1|::214010	G	C	G	G	G	G	G	G	G	G	G	G	G	G	G	G	G	G	G	G	G	G	G	C	C	G	G	G	G	G	G	G	G	G	G	G	C	G	G	G	G	G	C	G	G	5	0	39	44/44
gi|53717639|ref|NC_006350.1|::214038	G	C	C	G	G	G	G	G	G	G	C	G	G	G	G	G	G	G	G	G	G	G	G	C	G	G	G	G	G	G	G	G	G	G	G	G	G	G	G	G	G	G	C	G	G	5	0	39	44/44
gi|53717639|ref|NC_006350.1|::214039	G	G	G	G	G	G	G	G	G	G	G	G	G	G	G	G	G	G	G	G	G	G	A	G	G	G	G	G	G	G	G	G	G	G	G	G	G	G	G	G	G	G	G	G	A	2	0	42	44/44
gi|53717639|ref|NC_006350.1|::214049	G	G	G	A	A	A	G	G	G	G	G	A	A	G	G	G	G	G	G	G	G	A	G	G	G	A	G	A	G	G	G	G	G	G	G	G	G	G	G	G	G	G	G	G	G	8	0	36	44/44
gi|53717639|ref|NC_006350.1|::214079	G	G	G	G	G	G	G	G	G	G	G	G	G	G	G	G	A	G	G	G	G	G	G	G	G	G	G	G	G	G	G	G	G	G	A	G	G	G	A	G	G	G	G	G	G	3	0	41	44/44
gi|53717639|ref|NC_006350.1|::214277	C	C	T	T	T	T	C	C	C	C	T	T	T	C	C	C	C	C	C	C	C	T	C	C	C	C	C	T	C	C	C	C	C	C	C	C	C	C	C	C	C	C	C	C	C	9	0	35	44/44
gi|53717639|ref|NC_006350.1|::214382	G	G	A	G	G	G	G	G	G	G	A	G	G	G	G	G	G	G	G	G	G	A	G	G	G	G	G	G	G	G	G	G	G	G	G	G	G	G	G	G	G	G	G	G	G	3	0	41	44/44
gi|53717639|ref|NC_006350.1|::214490	G	G	G	G	G	G	G	G	G	G	G	G	G	G	G	G	G	G	G	G	G	G	G	G	A	G	G	G	G	G	G	G	G	G	G	G	A	G	G	G	G	G	G	G	G	2	0	42	44/44
gi|53717639|ref|NC_006350.1|::214769	C	C	C	C	C	C	T	T	T	T	C	C	C	C	C	C	C	C	C	C	C	C	C	C	C	C	C	C	C	C	C	T	T	C	C	C	C	C	C	C	T	T	C	C	C	8	0	36	44/44
gi|53717639|ref|NC_006350.1|::214775	G	G	A	G	G	G	G	G	G	G	A	G	G	G	G	G	A	G	G	G	G	A	A	G	G	G	G	G	G	G	G	G	G	G	A	G	G	G	A	G	G	G	G	G	A	8	0	36	44/44
gi|53717639|ref|NC_006350.1|::214851	A	A	A	A	A	A	A	A	A	A	A	A	A	A	A	A	A	A	A	A	A	A	A	A	A	A	A	A	A	A	A	A	A	A	A	A	A	G	A	A	A	A	A	A	A	1	0	43	44/44
gi|53717639|ref|NC_006350.1|::214910	A	A	A	A	A	A	A	A	A	A	A	A	A	A	A	A	A	A	A	A	A	A	A	A	G	A	A	A	A	A	A	A	A	A	A	A	G	A	A	A	A	A	A	A	A	2	0	42	44/44
gi|53717639|ref|NC_006350.1|::215066	G	G	G	G	G	G	G	G	G	G	G	G	G	G	G	G	G	G	G	G	G	G	G	G	T	T	G	G	G	T	G	G	T	G	G	G	T	G	G	G	G	T	G	G	G	6	0	38	44/44
gi|53717639|ref|NC_006350.1|::215124	G	G	G	A	A	A	A	G	G	G	G	A	A	G	G	G	G	G	G	G	G	G	G	G	G	G	G	A	G	G	G	G	G	G	G	G	G	G	G	G	G	G	G	G	G	7	0	37	44/44
gi|53717639|ref|NC_006350.1|::215156	G	G	G	G	G	G	G	G	G	G	G	G	G	G	A	G	G	G	G	G	G	G	G	G	G	G	G	G	G	G	G	G	G	G	G	G	G	G	G	G	G	G	G	A	G	2	0	42	44/44
gi|53717639|ref|NC_006350.1|::215270	C	C	C	C	C	C	C	C	C	C	C	C	C	C	T	C	C	C	C	C	C	C	C	C	C	C	C	C	C	C	C	C	C	C	C	C	C	C	C	C	C	C	C	T	C	2	0	42	44/44
gi|53717639|ref|NC_006350.1|::215402	C	C	C	T	T	T	C	C	C	C	C	T	T	C	C	C	C	C	C	C	C	T	C	C	C	T	C	C	C	T	C	C	C	C	C	C	C	C	C	C	C	C	C	C	C	8	0	36	44/44
gi|53717639|ref|NC_006350.1|::215421	C	C	C	C	C	C	C	C	C	C	C	C	C	C	C	C	C	C	C	C	C	C	C	C	C	C	C	C	C	C	C	C	C	C	C	T	C	C	C	C	C	C	C	C	C	1	0	43	44/44
gi|53717639|ref|NC_006350.1|::215424	G	G	C	G	G	G	C	G	G	G	G	G	G	G	G	G	C	G	G	C	C	G	G	G	G	G	G	G	G	G	G	G	G	G	C	G	G	G	G	G	G	G	G	G	G	6	0	38	44/44
gi|53717639|ref|NC_006350.1|::215441	C	C	C	C	C	C	T	C	C	C	C	C	C	C	C	C	T	C	C	T	T	C	C	C	C	C	C	C	C	C	C	C	C	C	T	C	C	C	C	C	C	C	C	C	C	5	0	39	44/44
gi|53717639|ref|NC_006350.1|::215510	G	G	G	G	G	G	G	G	G	G	G	G	G	G	G	G	G	G	G	G	G	G	G	G	A	G	G	G	G	G	G	G	G	G	G	G	A	G	G	G	G	G	G	G	G	2	0	42	44/44
gi|53717639|ref|NC_006350.1|::215519	A	A	G	G	G	G	A	A	A	A	G	G	G	G	G	G	G	A	A	G	G	G	G	G	G	G	G	A	G	G	G	A	G	A	G	G	G	G	G	G	A	G	A	G	G	32	0	12	44/44
gi|53717639|ref|NC_006350.1|::215524	C	C	T	T	T	T	C	C	C	C	T	T	T	T	C	T	T	C	C	T	T	T	T	T	T	T	T	C	T	T	T	C	T	C	T	T	T	T	T	T	C	T	C	C	T	30	0	14	44/44
gi|53717639|ref|NC_006350.1|::215691	G	G	G	G	G	G	G	G	G	G	G	G	G	G	G	G	G	G	G	G	G	G	G	G	G	G	G	G	G	T	G	G	G	G	G	G	G	G	G	G	G	G	G	G	G	1	0	43	44/44
gi|53717639|ref|NC_006350.1|::215795	G	G	A	G	G	G	A	G	G	G	G	G	G	G	G	G	G	G	G	A	A	A	G	G	G	G	G	G	G	G	G	G	G	G	G	G	G	G	G	G	G	G	G	G	G	5	0	39	44/44
gi|53717639|ref|NC_006350.1|::215834	C	C	C	C	C	C	C	C	C	C	C	C	C	C	C	C	C	C	C	C	C	C	C	C	C	C	C	C	C	C	C	C	T	C	C	C	C	C	C	C	C	C	C	C	C	1	0	43	44/44
gi|53717639|ref|NC_006350.1|::215837	C	C	C	C	C	C	C	C	C	C	C	C	C	C	C	C	T	C	C	C	C	C	C	C	C	C	C	C	C	C	C	C	C	C	T	C	C	C	C	C	C	C	C	C	C	2	0	42	44/44
gi|53717639|ref|NC_006350.1|::215846	T	T	C	C	C	C	C	T	T	T	C	C	C	C	C	C	C	T	T	C	C	C	C	C	C	C	C	T	C	C	C	T	C	T	C	C	C	C	C	C	T	C	T	C	C	33	0	11	44/44
gi|53717639|ref|NC_006350.1|::215912	C	C	C	C	C	C	C	C	C	C	C	C	C	C	C	C	C	C	C	C	C	C	C	C	C	C	C	C	C	C	C	C	C	C	C	T	C	C	C	C	C	C	C	C	C	1	0	43	44/44
gi|53717639|ref|NC_006350.1|::216023	A	A	G	A	A	A	G	A	A	A	G	G	G	G	G	G	G	G	G	G	G	A	G	G	G	G	G	A	G	A	G	A	A	A	G	A	G	G	G	G	A	G	A	G	G	28	0	16	44/44
gi|53717639|ref|NC_006350.1|::216055	T	T	G	T	T	T	G	T	T	T	G	G	G	G	G	G	G	G	G	G	G	T	G	G	G	G	G	T	G	G	G	T	G	T	G	G	G	G	G	G	T	G	T	G	G	31	0	13	44/44
gi|53717639|ref|NC_006350.1|::216103	A	A	A	A	A	A	A	A	A	A	A	A	A	A	A	A	A	A	A	A	A	A	A	A	A	A	A	A	A	A	A	A	G	A	A	A	A	A	A	A	A	A	A	A	A	1	0	43	44/44
gi|53717639|ref|NC_006350.1|::216133	C	C	C	C	C	C	C	C	C	C	C	C	C	C	C	C	C	A	C	C	C	C	C	C	C	C	C	C	C	C	C	C	C	C	C	C	C	C	C	C	C	C	C	C	C	1	0	43	44/44
gi|53717639|ref|NC_006350.1|::216195	G	G	G	G	G	G	A	G	G	G	G	G	G	G	G	G	G	G	G	G	G	G	G	G	G	G	G	G	G	G	G	G	G	G	G	G	G	G	G	G	G	G	G	G	G	1	0	43	44/44
gi|53717639|ref|NC_006350.1|::216207	C	C	C	C	C	C	C	C	C	C	C	C	C	C	C	C	A	C	C	C	C	C	C	C	C	C	C	C	C	C	C	C	C	C	A	C	C	C	C	C	C	C	C	C	C	2	0	42	44/44
gi|53717639|ref|NC_006350.1|::216210	C	C	C	C	C	C	C	C	C	C	C	C	C	C	C	C	T	C	C	C	C	C	C	C	C	C	C	C	C	C	C	C	C	C	T	C	C	C	C	C	C	C	C	C	C	2	0	42	44/44
gi|53717639|ref|NC_006350.1|::216238	G	G	A	G	G	G	G	G	G	G	G	G	G	G	G	G	G	G	G	G	G	G	G	G	G	G	G	G	G	G	G	G	G	G	G	G	G	G	G	G	G	G	G	G	G	1	0	43	44/44
gi|53717639|ref|NC_006350.1|::216272	C	C	C	C	C	C	C	C	C	C	C	C	C	C	C	C	C	C	C	C	C	C	G	C	C	C	C	C	C	C	C	C	C	C	C	C	C	C	C	C	C	C	C	C	G	2	0	42	44/44
gi|53717639|ref|NC_006350.1|::216312	G	G	G	G	G	G	G	G	G	G	A	G	G	A	A	G	G	A	A	G	G	G	G	G	G	G	G	G	G	G	G	G	G	G	G	G	G	G	G	G	G	G	G	A	G	6	0	38	44/44
gi|53717639|ref|NC_006350.1|::216313	C	C	C	C	C	C	C	C	C	C	C	C	C	C	C	C	C	C	C	C	C	C	C	C	C	C	C	C	C	C	C	C	C	C	C	C	C	C	T	C	C	C	C	C	C	1	0	43	44/44
gi|53717639|ref|NC_006350.1|::216415	C	T	C	C	C	C	C	C	C	C	C	C	C	C	C	C	C	C	C	C	C	C	C	C	C	C	C	C	C	C	C	C	C	C	C	C	C	C	C	C	C	C	T	C	C	2	0	42	44/44
gi|53717639|ref|NC_006350.1|::216424	C	C	C	C	C	C	C	C	C	C	C	C	C	C	C	C	C	C	C	C	C	C	C	C	C	C	C	C	C	C	C	C	C	C	C	T	C	C	C	C	C	C	C	C	C	1	0	43	44/44
gi|53717639|ref|NC_006350.1|::216428	A	G	G	G	G	G	A	A	A	A	G	G	G	G	G	G	G	G	G	G	G	A	A	G	G	G	G	A	G	G	G	A	G	A	G	G	G	G	G	G	A	G	G	G	A	33	0	11	44/44
gi|53717639|ref|NC_006350.1|::216490	A	G	G	G	G	G	G	G	G	G	G	G	G	G	G	G	G	G	G	G	G	G	G	G	G	G	G	A	G	G	G	G	G	A	G	G	G	G	G	G	G	G	G	G	G	42	0	2	44/44
gi|53717639|ref|NC_006350.1|::216591	C	C	C	C	C	C	C	C	C	C	C	C	C	C	C	C	C	C	C	C	C	C	C	C	C	C	C	C	C	C	C	C	C	C	C	C	C	T	C	C	C	C	C	C	C	1	0	43	44/44
gi|53717639|ref|NC_006350.1|::216597	G	G	G	G	G	G	G	G	G	G	G	G	G	G	G	G	G	G	G	G	G	G	G	G	A	G	G	G	G	G	G	G	G	G	G	G	A	G	G	G	G	G	G	G	G	2	0	42	44/44
gi|53717639|ref|NC_006350.1|::216609	C	G	C	G	G	G	G	G	G	G	G	G	G	G	G	G	G	G	G	C	C	G	G	G	G	G	C	C	G	G	G	G	G	C	G	G	G	C	G	C	G	C	G	G	G	35	0	9	44/44
gi|53717639|ref|NC_006350.1|::216642	C	T	C	C	C	C	C	C	C	C	C	C	C	C	C	C	C	C	C	C	C	T	T	T	C	C	C	C	C	T	C	C	C	C	C	C	C	C	C	C	C	C	T	C	T	7	0	37	44/44
gi|53717639|ref|NC_006350.1|::216654	C	C	C	T	T	T	T	T	T	T	C	C	C	C	C	C	C	C	C	C	C	C	C	C	C	C	C	C	C	C	C	T	C	C	C	C	C	C	C	C	T	C	C	C	C	9	0	35	44/44
gi|53717639|ref|NC_006350.1|::216663	A	G	G	G	G	G	G	G	G	G	G	G	G	G	G	G	G	G	G	G	G	G	G	G	G	G	G	A	G	G	G	G	G	A	G	G	G	G	G	G	G	G	G	G	G	42	0	2	44/44
gi|53717639|ref|NC_006350.1|::216770	A	G	G	G	G	G	G	G	G	G	G	G	G	G	G	G	G	G	G	G	G	G	G	G	G	G	G	A	G	G	G	G	G	A	G	G	G	G	G	G	G	G	G	G	G	42	0	2	44/44
gi|53717639|ref|NC_006350.1|::216831	T	C	C	C	C	C	C	C	C	C	C	C	C	C	C	C	C	C	C	C	C	C	C	C	C	C	C	T	C	C	C	C	C	T	C	C	C	C	C	C	C	C	C	C	C	42	0	2	44/44
gi|53717639|ref|NC_006350.1|::216834	C	C	T	C	C	C	C	C	C	C	T	C	C	T	C	T	T	C	C	T	T	C	C	C	C	C	T	C	T	C	T	C	C	C	T	C	C	T	C	T	C	T	C	C	C	14	0	30	44/44
gi|53717639|ref|NC_006350.1|::216945	C	C	C	C	C	C	C	C	C	C	T	C	C	T	C	T	C	C	C	C	C	C	C	C	C	C	C	C	T	C	T	C	C	C	C	C	C	C	C	C	C	C	C	C	C	5	0	39	44/44
gi|53717639|ref|NC_006350.1|::216965	A	A	A	A	A	A	A	A	A	A	A	A	A	A	A	A	A	A	A	A	A	A	A	A	A	A	A	A	A	G	A	A	A	A	A	A	A	A	A	A	A	A	A	A	A	1	0	43	44/44
gi|53717639|ref|NC_006350.1|::217051	C	C	C	C	C	C	C	C	C	C	C	C	C	C	C	C	C	C	C	C	C	C	C	C	C	C	C	C	C	T	C	C	C	C	C	C	C	C	C	C	C	C	C	C	C	1	0	43	44/44
gi|53717639|ref|NC_006350.1|::217287	T	T	T	T	T	T	T	T	T	T	T	C	C	T	T	T	C	T	T	T	T	C	T	T	C	C	T	T	T	C	T	T	T	T	C	T	C	T	T	T	T	T	T	T	T	9	0	35	44/44
gi|53717639|ref|NC_006350.1|::217359	C	C	T	C	C	C	C	C	C	C	C	C	C	C	C	C	C	C	C	T	T	C	T	C	C	C	T	C	T	C	C	C	C	C	C	T	C	T	C	T	C	T	C	C	T	11	0	33	44/44
gi|53717639|ref|NC_006350.1|::217849	G	G	G	G	G	G	G	G	G	G	G	G	G	G	G	G	G	G	G	G	G	G	G	G	T	G	G	G	G	G	G	G	G	G	G	G	T	G	G	G	G	G	G	G	G	2	0	42	44/44
gi|53717639|ref|NC_006350.1|::217966	T	C	C	C	C	C	C	C	C	C	C	T	T	C	C	C	C	T	T	C	C	C	C	C	C	T	C	T	C	C	C	C	C	T	C	T	C	C	C	C	C	C	C	C	C	36	0	8	44/44
gi|53717639|ref|NC_006350.1|::218023	C	C	C	C	C	C	C	C	C	C	C	C	C	C	T	C	C	C	C	C	C	C	C	C	C	C	C	C	C	C	C	C	C	C	C	T	C	C	C	C	C	C	C	T	C	3	0	41	44/44
gi|53717639|ref|NC_006350.1|::218044	G	G	G	G	G	G	G	G	G	G	G	G	G	G	G	G	T	G	G	G	G	G	G	G	G	G	G	G	G	G	G	G	T	G	T	G	G	G	G	G	G	G	G	G	G	3	0	41	44/44
gi|53717639|ref|NC_006350.1|::218059	G	C	C	C	C	C	C	C	C	C	C	G	G	C	G	C	C	G	G	C	C	C	C	C	C	G	C	G	C	C	C	C	G	G	C	G	C	G	C	C	C	C	C	G	C	32	0	12	44/44
gi|53717639|ref|NC_006350.1|::218070	G	G	G	G	G	G	G	G	G	G	G	G	G	G	G	G	G	G	G	G	G	G	G	G	G	G	G	G	G	G	G	G	A	G	G	G	G	G	G	G	G	G	G	G	G	1	0	43	44/44
gi|53717639|ref|NC_006350.1|::218071	C	C	C	C	C	C	C	C	C	C	C	C	C	C	T	C	C	C	C	C	C	C	C	C	C	C	C	C	C	C	C	C	T	C	C	C	C	C	C	C	C	C	C	T	C	3	0	41	44/44
gi|53717639|ref|NC_006350.1|::218121	T	T	T	T	T	T	T	T	T	T	T	T	T	T	T	T	G	T	T	T	T	T	T	T	T	T	T	T	T	T	T	T	T	T	G	T	T	T	T	T	T	T	T	T	T	2	0	42	44/44
gi|53717639|ref|NC_006350.1|::218128	G	A	G	G	G	G	G	G	G	G	G	G	G	G	G	G	G	G	G	G	G	G	G	G	G	G	G	G	G	G	G	G	G	G	G	G	G	G	G	G	G	G	A	G	G	2	0	42	44/44
gi|53717639|ref|NC_006350.1|::218212	C	C	C	T	T	T	C	C	C	C	T	C	C	C	C	T	C	C	C	C	C	C	T	C	C	C	C	C	C	T	T	C	C	C	C	C	C	C	C	C	C	C	C	C	T	9	0	35	44/44
gi|53717639|ref|NC_006350.1|::218227	C	C	C	A	A	A	C	C	C	C	C	C	C	C	C	C	C	C	C	C	C	C	C	C	C	C	C	C	C	C	C	C	C	C	C	C	C	C	C	C	C	C	C	C	C	3	0	41	44/44
gi|53717639|ref|NC_006350.1|::218468	A	A	A	A	A	A	A	A	A	A	A	A	A	A	A	A	A	A	A	A	A	A	A	A	G	A	A	A	A	A	A	A	A	A	A	A	G	A	A	A	A	A	A	A	A	2	0	42	44/44
gi|53717639|ref|NC_006350.1|::218481	C	C	C	C	C	C	C	C	C	C	C	C	C	C	C	C	C	C	C	C	C	C	C	C	T	C	C	C	C	C	C	C	C	C	C	C	T	C	C	C	C	C	C	C	C	2	0	42	44/44
gi|53717639|ref|NC_006350.1|::218532	T	T	T	T	T	T	T	T	T	T	T	T	T	T	T	T	T	T	T	T	T	T	T	T	C	T	T	T	T	T	T	T	T	T	T	T	C	T	T	T	T	T	T	T	T	2	0	42	44/44
gi|53717639|ref|NC_006350.1|::218553	C	C	C	C	C	C	C	C	C	C	C	C	C	C	C	C	C	C	C	C	C	C	G	C	C	C	C	C	C	C	C	C	C	C	C	C	C	C	C	C	C	C	C	C	G	2	0	42	44/44
gi|53717639|ref|NC_006350.1|::218559	G	G	G	G	G	G	G	G	G	G	G	G	G	G	G	G	G	G	G	G	G	G	G	G	A	G	G	G	G	G	G	G	G	G	G	G	A	G	G	G	G	G	G	G	G	2	0	42	44/44
gi|53717639|ref|NC_006350.1|::218583	C	C	C	C	C	C	C	C	C	C	C	C	C	C	C	C	C	C	C	C	C	C	C	C	C	C	C	C	C	C	C	C	T	C	C	C	C	C	C	C	C	C	C	C	C	1	0	43	44/44
gi|53717639|ref|NC_006350.1|::218607	C	C	C	C	C	C	C	C	C	C	C	T	T	C	C	C	C	C	C	C	C	C	C	C	C	T	C	C	C	C	C	C	C	C	C	C	C	C	C	C	C	C	C	C	C	3	0	41	44/44
[truncated: 60,664 more rows]
[truncated: 14 more columns]
