# Supplementary material for: Genomic Characterization of Burkholderia pseudomallei Isolates Selected for Medical Countermeasures Testing: Comparative Genomics Associated with Differential Virulence
Source: PLoS One. 2015 Mar 24;10(3):e0121052. doi: 10.1371/journal.pone.0121052 (PMC4372212; doi:10.1371/journal.pone.0121052)
Supplement: S2 Dataset — (BZ2) [file pone.0121052.s002.bz2]

Archive with 1 entries (1 files):
- Supplemental_Data_File_2.txt
