# Supplementary material for: Genomic Characterization of Burkholderia pseudomallei Isolates Selected for Medical Countermeasures Testing: Comparative Genomics Associated with Differential Virulence
Source: PLoS One. 2015 Mar 24;10(3):e0121052. doi: 10.1371/journal.pone.0121052 (PMC4372212; doi:10.1371/journal.pone.0121052)
Supplement: S2 Dataset — (BZ2) [file pone.0121052.s002.bz2 › Supplemental_Data_File_2.txt]

	BP_10134a	BP_1026b	BP_10303a	BP_1106a	BP_406e	BP_5858	BP_K96243	BP_MSHR305	BP_MSHR668	BP_NCTC13392	MSHR5855
BMA0014_BMA0014_undefined_product_17855_18394_forward	0.99	0.99	0.99	0.99	0.60	0.62	0.99	0.63	0.63	1.00	0.62
BMA0224_BMA0224_hypothetical_protein_241031_241270_forward	0.76	0.95	0.73	0.73	0.73	0.73	0.99	0.72	0.40	0.99	0.76
BMA0258_BMA0258_undefined_product_275073_275294_reverse	0.85	1.00	1.00	1.00	0.85	0.99	1.00	0.83	1.00	1.00	1.00
BMA0357_BMA0357_hypothetical_protein_379126_380694_reverse	0.71	0.71	0.70	0.70	0.70	0.70	0.71	0.71	0.67	0.71	1.00
BMA0952_BMA0952_RND_efflux_system_outer_membrane_lipoprotein_1001359_1003263_reverse	0.94	0.59	0.99	0.99	0.99	0.99	0.99	0.95	0.76	0.99	0.78
BMA0985_BMA0985_hypothetical_protein_1033669_1033941_forward	0.96	0.52	0.52	0.51	0.51	0.52	0.99	0.96	0.53	0.99	0.49
BMA0989_BMA0989_hypothetical_protein_1039444_1039848_reverse	0.99	0.99	0.99	0.98	0.99	0.99	0.99	0.99	0.98	0.99	0.99
BMA1038_BMA1038_penicillin_amidase_1081631_1083982_reverse	0.54	0.53	1.00	1.00	1.00	1.00	0.53	0.99	0.99	0.53	0.99
BMA1113_BMA1113_undefined_product_1155075_1156148_forward	0.99	1.00	0.99	1.00	0.46	0.99	0.99	0.99	0.99	0.99	0.99
BMA1123_BMA1123_peptide_synthetase_1165157_1166404_forward	0.98	0.99	0.65	0.65	0.65	0.65	0.66	0.65	0.66	0.66	0.66
BMA1754_BMA1754_CAIB/BAIF_family_CoA_transferase_1842972_1844498_reverse	0.82	0.83	0.83	0.83	0.99	0.83	0.82	0.81	0.83	0.82	0.99
BMA1944_BMA1944_hypothetical_protein_2042709_2043872_reverse	0.99	0.99	0.99	0.99	0.99	0.99	0.99	0.99	0.98	0.99	0.99
BMA2157_BMA2157_hypothetical_protein_2244453_2245589_forward	0.99	0.58	0.99	1.00	0.99	0.99	0.99	0.99	0.99	0.99	0.99
BMA2247_BMA2247_hypothetical_protein_2332335_2333081_reverse	0.99	0.98	0.99	0.97	0.99	0.99	0.97	0.98	0.98	0.99	0.97
BMA2576_paaD_phenylacetic_acid_degradation_protein_PaaD_2683022_2683642_forward	1.00	0.99	0.99	0.99	0.99	0.99	0.99	0.99	0.99	0.99	0.99
BMA2880_BMA2880_3_oxoacyl_ACP_synthase_2972827_2973891_forward	1.00	1.00	1.00	1.00	1.00	1.00	1.00	1.00	0.99	1.00	1.00
BMA3058_BMA3058_carotenoid_9,10_9',10'_cleavage_dioxygenase_3153418_3154749_forward	1.00	1.00	1.00	1.00	1.00	1.00	1.00	0.99	1.00	1.00	1.00
BMA3068_BMA3068_undefined_product_3165656_3166459_forward	0.99	0.97	0.99	0.99	0.99	0.99	0.99	0.98	1.00	0.98	0.85
BMA3158_BMA3158_AMP_binding_protein_3259808_3261376_reverse	1.00	0.90	0.99	0.99	1.00	1.00	0.99	0.99	0.99	1.00	0.99
BMA3224_BMA3224_hypothetical_protein_3327347_3328099_reverse	1.00	0.99	0.99	0.99	0.99	0.99	0.99	0.99	0.98	0.99	1.00
BMAA0023_BMAA0023_cytochrome_P450_related_protein_22941_24347_forward	0.99	0.99	1.00	1.00	0.99	1.00	1.00	0.99	0.99	1.00	1.00
BMAA0059_BMAA0059_hypothetical_protein_55803_56351_forward	0.99	0.99	0.99	1.00	0.99	0.99	0.99	0.99	1.00	0.99	0.99
BMAA0073_BMAA0073_hypothetical_protein_72263_72493_forward	0.51	0.51	0.99	0.97	1.00	0.55	0.99	0.97	0.48	1.00	0.99
BMAA0098_BMAA0098_hypothetical_protein_97343_97741_reverse	0.99	0.97	0.72	0.76	0.77	0.72	0.98	0.77	0.74	0.99	0.76
BMAA0372_BMAA0372_hypothetical_protein_360036_360347_reverse	0.53	0.99	0.53	0.99	0.53	1.00	1.00	0.64	0.64	1.00	0.99
BMAA0522_BMAA0522_hypothetical_protein_532567_532923_reverse	0.99	0.98	0.97	0.48	0.55	0.98	0.99	0.56	0.99	0.99	0.99
BMAA0594_BMAA0594_hypothetical_protein_602523_602843_reverse	0.98	0.98	0.98	0.99	0.99	0.99	0.98	0.99	0.99	0.98	0.99
BMAA0616_BMAA0616_hypothetical_protein_626339_626575_reverse	1.00	1.00	1.00	0.99	1.00	0.99	0.99	1.00	0.99	0.97	0.99
BMAA0618_BMAA0618_hypothetical_protein_627370_627738_forward	1.00	1.00	0.99	1.00	0.99	1.00	1.00	0.99	0.98	1.00	0.98
BMAA0619_BMAA0619_MarR_family_transcriptional_regulator_628340_628822_forward	1.00	1.00	1.00	1.00	1.00	1.00	1.00	0.99	1.00	1.00	1.00
BMAA0628_BMAA0628_hypothetical_protein_634641_634919_forward	0.97	0.98	0.97	0.97	0.97	0.97	0.99	0.94	0.97	0.99	0.97
BMAA0630_BMAA0630_aldehyde_dehydrogenase_636017_637465_forward	1.00	0.72	1.00	1.00	1.00	1.00	1.00	1.00	0.12	1.00	1.00
BMAA0646_BMAA0646_hypothetical_protein_655091_655441_reverse	0.98	0.98	0.96	0.98	0.97	0.97	0.97	0.98	0.98	0.96	0.96
BMAA0651_BMAA0651_H_NS_histone_family_protein_663846_664187_reverse	0.98	0.98	0.99	0.99	0.98	0.98	0.99	0.97	0.99	0.98	0.97
BMAA0664_BMAA0664_diguanylate_phosphodiesterase_672435_674501_reverse	1.00	1.00	0.99	1.00	1.00	0.99	0.99	0.99	0.99	0.99	0.99
BMAA0673_BMAA0673_hypothetical_protein_681653_682798_reverse	1.00	1.00	0.99	0.99	0.99	0.99	1.00	0.99	1.00	0.99	0.99
BMAA0689_BMAA0689_hypothetical_protein_702759_704372_forward	1.00	1.00	1.00	1.00	1.00	1.00	1.00	0.99	0.99	1.00	0.99
BMAA0703_BMAA0703_LuxR_family_transcriptional_regulator_715988_716635_reverse	1.00	1.00	0.99	0.99	0.99	0.99	1.00	1.00	0.99	1.00	0.99
BMAA0728_BMAA0728_hypothetical_protein_736278_736571_reverse	0.98	1.00	1.00	0.98	1.00	0.98	0.98	0.98	0.98	1.00	0.99
BMAA0751_BMAA0751_N_acetylmuramoyl_L_alanine_amidase_770893_771918_reverse	1.00	0.99	0.99	0.99	1.00	0.99	1.00	1.00	0.69	0.99	1.00
BMAA0752_BMAA0752_hypothetical_protein_772063_772695_reverse	0.98	0.98	0.98	0.98	0.98	0.98	0.97	0.98	0.96	0.97	0.97
BMAA0798_BMAA0798_mulitcopper_oxidase_domain_containing_protein_821398_823005_reverse	0.91	0.92	0.99	0.99	0.99	0.92	0.99	0.99	0.98	0.99	0.92
BMAA0841_BMAA0841_undefined_product_868531_868945_forward	0.94	0.96	0.96	0.95	0.95	0.96	0.95	0.95	0.93	1.00	0.96
BMAA0955_BMAA0955_hypothetical_protein_974017_974337_reverse	0.98	0.99	0.99	0.99	0.99	0.74	0.98	0.97	0.96	0.99	0.99
BMAA0957_BMAA0957_hypothetical_protein_975449_976252_forward	1.00	1.00	1.00	1.00	1.00	1.00	1.00	1.00	1.00	1.00	1.00
BMAA1011_BMAA1011_hypothetical_protein_1040916_1041056_forward	1.00	0.51	1.00	0.51	0.51	1.00	1.00	0.99	1.00	1.00	1.00
BMAA1032_BMAA1032_hypothetical_protein_1071981_1072166_reverse	1.00	0.99	0.71	1.00	1.00	0.96	1.00	1.00	0.95	1.00	0.97
BMAA1133_BMAA1133_AraC_family_transcriptional_regulator_1188985_1189827_forward	1.00	1.00	1.00	0.99	0.99	0.99	0.99	0.99	1.00	0.99	0.99
BMAA1149_BMAA1149_hypothetical_protein_1204829_1205029_forward	0.97	0.98	0.99	0.98	0.98	1.00	0.98	0.96	1.00	0.98	1.00
BMAA1151_BMAA1151_hypothetical_protein_1206023_1206415_reverse	1.00	0.99	0.99	1.00	0.99	0.99	1.00	1.00	0.99	1.00	1.00
BMAA1162_BMAA1162_hypothetical_protein_1216142_1216540_reverse	0.96	0.97	0.98	0.97	0.98	0.98	0.97	0.97	0.98	1.00	0.98
BMAA1164_BMAA1164_hypothetical_protein_1217162_1217854_reverse	0.99	0.99	1.00	0.99	1.00	0.99	0.99	0.99	0.99	0.99	0.99
BMAA1184_BMAA1184_hypothetical_protein_1235485_1235844_reverse	0.99	0.99	0.99	0.99	0.99	0.99	0.99	0.99	0.98	0.99	0.99
BMAA1202_BMAA1202_undefined_product_1254491_1259134_reverse	0.41	0.41	0.41	0.41	0.41	0.41	0.58	0.71	0.41	0.58	0.41
BMAA1211_BMAA1211_hypothetical_protein_1309179_1309517_forward	1.00	1.00	1.00	1.00	0.99	0.99	1.00	1.00	0.99	1.00	1.00
BMAA1248_BMAA1248_serine_metalloprotease_MrpA_1343903_1345522_forward	1.00	1.00	1.00	1.00	1.00	1.00	1.00	0.99	0.99	1.00	1.00
BMAA1252_BMAA1252_hypothetical_protein_1350026_1350445_reverse	1.00	1.00	0.99	0.99	0.99	0.99	0.99	0.99	0.99	1.00	0.99
BMAA1390_BMAA1390_hypothetical_protein_1492277_1493539_forward	0.99	0.99	0.99	0.99	0.99	0.99	0.99	0.99	0.99	0.99	1.00
BMAA1395_BMAA1395_cyclic_nucleotide_binding_protein_1501946_1502860_forward	0.76	0.76	0.76	0.76	0.76	0.76	0.76	0.76	0.76	0.76	0.75
BMAA1434_BMAA1434_hypothetical_protein_1541560_1541913_reverse	0.96	1.00	1.00	1.00	1.00	0.98	1.00	0.97	0.99	1.00	0.97
BMAA1486_BMAA1486_O_methyltransferase_family_protein_1618084_1619100_forward	0.99	0.99	1.00	0.99	0.99	1.00	1.00	0.99	0.98	0.99	0.99
BMAA1488_BMAA1488_hypothetical_protein_1620641_1621096_forward	0.99	1.00	0.99	1.00	0.99	0.99	1.00	0.99	0.99	0.99	0.99
BMAA1498_BMAA1498_O_antigen_acetylase_1630514_1632613_reverse	1.00	0.52	0.99	0.99	0.99	0.99	1.00	0.98	0.99	1.00	0.99
BMAA1568_BMAA1568_serine_protease,_kumamolysin_1694834_1696408_reverse	0.73	0.73	0.73	0.73	0.73	0.73	0.73	0.73	0.73	0.73	0.73
BMAA1617_BMAA1617_hrp_protein_1756956_1757444_forward	0.99	0.99	0.99	0.99	0.99	0.99	0.99	0.99	0.99	0.99	0.99
BMAA1619_BMAA1619_hypothetical_protein_1759113_1759487_forward	0.98	0.98	0.98	0.98	0.98	0.98	0.98	0.99	0.98	0.98	0.99
BMAA1690_BMAA1690_luciferase_like_monooxygenase_1846162_1847163_reverse	1.00	0.99	1.00	1.00	0.99	1.00	1.00	1.00	0.99	1.00	0.99
BMAA1757_BMAA1757_HlyB_family_hemolysin_activator_protein_1919360_1920922_reverse	1.00	1.00	1.00	0.99	1.00	1.00	1.00	1.00	0.99	1.00	1.00
BMAA1841_BMAA1841_glyoxalase_family_protein_2009814_2010203_forward	0.99	0.99	0.99	0.98	0.99	0.99	0.99	0.99	0.98	0.99	0.99
BMAA1842_BMAA1842_hypothetical_protein_2010368_2010769_forward	0.98	0.74	0.74	0.68	1.00	0.74	1.00	0.75	0.98	1.00	0.92
BMAA1865_BMAA1865_hypothetical_protein_2038064_2038384_reverse	1.00	1.00	0.99	1.00	1.00	1.00	1.00	1.00	0.99	1.00	1.00
BMAA1875_BMAA1875_hypothetical_protein_2053920_2054813_reverse	0.99	0.99	0.99	0.99	0.99	0.99	1.00	0.99	0.99	1.00	0.98
BMAA1895_BMAA1895_hypothetical_protein_2073664_2075580_forward	1.00	1.00	1.00	1.00	1.00	1.00	0.99	0.99	1.00	1.00	0.99
BMAA1902_BMAA1902_hypothetical_protein_2083549_2084652_reverse	0.99	1.00	1.00	0.76	0.99	1.00	0.76	1.00	0.99	1.00	0.76
BMAA1912_BMAA1912_hypothetical_protein_2096218_2096721_forward	0.99	0.99	0.99	0.99	0.99	0.99	0.99	0.99	1.00	0.99	0.99
BMAA1925_BMAA1925_hypothetical_protein_2113675_2113905_reverse	0.93	0.93	0.95	0.94	0.98	0.91	0.98	0.97	0.93	0.98	0.95
BMAA1970_BMAA1970_hypothetical_protein_2159569_2160174_reverse	0.99	1.00	0.99	1.00	0.99	0.99	1.00	0.99	0.99	1.00	1.00
BMAA1973_BMAA1973_hypothetical_protein_2161280_2161846_reverse	1.00	1.00	1.00	1.00	1.00	1.00	1.00	1.00	1.00	1.00	1.00
BMAA1983_BMAA1983_hypothetical_protein_2172376_2172603_forward	1.00	1.00	1.00	0.99	0.99	1.00	1.00	1.00	1.00	1.00	0.98
BMAA1986_BMAA1986_ADP_heptose__LPS_heptosyltransferase_II_2174881_2175897_reverse	1.00	1.00	1.00	1.00	0.99	1.00	0.99	0.99	1.00	0.99	1.00
BMAA1987_BMAA1987_glycosyl_transferase_family_protein_2175993_2176994_reverse	1.00	1.00	1.00	1.00	1.00	1.00	1.00	1.00	0.99	1.00	1.00
BMAA1995_BMAA1995_hypothetical_protein_2185735_2186802_reverse	1.00	0.99	1.00	1.00	0.99	0.99	1.00	0.99	1.00	1.00	0.99
BMAA2006_BMAA2006_flavin_reductase_domain_containing_protein_2195617_2196228_reverse	0.98	0.98	0.98	0.98	0.98	0.98	0.98	0.99	0.99	0.98	0.99
BMAA2014_BMAA2014_hypothetical_protein_2203932_2204156_reverse	1.00	1.00	1.00	1.00	1.00	1.00	0.99	0.99	1.00	0.99	1.00
BMAA2016_BMAA2016_hypothetical_protein_2204793_2205098_reverse	1.00	1.00	1.00	1.00	0.99	1.00	0.99	0.95	1.00	0.99	0.95
BMAA2045_BMAA2045_major_facilitator_family_transporter_2237345_2238670_forward	1.00	1.00	1.00	1.00	1.00	1.00	1.00	1.00	0.00	1.00	1.00
BMAA2047_BMAA2047_molybdopterin_oxidoreductase_family_protein_2239931_2242867_forward	1.00	1.00	1.00	1.00	1.00	1.00	1.00	1.00	1.00	1.00	1.00
BPSL0071_BPSL0071_catalase_78951_80036_forward	1.00	0.99	1.00	0.99	0.99	1.00	1.00	0.99	0.99	0.99	0.99
BPSL0338_plcN2_non_hemolytic_phospholipase_C_359487_361604_reverse	1.00	1.00	1.00	1.00	1.00	1.00	1.00	1.00	1.00	1.00	1.00
BPSL0374_BPSL0374_metallo_beta_lactamase_superfamily_protein_404374_405453_forward	1.00	1.00	1.00	1.00	1.00	1.00	1.00	1.00	1.00	0.99	0.99
BPSL0624_BPSL0624_protease_706710_707624_reverse	1.00	1.00	1.00	1.00	1.00	1.00	1.00	1.00	0.99	1.00	0.99
BPSL0782_BPSL0782_type_4_fimbrial_pilin_protein_909649_910167_forward	0.99	0.99	1.00	1.00	1.00	1.00	1.00	1.00	1.00	0.99	0.99
BPSL0808_BPSL0808_peptidase_938273_939691_forward	1.00	1.00	1.00	1.00	1.00	1.00	1.00	1.00	1.00	1.00	0.99
BPSL0814_bpeA_RND_family_acriflavine_resistance_protein_A_942889_944151_forward	1.00	1.00	1.00	1.00	1.00	1.00	1.00	1.00	1.00	1.00	1.00
BPSL0815_bpeB_RND_family_acriflavine_resistance_protein_944167_947367_forward	1.00	1.00	1.00	1.00	0.99	1.00	1.00	1.00	1.00	1.00	1.00
BPSL0816_oprB_outer_membrane_efflux_protein_947371_948915_forward	0.97	0.99	0.97	0.99	0.99	0.97	1.00	0.99	0.99	1.00	0.94
BPSL0880_sodB_superoxide_dismutase_1020489_1021067_forward	1.00	1.00	1.00	1.00	1.00	1.00	1.00	1.00	1.00	1.00	1.00
BPSL1001_BPSL1001_membrane_attached_superoxide_dismutase_1164723_1165262_forward	1.00	1.00	1.00	1.00	1.00	1.00	1.00	0.99	1.00	1.00	1.00
BPSL1007_BPSL1007_fimbriae_usher_protein_1171461_1173761_reverse	1.00	1.00	1.00	0.99	1.00	1.00	1.00	0.99	0.99	1.00	0.99
BPSL1008_BPSL1008_exported_fimbriae_related_chaperone_1174516_1175226_reverse	1.00	1.00	1.00	1.00	1.00	1.00	1.00	0.98	0.99	1.00	0.99
BPSL1036_BPSL1036_two_component_system,_response_regulator_1205833_1206558_forward	0.99	0.99	1.00	1.00	1.00	0.99	1.00	1.00	0.99	1.00	1.00
BPSL1108_BPSL1108_undefined_product_1280130_1281365_forward	1.00	0.99	0.99	1.00	1.00	0.99	1.00	0.99	1.00	0.99	0.99
BPSL1471_BPSL1471_polymixin_resistance_glucosyl_transferase_1706795_1707802_reverse	1.00	1.00	1.00	1.00	1.00	1.00	1.00	1.00	0.99	1.00	1.00
BPSL1505_rpoS_RNA_polymerase_sigma_factor_RpoS_1743199_1744278_forward	1.00	1.00	1.00	1.00	1.00	1.00	1.00	1.00	1.00	1.00	1.00
BPSL1561_BPSL1561_metallo_beta_lactamase_1811369_1812292_reverse	1.00	1.00	0.99	1.00	1.00	1.00	1.00	1.00	0.99	1.00	0.99
BPSL1626_BPSL1626_fimbrial_subunit_type_1_1883679_1884209_forward	1.00	1.00	1.00	1.00	1.00	1.00	1.00	1.00	0.98	1.00	1.00
BPSL1627_BPSL1627_fimbrial_assembly_chaperone_1884308_1885078_forward	1.00	1.00	1.00	1.00	1.00	1.00	1.00	1.00	0.99	1.00	0.99
BPSL1628_BPSL1628_fimbrial_usher_protein_1885085_1887637_forward	0.99	0.99	0.99	0.99	0.99	0.99	1.00	0.99	0.98	1.00	0.99
BPSL1629_BPSL1629_type_1_fimbrial_protein_subunit_A_1887634_1888599_forward	0.99	1.00	1.00	0.99	0.99	1.00	1.00	0.99	0.96	1.00	0.99
BPSL1631_BPSL1631_outer_membrane_protein_1889771_1893145_forward	0.51	0.57	0.57	0.47	0.55	0.57	1.00	0.55	0.37	1.00	0.50
BPSL1633_BPSL1633_two_component_system,_response_regulator_1895264_1895929_forward	1.00	1.00	1.00	1.00	1.00	1.00	1.00	1.00	0.99	1.00	1.00
BPSL1634_BPSL1634_two_component_regulatory_system_sensor_kinase_1895929_1899177_forward	1.00	1.00	0.99	1.00	1.00	0.99	1.00	1.00	1.00	1.00	1.00
BPSL1661_BPSL1661_hemolysin_like_protein_1925148_1934837_forward	0.67	1.00	0.72	0.99	0.61	0.72	1.00	0.99	0.00	1.00	0.61
BPSL1705_BPSL1705_hypothetical_protein_1982643_1987463_forward	0.11	1.00	0.07	0.11	1.00	0.11	1.00	0.07	0.11	1.00	0.11
BPSL1710_BPSL1710_penicillin_amidase_1994317_1996689_reverse	1.00	1.00	0.99	0.99	0.99	0.99	1.00	0.99	0.99	1.00	0.99
BPSL1711_BPSL1711_carbamoyl_transferase_1996808_1998529_reverse	1.00	1.00	0.99	0.99	0.99	0.99	1.00	1.00	0.99	1.00	1.00
BPSL1712_BPSL1712_non_ribosomal_antibiotic_related_peptide_synthase_1998620_2017444_reverse	1.00	1.00	0.88	0.63	1.00	0.88	0.56	0.99	0.88	0.99	0.88
BPSL1713_BPSL1713_acetyltransferase_2017441_2018013_reverse	1.00	1.00	1.00	1.00	1.00	1.00	1.00	1.00	0.99	1.00	1.00
BPSL1714_BPSL1714_threonine_aldolase_2018070_2019230_reverse	1.00	1.00	1.00	1.00	1.00	1.00	1.00	1.00	1.00	1.00	1.00
BPSL1715_BPSL1715_argininosuccinate_lyase_2019273_2021957_reverse	1.00	1.00	0.99	0.94	1.00	0.99	1.00	0.99	0.99	1.00	1.00
BPSL1716_BPSL1716_cysteine_synthase_2022010_2023125_reverse	0.99	1.00	1.00	0.99	1.00	1.00	1.00	0.99	0.99	1.00	0.99
BPSL1717_BPSL1717_hypothetical_protein_2023134_2023775_reverse	1.00	1.00	1.00	1.00	1.00	1.00	1.00	1.00	1.00	1.00	1.00
BPSL1718_BPSL1718_hypothetical_protein_2023772_2025004_reverse	1.00	1.00	1.00	1.00	1.00	1.00	1.00	0.99	1.00	1.00	1.00
BPSL1719_BPSL1719_kinase_2025058_2025975_reverse	1.00	1.00	1.00	1.00	1.00	1.00	1.00	0.99	0.99	1.00	0.99
BPSL1720_BPSL1720_argininosuccinate_lyase_2025972_2027372_reverse	0.99	1.00	1.00	0.99	1.00	1.00	1.00	0.99	1.00	1.00	1.00
BPSL1721_BPSL1721_argininosuccinate_synthase_2027369_2028583_reverse	1.00	1.00	1.00	1.00	1.00	1.00	1.00	0.99	1.00	1.00	1.00
BPSL1722_BPSL1722_formyl_transferase_2028624_2029442_reverse	1.00	1.00	1.00	1.00	1.00	1.00	1.00	0.99	1.00	1.00	1.00
BPSL1723_BPSL1723_hypothetical_protein_2029498_2030598_reverse	0.98	1.00	0.98	1.00	1.00	1.00	1.00	1.00	1.00	1.00	1.00
BPSL1724_BPSL1724_histidinol_phosphate_aminotransferase_2030608_2031618_reverse	1.00	1.00	1.00	1.00	0.99	1.00	1.00	1.00	0.99	1.00	0.99
BPSL1725_BPSL1725_hypothetical_protein_2031680_2032564_reverse	1.00	0.99	1.00	1.00	1.00	1.00	1.00	1.00	0.99	0.99	0.99
BPSL1726_BPSL1726_hypothetical_protein_2032551_2032775_reverse	0.99	1.00	1.00	1.00	0.99	1.00	1.00	1.00	0.99	0.99	1.00
BPSL1727_BPSL1727_non_ribosomal_peptide_synthase_2033810_2035639_forward	0.52	0.53	0.52	0.52	1.00	0.52	1.00	0.98	0.52	0.99	0.52
BPSL1774_BPSL1774_siderophore_biosynthesis_like_protein_2094346_2095185_reverse	1.00	1.00	1.00	1.00	1.00	1.00	1.00	1.00	1.00	1.00	1.00
BPSL1775_BPSL1775_iron_uptake_receptor_2095250_2097514_reverse	1.00	1.00	1.00	1.00	1.00	1.00	1.00	1.00	1.00	1.00	1.00
BPSL1776_BPSL1776_L_ornithine_5_monooxygenase_2097511_2098917_reverse	1.00	0.99	0.99	0.99	0.99	1.00	1.00	1.00	0.99	0.99	1.00
BPSL1777_BPSL1777_siderophore_related_non_ribosomal_peptide_synthase_2099061_2104307_reverse	1.00	0.65	0.70	0.69	0.69	0.70	1.00	0.78	0.70	1.00	0.70
BPSL1778_BPSL1778_siderophore_related_no_ribosomal_peptide_synthase_2104329_2114201_reverse	1.00	0.46	0.80	1.00	0.53	0.54	1.00	0.53	1.00	0.80	0.85
BPSL1779_BPSL1779_siderophore_biosynthesis_related_ABC_transport_protein_2114773_2116518_forward	1.00	1.00	1.00	1.00	1.00	1.00	1.00	1.00	1.00	1.00	1.00
BPSL1799_BPSL1799_fimbrial_chaperone_2140378_2141127_reverse	1.00	1.00	1.00	1.00	1.00	1.00	1.00	1.00	0.99	1.00	0.99
BPSL1800_BPSL1800_outer_membrane_usher_protein_2141243_2143711_reverse	1.00	1.00	1.00	1.00	1.00	0.99	1.00	1.00	1.00	1.00	0.99
BPSL1801_BPSL1801_type_1_fimbrial_protein_2143834_2144346_reverse	1.00	1.00	1.00	1.00	1.00	1.00	1.00	0.99	0.99	1.00	1.00
BPSL1802_BPSL1802_multidrug_efflux_system_membrane_lipoprotein_2146271_2147821_reverse	1.00	1.00	1.00	1.00	1.00	1.00	1.00	0.98	0.99	1.00	1.00
BPSL1803_amrB_multidrug_efflux_protein_2147818_2150949_reverse	1.00	1.00	1.00	1.00	1.00	1.00	1.00	1.00	1.00	1.00	1.00
BPSL1804_amrA_periplasmic_multidrug_efflux_lipoprotein_2150966_2152165_reverse	1.00	0.68	1.00	1.00	1.00	0.96	1.00	1.00	1.00	1.00	1.00
BPSL1813_BPSL1813_fimbriae_related_membrane_protein_2160315_2161259_reverse	1.00	1.00	0.99	0.99	1.00	1.00	1.00	1.00	1.00	1.00	1.00
BPSL1814_BPSL1814_hypothetical_protein_2161256_2162251_reverse	1.00	1.00	0.99	0.99	1.00	1.00	1.00	0.99	1.00	1.00	0.99
BPSL1815_BPSL1815_fimbriae_assembly_like_protein_2162248_2163822_reverse	0.83	0.99	1.00	1.00	0.83	0.83	1.00	1.00	0.99	0.99	0.83
BPSL1816_BPSL1816_fimbriae_assembly_like_protein_2163819_2165054_reverse	0.99	0.51	0.99	0.99	1.00	1.00	1.00	1.00	1.00	1.00	1.00
BPSL1817_BPSL1817_lipoprotein_2165065_2165478_reverse	0.99	0.99	0.99	0.99	0.99	1.00	1.00	1.00	0.99	0.99	0.99
BPSL1818_BPSL1818_fimbriae_assembly_like_protein_2165512_2166831_reverse	0.99	1.00	1.00	1.00	1.00	1.00	1.00	1.00	1.00	1.00	0.99
BPSL1819_BPSL1819_fimbriae_assembly_like_protein_2166995_2168047_reverse	1.00	0.99	1.00	0.99	0.99	1.00	1.00	0.99	0.99	1.00	0.99
BPSL1820_BPSL1820_fimbriae_assembly_like_protein_2168060_2168578_reverse	1.00	1.00	1.00	1.00	0.99	1.00	1.00	0.99	1.00	1.00	0.99
BPSL1821_BPSL1821_fimbriae_assembly_like_protein_2168604_2168795_reverse	1.00	1.00	1.00	1.00	1.00	1.00	1.00	1.00	1.00	1.00	1.00
BPSL1891_BPSL1891_outer_membrane_protein_2252404_2253429_reverse	0.99	0.99	1.00	0.99	0.99	0.99	1.00	0.79	0.99	1.00	0.99
BPSL1892_BPSL1892_fimbriae_related_outer_membrane_protein_2253426_2254433_reverse	1.00	1.00	1.00	1.00	1.00	1.00	1.00	0.99	1.00	1.00	1.00
BPSL1893_BPSL1893_type_II/IV_secretion_system_ATP_binding_protein_2254426_2255769_reverse	1.00	1.00	1.00	1.00	1.00	1.00	1.00	1.00	0.99	1.00	1.00
BPSL1894_BPSL1894_fimbriae_assembly_protein_2255773_2257011_reverse	1.00	0.99	1.00	1.00	1.00	0.99	1.00	0.99	0.99	1.00	1.00
BPSL1895_BPSL1895_exported_fimbriae_assembly_protein_2257078_2258403_reverse	1.00	1.00	1.00	1.00	1.00	1.00	1.00	1.00	1.00	1.00	1.00
BPSL1896_BPSL1896_membrane_fimbriae_assembly_protein_2258467_2259366_reverse	1.00	1.00	1.00	1.00	1.00	1.00	1.00	1.00	0.99	1.00	1.00
BPSL1897_BPSL1897_hypothetical_protein_2259446_2259913_reverse	0.99	1.00	1.00	1.00	1.00	1.00	1.00	1.00	1.00	1.00	1.00
BPSL1898_BPSL1898_hypothetical_protein_2259910_2260410_reverse	0.99	1.00	0.99	0.99	0.99	0.99	1.00	0.99	0.99	1.00	1.00
BPSL1899_BPSL1899_fimbriae_assembly_like_protein_2260493_2260663_reverse	1.00	1.00	1.00	1.00	1.00	1.00	1.00	1.00	1.00	1.00	1.00
BPSL1900_BPSL1900_hypothetical_protein_2260771_2260908_reverse	1.00	1.00	1.00	1.00	1.00	1.00	1.00	1.00	1.00	1.00	1.00
BPSL1901_BPSL1901_hypothetical_protein_2261328_2262917_forward	0.90	1.00	0.90	0.91	0.91	0.91	1.00	0.82	0.91	1.00	0.91
BPSL1902_BPSL1902_hypothetical_protein_2262967_2264232_forward	1.00	1.00	1.00	1.00	0.99	1.00	1.00	1.00	1.00	1.00	1.00
BPSL2026_BPSL2026_lipoprotein_2420543_2421508_reverse	1.00	0.99	1.00	1.00	1.00	1.00	1.00	1.00	1.00	1.00	1.00
BPSL2027_BPSL2027_fimbriae_like_protein_2421524_2423872_reverse	1.00	1.00	1.00	1.00	1.00	1.00	1.00	0.99	0.99	1.00	0.99
BPSL2028_BPSL2028_fimbriae_assembly_chaperone_2423980_2424819_reverse	1.00	1.00	1.00	1.00	1.00	1.00	1.00	1.00	0.99	1.00	1.00
BPSL2029_BPSL2029_hypothetical_protein_2424837_2425361_reverse	1.00	0.99	1.00	1.00	1.00	1.00	1.00	1.00	0.99	1.00	1.00
BPSL2030_BPSL2030_hypothetical_protein_2425438_2425998_reverse	1.00	1.00	0.99	1.00	0.99	0.99	1.00	0.99	0.99	1.00	1.00
BPSL2031_BPSL2031_hypothetical_protein_2426051_2426596_reverse	1.00	1.00	1.00	1.00	0.99	0.99	1.00	0.99	1.00	1.00	0.99
BPSL2063_BPSL2063_hypothetical_protein_2467978_2471250_reverse	1.00	1.00	1.00	1.00	1.00	1.00	1.00	1.00	1.00	1.00	1.00
BPSL2094_ompR_osmolarity_response_regulator_2514194_2514919_forward	1.00	1.00	1.00	1.00	1.00	1.00	1.00	1.00	1.00	1.00	1.00
BPSL2214_BPSL2214_argininosuccinate_lyase_2656629_2659325_reverse	1.00	0.85	0.85	0.85	0.84	0.85	1.00	0.53	0.53	1.00	0.99
BPSL2215_BPSL2215_cysteine_synthesis_like_protein_2659405_2660469_reverse	0.99	0.99	0.99	1.00	0.99	0.99	1.00	0.99	1.00	1.00	0.99
BPSL2216_BPSL2216_hypothetical_protein_2660474_2661673_reverse	0.99	0.99	0.99	1.00	0.99	0.99	1.00	0.99	0.99	1.00	0.99
BPSL2217_BPSL2217_sulfate_adenylyltransferase_subunit_2_2661696_2662661_reverse	1.00	1.00	0.99	1.00	1.00	1.00	1.00	1.00	0.99	1.00	0.96
BPSL2218_BPSL2218_hypothetical_protein_2662817_2663635_reverse	1.00	1.00	1.00	1.00	1.00	0.92	1.00	1.00	1.00	1.00	1.00
BPSL2219_BPSL2219_phosphoserine_aminotransferase_2663718_2664812_reverse	1.00	0.63	1.00	0.99	1.00	1.00	1.00	1.00	1.00	1.00	0.99
BPSL2220_BPSL2220_hypothetical_protein_2664853_2665980_reverse	1.00	1.00	1.00	1.00	1.00	1.00	1.00	0.99	0.99	1.00	0.99
BPSL2221_BPSL2221_hypothetical_protein_2666032_2667186_reverse	0.90	0.89	0.90	0.90	0.89	0.90	1.00	0.86	0.88	0.91	0.90
BPSL2222_BPSL2222_transketolase_2667189_2668100_reverse	1.00	1.00	0.99	0.99	1.00	1.00	1.00	1.00	0.99	1.00	1.00
BPSL2223_BPSL2223_transketolase_2668097_2668936_reverse	1.00	1.00	1.00	1.00	1.00	1.00	1.00	1.00	1.00	1.00	1.00
BPSL2224_BPSL2224_hypothetical_protein_2668941_2669975_reverse	1.00	1.00	1.00	1.00	1.00	1.00	1.00	1.00	0.99	1.00	0.99
BPSL2225_BPSL2225_hypothetical_protein_2670023_2670802_reverse	1.00	0.99	1.00	1.00	1.00	1.00	1.00	0.99	0.99	1.00	0.99
BPSL2226_BPSL2226_hypothetical_protein_2670822_2671670_reverse	0.99	1.00	1.00	1.00	1.00	1.00	1.00	1.00	1.00	1.00	1.00
BPSL2227_BPSL2227_sulfur_metabolism_like_protein_2671740_2672618_reverse	1.00	1.00	1.00	1.00	1.00	1.00	1.00	1.00	1.00	1.00	1.00
BPSL2228_BPSL2228_hypothetical_protein_2672623_2673420_reverse	0.99	1.00	1.00	1.00	1.00	0.99	1.00	0.99	0.99	1.00	1.00
BPSL2229_BPSL2229_siderophore_non_ribosomal_peptide_synthase_2673417_2682440_reverse	0.83	1.00	1.00	1.00	1.00	0.99	1.00	0.63	0.99	1.00	1.00
BPSL2230_BPSL2230_hypothetical_protein_2682440_2683840_reverse	0.99	0.99	0.99	0.99	1.00	1.00	1.00	0.99	0.99	1.00	1.00
BPSL2231_BPSL2231_hypothetical_protein_2684134_2685435_reverse	1.00	1.00	1.00	1.00	1.00	1.00	1.00	1.00	1.00	1.00	1.00
BPSL2232_BPSL2232_non_ribosomal_peptide_synthase_2685503_2687395_reverse	1.00	0.99	1.00	1.00	1.00	1.00	1.00	1.00	1.00	1.00	1.00
BPSL2233_BPSL2233_adenylylsulfate_kinase_2687392_2688891_reverse	0.99	1.00	1.00	1.00	0.99	1.00	1.00	0.99	0.99	1.00	0.54
BPSL2234_BPSL2234_hypothetical_protein_2690294_2691574_forward	0.92	1.00	1.00	0.92	1.00	1.00	1.00	0.92	0.92	1.00	0.92
BPSL2235_BPSL2235_AcrB/AcrD/AcrF_family_membrane_protein_2691571_2694717_forward	1.00	1.00	1.00	1.00	1.00	1.00	1.00	1.00	1.00	1.00	1.00
BPSL2236_BPSL2236_hypothetical_protein_2694795_2696015_forward	1.00	1.00	1.00	1.00	1.00	1.00	1.00	0.97	1.00	1.00	1.00
BPSL2403_plcN_non_hemolytic_phospholipase_C_2902870_2904972_forward	1.00	1.00	0.99	1.00	1.00	1.00	1.00	1.00	1.00	1.00	0.99
BPSL2436_rpoE_RNA_polymerase_sigma_factor_RpoE_2942382_2942981_reverse	1.00	1.00	1.00	1.00	1.00	1.00	1.00	1.00	1.00	1.00	1.00
BPSL2468_norM_multidrug_resistance_protein_2973705_2975111_forward	0.99	0.99	0.99	1.00	1.00	1.00	1.00	0.99	0.99	0.99	0.99
BPSL2672_wbiI_epimerase/dehydratase_polysaccharide_related_biosynthesis_protein_3196645_3198558_reverse	1.00	1.00	1.00	1.00	1.00	1.00	1.00	1.00	1.00	1.00	1.00
BPSL2673_wbiH_undecaprenyl_phosphate_N_acetylglucosaminyltransferase_3198565_3199575_reverse	1.00	0.99	0.99	1.00	0.99	0.99	1.00	0.99	0.99	1.00	1.00
BPSL2674_wbiG_epimerase/dehydratase_3199593_3200558_reverse	1.00	1.00	0.99	1.00	0.99	0.99	1.00	1.00	1.00	1.00	1.00
BPSL2675_wbiF_glycosyl_transferase_3200555_3201385_reverse	0.99	1.00	1.00	1.00	1.00	1.00	1.00	1.00	0.99	1.00	0.99
BPSL2676_wbiE_glycosyl_transferase_3201460_3203301_reverse	1.00	0.99	1.00	1.00	0.99	1.00	1.00	0.99	0.99	1.00	0.99
BPSL2677_wbiD_O_antigen_methyl_transferase_3203353_3205077_reverse	1.00	1.00	1.00	1.00	1.00	1.00	1.00	1.00	1.00	1.00	0.99
BPSL2678_wbiC_glycosyl_transferase_3205081_3206004_reverse	1.00	1.00	1.00	1.00	1.00	1.00	1.00	1.00	1.00	1.00	1.00
BPSL2679_wbiB_epimerase/dehydratase_3206025_3207116_reverse	0.99	1.00	1.00	1.00	0.99	1.00	1.00	0.99	1.00	1.00	0.99
BPSL2680_wbiA_O_antigen_acetylase_3207116_3208354_reverse	1.00	1.00	1.00	1.00	1.00	1.00	1.00	1.00	1.00	1.00	1.00
BPSL2681_wzt_ABC_transporter_ATP_binding_protein_3208351_3209760_reverse	1.00	1.00	1.00	1.00	1.00	1.00	1.00	1.00	0.99	1.00	1.00
BPSL2682_wzm_ABC_transporter_membrane_permease_3209750_3210583_reverse	1.00	1.00	1.00	1.00	1.00	1.00	1.00	0.99	1.00	1.00	1.00
BPSL2683_rmlD_dTDP_4_dehydrorhamnose_reductase_3210610_3211506_reverse	1.00	1.00	1.00	1.00	1.00	1.00	1.00	1.00	0.99	1.00	0.99
BPSL2684_rmlC_dTDP_6_deoxy_D_glucose_3,5_epimerase_3211503_3212054_reverse	1.00	1.00	1.00	1.00	1.00	1.00	1.00	1.00	1.00	1.00	1.00
BPSL2685_rmlA_glucose_1_phosphate_thymidylyltransferase_3212039_3212932_reverse	1.00	1.00	1.00	1.00	1.00	1.00	1.00	1.00	1.00	1.00	1.00
BPSL2686_rmlB_dTDP_glucose_4,6_dehydratase_3212944_3214005_reverse	1.00	1.00	1.00	0.99	0.99	1.00	1.00	1.00	1.00	1.00	1.00
BPSL2687_apaH_diadenosine_tetraphosphatase_3214383_3215231_forward	1.00	0.99	1.00	0.99	0.99	1.00	1.00	0.99	0.99	1.00	0.99
BPSL2688_plsC_1_acyl_SN_glycerol_3_phosphate_acyltransferase_3215361_3216230_reverse	1.00	1.00	1.00	1.00	0.99	1.00	1.00	0.99	0.99	1.00	0.99
BPSL2708_BPSL2708_exported_metallo_beta_lactamase_family_protein_3238401_3239633_forward	1.00	1.00	1.00	1.00	1.00	1.00	1.00	1.00	0.99	1.00	1.00
BPSL2752_BPSL2752_fimbrial_protein_3293420_3293872_reverse	1.00	1.00	1.00	1.00	1.00	1.00	1.00	1.00	1.00	1.00	1.00
BPSL2753_BPSL2753_hypothetical_protein_3293892_3294488_reverse	1.00	1.00	1.00	1.00	1.00	1.00	1.00	0.99	0.99	0.98	0.99
BPSL2754_BPSL2754_hypothetical_protein_3294488_3295273_reverse	1.00	1.00	1.00	1.00	1.00	1.00	1.00	0.99	0.99	1.00	0.99
BPSL2755_BPSL2755_hypothetical_protein_3295270_3295695_reverse	1.00	0.99	1.00	1.00	0.99	1.00	1.00	0.99	0.98	1.00	0.99
BPSL2756_BPSL2756_hypothetical_protein_3295677_3296237_reverse	1.00	1.00	1.00	1.00	1.00	1.00	1.00	1.00	0.99	1.00	1.00
BPSL2769_BPSL2769_putative_UTP_glucose_1_phosphate_uridylyltransferase_3306699_3307583_forward	0.99	1.00	1.00	1.00	1.00	1.00	1.00	0.99	0.99	1.00	0.99
BPSL2770_BPSL2770_putative_capsule_expression_protein_3307838_3308833_reverse	1.00	1.00	1.00	1.00	1.00	1.00	1.00	0.99	1.00	1.00	0.99
BPSL2771_BPSL2771_putative_haloacid_dehalogenase_like_hydrolase_protein_3308877_3309428_reverse	1.00	1.00	1.00	1.00	0.99	1.00	1.00	1.00	1.00	1.00	1.00
BPSL2772_kdsA_putative_2_dehydro_3_deoxyphosphooctonate_aldolase_3309425_3310270_reverse	0.99	0.99	1.00	1.00	1.00	1.00	1.00	1.00	1.00	1.00	1.00
BPSL2773_BPSL2773_putative_glycosyltransferase_protein_3310355_3311515_reverse	0.99	0.98	0.98	0.99	0.99	0.98	1.00	0.99	0.98	1.00	0.99
BPSL2774_BPSL2774_hypothetical_protein_3311512_3312456_reverse	0.99	1.00	1.00	0.99	1.00	1.00	1.00	0.99	1.00	1.00	0.99
BPSL2775_BPSL2775_putative_colanic_acid_biosynthesis_acetyltransferase_3312453_3312989_reverse	1.00	1.00	0.99	0.99	1.00	0.99	1.00	0.99	0.99	1.00	1.00
BPSL2776_BPSL2776_hypothetical_protein_3312991_3314187_reverse	0.99	1.00	1.00	0.99	0.99	0.99	1.00	0.99	0.99	0.99	0.99
BPSL2777_BPSL2777_putative_O_antigen_translocase_3314220_3315494_reverse	1.00	0.99	0.99	1.00	0.99	1.00	1.00	0.99	0.99	0.99	0.99
BPSL2778_BPSL2778_putative_tyrosine_protein_kinase_involved_in_EPS_biosynthesis_3315555_3317795_reverse	1.00	1.00	1.00	1.00	1.00	1.00	1.00	0.99	1.00	1.00	1.00
BPSL2779_BPSL2779_putative_protein_tyrosine_phosphatase__low_molecular_weight__3317837_3318271_reverse	0.99	1.00	1.00	0.99	0.99	0.99	1.00	1.00	1.00	1.00	1.00
BPSL2780_BPSL2780_putative_capsular_polysaccharide_transport_protein_3318268_3319470_reverse	1.00	1.00	1.00	0.99	0.99	0.99	1.00	1.00	1.00	1.00	1.00
BPSL2781_BPSL2781_putative_transmembrane_sugar_transferase_3319533_3320654_reverse	1.00	1.00	1.00	1.00	1.00	1.00	1.00	1.00	0.99	1.00	0.99
BPSL2787_wcbT_putative_acyl_CoA_transferase_3327179_3328498_reverse	1.00	1.00	1.00	1.00	1.00	1.00	1.00	1.00	1.00	1.00	1.00
BPSL2788_wcbS_UDP_3_O__3_hydroxymyristoyl__N_acetylglucosamine_deacetylase_3328563_3329480_reverse	0.99	1.00	1.00	1.00	0.99	0.99	1.00	0.99	0.99	1.00	0.99
BPSL2789_wcbR_capsular_polysaccharide_biosynthesis_fatty_acid_synthase_3329477_3337117_reverse	1.00	1.00	1.00	0.99	1.00	1.00	1.00	0.99	0.99	1.00	0.99
BPSL2790_wcbQ_putative_capsular_polysaccharide_biosynthesis_transmembrane_protein_3337120_3338652_reverse	1.00	0.99	1.00	0.99	1.00	1.00	1.00	0.99	1.00	1.00	0.99
BPSL2791_wcbP_putative_capsular_polysaccharide_biosynthesis_dehydrogenase/reductase_protein_3338654_3339442_reverse	0.99	1.00	0.99	0.99	0.99	0.99	1.00	0.99	0.99	1.00	1.00
BPSL2792_wcbO_putative_capsule_polysaccharide_biosynthesis/export_protein_3339439_3340641_reverse	1.00	0.99	1.00	1.00	1.00	1.00	1.00	0.99	0.99	1.00	0.99
BPSL2793_wcbN_putative_D_glycero_d_manno_heptose_1,7_bisphosphate_phosphatase_3340908_3341477_reverse	0.99	0.99	0.99	0.99	0.99	0.99	1.00	0.99	0.99	1.00	0.98
BPSL2794_wcbM_putative_D_glycero_d_manno_heptose_1_phosphate_guanosyltransferase_3341474_3342166_reverse	1.00	0.99	1.00	1.00	0.99	1.00	1.00	0.99	0.99	1.00	0.99
BPSL2795_gmhA_putative_sedoheptulose_7_phosphate_isomerase_3342168_3342761_reverse	0.98	0.98	0.99	0.98	0.99	0.99	1.00	0.99	0.98	0.98	0.99
BPSL2796_wcbL_putative_sugar_kinase_3342743_3343783_reverse	0.99	1.00	1.00	1.00	1.00	1.00	1.00	1.00	1.00	1.00	0.99
BPSL2797_wcbK_putative_GDP_sugar_epimerase/dehydratase_protein_3343799_3344812_reverse	1.00	1.00	1.00	1.00	1.00	1.00	1.00	1.00	0.99	1.00	1.00
BPSL2798_wcbJ_putative_capsular_polysaccharide_biosynthesis_protein_3344822_3345664_reverse	1.00	1.00	1.00	1.00	1.00	1.00	1.00	0.99	1.00	1.00	0.99
BPSL2799_wcbI_putative_capsular_polysaccharide_biosynthesis_protein_3345661_3346599_reverse	0.99	0.99	0.99	0.99	0.99	0.99	1.00	0.99	0.99	0.99	0.99
BPSL2800_wcbH_putative_glycosyl_transferase_3346614_3348410_reverse	0.99	0.99	0.99	0.99	0.99	0.99	1.00	0.99	0.99	0.99	0.98
BPSL2801_wcbG_putative_capsular_polysaccharide_biosynthesis_protein_3348407_3349348_reverse	0.99	0.99	1.00	0.98	0.99	1.00	1.00	0.98	1.00	0.99	0.98
BPSL2802_wcbF_putative_capsule_polysaccharide_biosynthesis_protein_3349358_3350680_reverse	0.99	1.00	0.98	0.98	0.99	0.98	1.00	0.99	1.00	0.99	0.99
BPSL2803_wcbE_putative_glycosyltransferase_3350703_3352226_reverse	1.00	1.00	1.00	1.00	1.00	1.00	1.00	0.99	0.99	1.00	1.00
BPSL2804_wzt2_putative_ATP_binding_ABC_transporter_capsular_polysaccharide_export_protein_3352259_3352915_reverse	1.00	0.99	1.00	1.00	0.99	1.00	1.00	1.00	1.00	1.00	1.00
BPSL2805_wzm_putative_capsular_polysaccharide_export_ABC_transporter_transmembrane_protein_3352912_3353694_reverse	1.00	1.00	1.00	1.00	1.00	1.00	1.00	0.99	1.00	1.00	0.99
BPSL2806_wcbD_putative_capsule_polysaccharide_export_ABC_transporter_transmembrane_protein_3353701_3354849_reverse	1.00	1.00	1.00	1.00	1.00	1.00	1.00	1.00	1.00	1.00	0.99
BPSL2807_wcbC_putative_capsular_polysaccharide_biosynthesis/export_protein_3355330_3356493_reverse	0.99	0.99	1.00	0.99	0.99	0.99	1.00	0.99	0.99	1.00	0.99
BPSL2808_wcbB_putative_capsular_polysaccharide_glycosyltransferase_biosynthesis_protein_3356674_3357825_forward	1.00	1.00	0.99	1.00	1.00	1.00	1.00	1.00	1.00	0.99	1.00
BPSL2809_wcbA_putative_capsule_polysaccharide_export_protein_3357826_3359841_forward	0.99	0.99	1.00	1.00	1.00	1.00	1.00	0.99	0.99	1.00	0.99
BPSL2810_manC_putative_GDP_mannose_pyrophosphorylase_3360240_3361667_forward	1.00	1.00	1.00	1.00	1.00	1.00	1.00	1.00	1.00	1.00	1.00
BPSL2840_hmpA_flavohemoprotein_3400797_3402005_reverse	0.99	0.99	1.00	1.00	0.99	0.99	1.00	1.00	1.00	1.00	1.00
BPSL2866_oxyR_oxidative_stress_regulatory_protein_3428080_3429039_reverse	0.99	0.98	0.99	1.00	0.99	0.99	1.00	0.99	0.99	1.00	0.99
BPSL3008_BPSL3008_type_IV_pilus_assembly_protein_3584982_3586241_forward	0.99	1.00	0.99	0.99	1.00	0.99	1.00	0.99	0.99	1.00	0.99
BPSL3009_pilC_type_IV_pilus_assembly_protein_PilC_3586238_3587455_forward	1.00	0.99	0.99	0.99	1.00	0.99	1.00	1.00	0.99	1.00	1.00
BPSL3010_gspO_type_IV_prepilin_leader_peptide_type_M1_3587485_3588414_forward	1.00	0.99	0.99	1.00	0.99	0.99	1.00	0.99	1.00	1.00	0.99
BPSL3319_fliC_flagellin_3937675_3938841_forward	1.00	1.00	1.00	1.00	1.00	1.00	1.00	1.00	1.00	1.00	1.00
BPSS0067_BPSS0067_phospholipase_C_precursor_76174_78369_forward	0.99	0.99	1.00	0.99	0.99	0.99	1.00	0.99	0.99	1.00	0.99
BPSS0088_BPSS0088_hypothetical_protein_105290_107227_forward	0.35	0.61	0.36	0.37	0.83	0.66	1.00	0.48	0.62	0.49	0.48
BPSS0091_BPSS0091_fimbrial_protein_110182_110727_forward	0.99	0.99	0.99	1.00	0.99	0.99	1.00	0.99	0.99	0.99	0.99
BPSS0092_BPSS0092_fimbria_related_chaperone_110792_111529_forward	0.99	0.99	0.99	0.99	0.99	0.99	1.00	0.99	0.99	0.99	0.99
BPSS0093_BPSS0093_outer_membrane_usher_protein_111753_114386_forward	1.00	0.99	0.99	1.00	0.99	0.99	1.00	0.99	0.99	0.99	1.00
BPSS0094_BPSS0094_fimbria_subunit_protein_114379_114951_forward	1.00	1.00	1.00	1.00	1.00	1.00	1.00	1.00	1.00	1.00	1.00
BPSS0120_BPSS0120_fimbrial_usher_protein_153167_155551_reverse	1.00	1.00	1.00	1.00	0.00	1.00	1.00	0.00	0.00	1.00	1.00
BPSS0121_BPSS0121_periplasmic_chaperone_protein_155912_156622_reverse	0.99	0.99	0.99	0.99	0.00	0.99	1.00	0.00	0.00	0.99	1.00
BPSS0130_BPSS0130_peptide_synthase_168157_170964_forward	1.00	0.99	1.00	1.00	0.99	1.00	1.00	0.99	0.99	1.00	1.00
BPSS0262_BPSS0262_aminoglycoside_6'_N_acetyltransferase_349788_350261_reverse	0.98	0.99	0.98	0.99	0.98	0.98	1.00	0.98	0.98	0.98	0.98
BPSS0292_BPSS0292_multidrug_efflux_system_exported_protein_390952_392181_forward	0.99	0.99	0.99	1.00	0.99	0.99	1.00	0.99	0.99	1.00	1.00
BPSS0293_BPSS0293_multidrug_efflux_transporter_protein_392243_395428_forward	1.00	1.00	1.00	1.00	1.00	1.00	1.00	1.00	1.00	1.00	1.00
BPSS0294_BPSS0294_multidrug_efflux_system_lipoprotein_395439_396971_forward	1.00	1.00	1.00	1.00	1.00	1.00	1.00	0.99	0.99	1.00	0.99
BPSS0299_BPSS0299_fatty_acid_CoA_ligase_401900_403765_reverse	1.00	1.00	1.00	1.00	1.00	1.00	1.00	1.00	1.00	1.00	1.00
BPSS0300_BPSS0300_malonyl_CoA_ACP_transacylase_403782_404681_reverse	1.00	1.00	1.00	1.00	1.00	1.00	1.00	1.00	1.00	1.00	1.00
BPSS0301_BPSS0301_hypothetical_protein_404682_405113_reverse	1.00	1.00	1.00	1.00	1.00	1.00	1.00	1.00	1.00	1.00	1.00
BPSS0302_BPSS0302_fatty_acid_biosynthesis_related_CoA_ligase_405181_407040_reverse	1.00	1.00	1.00	1.00	1.00	1.00	1.00	0.99	0.99	0.99	1.00
BPSS0303_BPSS0303_diaminopimelate_decarboxylase_407070_408329_reverse	1.00	1.00	1.00	1.00	1.00	1.00	1.00	0.99	1.00	0.99	0.99
BPSS0304_BPSS0304_hypothetical_protein_408326_409807_reverse	0.99	0.99	0.99	0.99	1.00	0.99	1.00	0.99	0.99	0.99	0.99
BPSS0305_BPSS0305_ketol_acid_reductoisomerase_409804_410859_reverse	1.00	1.00	1.00	1.00	1.00	1.00	1.00	1.00	1.00	1.00	1.00
BPSS0306_BPSS0306_multifunctional_polyketide_peptide_syntase_410865_423266_reverse	0.46	0.78	0.78	0.47	0.78	0.78	1.00	0.46	0.78	1.00	0.46
BPSS0307_BPSS0307_gamma_aminobutyraldehyde_dehydrogenase_423325_424737_reverse	0.99	0.63	0.99	1.00	0.99	0.99	1.00	0.99	0.99	1.00	0.99
BPSS0308_BPSS0308_hypothetical_protein_424731_426152_reverse	0.99	0.99	0.99	1.00	0.99	1.00	1.00	0.99	0.99	1.00	0.99
BPSS0309_BPSS0309_peptide_synthase_regulatory_protein_426161_427240_reverse	0.99	1.00	0.99	0.99	0.99	0.99	1.00	0.99	1.00	1.00	1.00
BPSS0310_BPSS0310_hypothetical_protein_428238_428756_reverse	0.99	0.99	1.00	1.00	1.00	0.99	1.00	0.99	0.99	1.00	1.00
BPSS0311_BPSS0311_multifunctional_polyketide_peptide_syntase_428856_437384_reverse	0.68	0.45	0.68	0.68	0.68	0.78	1.00	0.78	0.50	0.78	0.50
BPSS0417_BPSS0417_hypothetical_protein_575855_578407_forward	1.00	0.99	0.99	0.99	0.92	0.83	1.00	1.00	0.92	1.00	0.99
BPSS0418_BPSS0418_transport_related_membrane_protein_578412_579629_forward	1.00	1.00	1.00	1.00	1.00	1.00	1.00	1.00	1.00	1.00	1.00
BPSS0419_rfbF_glucose_1_phosphate_cytidylyltransferase_579626_580402_forward	0.99	1.00	0.99	0.99	0.99	1.00	1.00	1.00	0.99	0.99	0.99
BPSS0420_rfbG_CDP_glucose_4,6_dehydratase_580405_581478_forward	0.99	0.99	0.99	1.00	0.99	1.00	1.00	1.00	1.00	0.99	0.99
BPSS0421_rfbH_lipopolysaccharide_biosynthesis_protein_581486_582838_forward	0.99	0.99	0.99	0.99	0.99	1.00	1.00	0.99	0.99	1.00	1.00
BPSS0422_BPSS0422_aminotransferase_582864_584624_forward	0.99	0.99	0.99	1.00	0.99	0.99	1.00	1.00	1.00	1.00	0.99
BPSS0423_BPSS0423_hypothetical_protein_584873_586228_forward	1.00	0.99	1.00	1.00	1.00	0.99	1.00	0.99	0.99	1.00	1.00
BPSS0424_BPSS0424_glycosyl_transferase_586225_587286_forward	1.00	1.00	1.00	1.00	0.99	1.00	1.00	1.00	0.99	1.00	0.99
BPSS0425_BPSS0425_heptosyltransferase__O_antigen_related__587459_588715_forward	1.00	0.99	0.99	1.00	1.00	0.99	1.00	0.99	0.99	1.00	0.99
BPSS0426_BPSS0426_heptosyltransferase__O_antigen_related__588621_589676_forward	1.00	1.00	0.81	1.00	1.00	0.81	1.00	1.00	0.99	1.00	0.99
BPSS0427_BPSS0427_O_acetyl_transferase_589669_590238_forward	1.00	1.00	0.99	1.00	1.00	0.99	1.00	0.99	1.00	1.00	0.99
BPSS0428_BPSS0428_glycosyl_transferase__O_antigen_related__590250_591296_forward	0.99	1.00	1.00	1.00	0.99	1.00	1.00	0.99	1.00	1.00	1.00
BPSS0429_BPSS0429_hypothetical_protein_591300_592349_forward	1.00	1.00	0.99	1.00	1.00	1.00	1.00	0.99	0.99	1.00	0.99
BPSS0481_BPSS0481_CoA_ligase_652895_654520_forward	1.00	0.99	0.99	0.99	0.99	1.00	1.00	0.99	0.99	1.00	0.99
BPSS0482_BPSS0482_hypothetical_protein_654607_655497_forward	1.00	0.99	0.99	1.00	0.99	0.99	1.00	0.99	1.00	1.00	0.99
BPSS0483_BPSS0483_3_ketoacyl_ACP_synthase_655497_656603_forward	1.00	0.99	0.99	1.00	0.99	1.00	1.00	1.00	0.51	1.00	1.00
BPSS0484_fabH_3_oxoacyl_ACP_synthase_656593_657591_forward	1.00	1.00	1.00	1.00	1.00	1.00	1.00	1.00	1.00	1.00	1.00
BPSS0485_BPSS0485_metallo_beta_lactamase_related_protein_657606_658496_forward	1.00	0.99	0.99	1.00	1.00	0.99	1.00	1.00	0.99	1.00	1.00
BPSS0486_BPSS0486_non_ribosomal_peptide_synthetase_658624_662499_forward	0.99	0.50	1.00	0.52	1.00	0.53	1.00	0.52	0.99	0.51	0.53
BPSS0487_BPSS0487_hypothetical_protein_662513_664648_forward	1.00	1.00	1.00	1.00	1.00	1.00	1.00	1.00	1.00	1.00	1.00
BPSS0581_pchA_salicylate_biosynthesis_isochorismate_synthase_790031_791485_reverse	0.99	0.99	0.99	0.99	0.98	1.00	1.00	0.99	0.99	1.00	1.00
BPSS0582_pchB_isochorismate_pyruvate_lyase_791482_791787_reverse	0.99	0.98	0.99	0.98	0.99	0.99	1.00	1.00	0.97	1.00	0.99
BPSS0583_pchC_pyochelin_biosynthetic_protein_791784_792557_reverse	1.00	0.99	1.00	1.00	1.00	1.00	1.00	1.00	1.00	0.99	1.00
BPSS0584_pchD_salicyl_AMP_ligase_792554_794197_reverse	0.99	0.99	0.99	0.99	0.99	0.99	1.00	0.99	0.99	1.00	0.99
BPSS0585_pchR_AraC_family_transcriptional_regulator_794837_795778_forward	1.00	1.00	1.00	1.00	1.00	1.00	1.00	1.00	1.00	1.00	1.00
BPSS0586_pchE_pyochelin_synthetase_795905_800410_forward	0.90	0.90	0.92	0.91	0.90	0.90	1.00	0.55	0.90	0.91	0.90
BPSS0587_pchF_pyochelin_synthetase_800407_806454_forward	0.54	0.54	0.33	0.35	0.54	0.36	1.00	0.57	0.54	0.54	0.57
BPSS0588_pchG_pyochelin_biosynthetic_protein_806451_807506_forward	1.00	1.00	1.00	1.00	1.00	1.00	1.00	0.99	1.00	1.00	0.99
BPSS0624_macB_macrolide_specific_ABC_type_efflux_carrier_851202_853163_reverse	0.99	0.99	0.99	1.00	1.00	0.99	1.00	1.00	1.00	1.00	1.00
BPSS0625_BPSS0625_drug_efflux_protein_853166_854368_reverse	1.00	1.00	1.00	0.99	0.99	1.00	1.00	0.99	0.99	1.00	0.99
BPSS0643_BPSS0643_response_regulator_protein_876575_877237_reverse	1.00	1.00	1.00	1.00	1.00	1.00	1.00	1.00	1.00	1.00	1.00
BPSS0663_BPSS0663_hypothetical_protein_897761_898156_forward	0.99	0.99	0.99	0.99	0.99	0.99	1.00	0.99	0.96	0.99	0.99
BPSS0687_BPSS0687_sensor_kinase_928660_929988_reverse	1.00	1.00	1.00	0.99	1.00	0.99	1.00	1.00	1.00	1.00	1.00
BPSS0796_BPSS0796_surface_exposed_protein_1063333_1068294_forward	0.42	0.47	0.34	0.49	0.47	0.47	1.00	0.34	0.49	0.49	0.49
BPSS0803_BPSS0803_hemolysin_1076062_1076697_forward	0.99	1.00	1.00	1.00	1.00	1.00	1.00	0.99	1.00	1.00	0.99
BPSS0885_pmlI_N_acylhomoserine_lactone_synthase_1177520_1178131_reverse	1.00	1.00	1.00	1.00	1.00	1.00	1.00	1.00	1.00	1.00	1.00
BPSS0887_pmlR_N_acylhomoserine_lactone_dependent_regulatory_protein_1178873_1179592_forward	1.00	1.00	1.00	1.00	1.00	1.00	1.00	1.00	1.00	1.00	1.00
BPSS0908_BPSS0908_surface_exposed_protein_1200501_1202816_forward	0.99	1.00	1.00	1.00	1.00	1.00	1.00	1.00	0.99	1.00	1.00
BPSS0946_penA_beta_lactamase_precursor_1248195_1249082_forward	0.99	1.00	0.99	0.99	0.99	1.00	1.00	0.99	0.98	1.00	1.00
BPSS0974_BPSS0974_peptidase_1289873_1291492_reverse	1.00	1.00	1.00	1.00	1.00	1.00	1.00	1.00	0.99	1.00	1.00
BPSS0993_katB_catalase_precursor_1310767_1312284_forward	0.99	1.00	1.00	0.99	1.00	1.00	1.00	1.00	1.00	1.00	1.00
BPSS0994_BPSS0994_hypothetical_protein_1312677_1314146_reverse	1.00	1.00	1.00	1.00	0.99	1.00	1.00	1.00	1.00	1.00	1.00
BPSS0995_BPSS0995_AraC_family_transcriptional_regulator_1314324_1315883_reverse	1.00	1.00	1.00	1.00	1.00	1.00	1.00	0.99	1.00	1.00	1.00
BPSS0996_BPSS0996_Rieske_iron_sulfur_domain_containing_protein_1316050_1317054_reverse	1.00	1.00	0.99	1.00	1.00	1.00	1.00	1.00	1.00	1.00	1.00
BPSS0997_BPSS0997_hypothetical_protein_1317220_1318899_reverse	0.99	1.00	1.00	0.99	1.00	1.00	1.00	1.00	1.00	1.00	1.00
BPSS0998_BPSS0998_polyketide_beta_ketoacyl_acyl_carrier_protein_synthase_1318941_1320185_reverse	0.99	0.99	1.00	1.00	1.00	1.00	1.00	1.00	0.99	1.00	0.99
BPSS0999_BPSS0999_acyl_carrier_protein_1320172_1320411_reverse	1.00	1.00	1.00	1.00	1.00	1.00	1.00	1.00	1.00	1.00	1.00
BPSS1000_BPSS1000_polyketide_biosynthesis_enoyl_CoA_hydratase_1320465_1321211_reverse	1.00	1.00	1.00	1.00	1.00	1.00	1.00	1.00	1.00	1.00	1.00
BPSS1001_BPSS1001_polyketide_biosynthesis_enoyl_CoA_hydratase_1321248_1322018_reverse	1.00	1.00	0.99	0.99	1.00	1.00	1.00	1.00	1.00	1.00	1.00
BPSS1002_BPSS1002_hydroxymethylglutaryl_coenzyme_A_synthase_1322012_1323271_reverse	1.00	1.00	1.00	1.00	1.00	1.00	1.00	1.00	1.00	1.00	1.00
BPSS1003_BPSS1003_hypothetical_protein_1323383_1323721_reverse	1.00	1.00	1.00	1.00	0.99	1.00	1.00	1.00	0.99	1.00	1.00
BPSS1004_BPSS1004_acyl_transferase_1324682_1325866_reverse	0.98	0.99	0.73	0.73	0.98	1.00	1.00	0.99	0.98	0.74	0.99
BPSS1005_BPSS1005_sodium/hydrogen_exchanger_family_protein_1326251_1327483_reverse	1.00	1.00	1.00	1.00	0.99	1.00	1.00	1.00	1.00	0.99	1.00
BPSS1006_BPSS1006_polyketide_synthase_1328091_1341815_forward	0.47	0.33	0.47	0.47	0.47	0.47	0.87	0.44	0.47	0.51	0.44
BPSS1007_BPSS1007_polyketide_synthase_1341949_1359456_forward	0.30	0.27	0.30	0.36	0.36	0.30	0.51	0.25	0.30	0.51	0.25
BPSS1008_BPSS1008_polyketide_synthase_1359453_1374659_forward	0.49	0.29	0.42	0.49	0.49	0.42	0.50	0.23	0.41	0.50	0.45
BPSS1009_BPSS1009_polyketide_synthase_1374643_1379331_forward	0.41	0.42	0.41	0.41	0.41	0.41	1.00	0.38	0.41	0.58	0.41
BPSS1010_BPSS1010_halogenase_1379351_1381072_forward	1.00	1.00	1.00	0.99	1.00	0.99	1.00	0.99	0.99	0.99	0.99
BPSS1011_BPSS1011_transmembrane_transport_protein_1381149_1382591_forward	1.00	0.99	0.99	0.99	0.99	0.99	1.00	0.99	0.99	1.00	0.99
BPSS1039_irlS_transmembrane_invasion_related_two_component_sensor_protein_1415018_1416412_reverse	1.00	0.75	0.99	0.99	1.00	0.99	1.00	0.99	0.99	0.99	1.00
BPSS1040_irlR_transcriptional_activator_protein_1416409_1417098_reverse	1.00	1.00	1.00	1.00	0.99	1.00	1.00	1.00	1.00	1.00	0.99
BPSS1041_czcA_cation_efflux_system_protein_1417105_1420338_reverse	1.00	1.00	1.00	1.00	1.00	1.00	1.00	0.99	0.99	1.00	1.00
BPSS1166_BPSS1166_transport/efflux_protein_1557496_1558746_reverse	0.95	0.99	0.99	1.00	1.00	0.95	1.00	0.95	0.99	1.00	1.00
BPSS1167_BPSS1167_thioesterase_1558802_1559686_reverse	1.00	0.92	1.00	0.92	1.00	1.00	1.00	0.92	0.91	0.91	0.99
BPSS1168_BPSS1168_acetyltransferase_1559667_1560512_reverse	1.00	1.00	1.00	1.00	1.00	1.00	1.00	1.00	1.00	1.00	1.00
BPSS1169_BPSS1169_hypothetical_protein_1560517_1562109_reverse	1.00	1.00	1.00	0.99	1.00	1.00	1.00	1.00	0.99	1.00	1.00
BPSS1170_BPSS1170_non_ribosomal_peptide_synthase/polyketide_synthase_1562122_1564590_reverse	1.00	1.00	1.00	1.00	0.99	0.99	1.00	0.99	0.99	1.00	0.99
BPSS1171_BPSS1171_non_ribosomal_peptide_synthase/polyketide_synthase_1564571_1568047_reverse	1.00	1.00	1.00	1.00	0.99	0.99	1.00	1.00	0.99	1.00	0.99
BPSS1172_BPSS1172_non_ribosomal_peptide_synthase/polyketide_synthase_1568087_1572076_reverse	1.00	1.00	1.00	1.00	1.00	1.00	1.00	1.00	1.00	1.00	1.00
BPSS1173_BPSS1173_non_ribosomal_peptide/polyketide_synthase_1572069_1576661_reverse	0.99	1.00	1.00	1.00	1.00	1.00	1.00	0.99	0.99	1.00	1.00
BPSS1174_BPSS1174_non_ribosomal_peptide/polyketide_synthase_1576669_1581285_reverse	0.82	0.82	0.82	0.82	0.82	0.82	1.00	0.82	0.82	1.00	0.82
BPSS1176_BPSS1176_N_acyl_homoserine_lactone_dependent_regulatory_protein_1584110_1584814_forward	1.00	1.00	1.00	1.00	1.00	1.00	1.00	1.00	1.00	1.00	1.00
BPSS1180_BPSS1180_N_acylhomoserine_lactone_synthase_1588194_1588814_forward	1.00	0.99	0.99	0.99	0.99	0.99	1.00	0.99	0.99	1.00	0.99
BPSS1181_BPSS1181_surfactin/non_ribosomally_encoded_peptide/polyketide_synthase_1588883_1590400_forward	0.99	0.99	0.99	0.99	1.00	0.99	1.00	0.99	0.99	1.00	0.99
BPSS1182_BPSS1182_acyl_carrier_protein_1590397_1590636_forward	0.99	0.99	0.99	0.99	0.99	0.99	1.00	1.00	0.99	1.00	1.00
BPSS1183_BPSS1183_non_ribosomally_encoded_peptide/polyketide_synthase_1590782_1591705_forward	1.00	1.00	1.00	1.00	1.00	1.00	1.00	1.00	0.99	1.00	1.00
BPSS1184_BPSS1184_hypothetical_protein_1591796_1592092_forward	0.98	0.99	0.98	0.99	0.99	1.00	1.00	0.99	0.99	1.00	0.99
BPSS1185_BPSS1185_undefined_product_1592293_1592933_forward	0.30	0.97	0.30	0.32	0.31	0.99	1.00	0.97	0.97	1.00	0.98
BPSS1187_BPSS1187_hypothetical_protein_1593544_1594350_forward	0.99	0.99	0.99	1.00	0.99	0.99	1.00	0.99	0.99	1.00	1.00
BPSS1190_BPSS1190_monooxygenase_1597242_1598189_reverse	1.00	1.00	0.99	1.00	1.00	0.99	1.00	1.00	0.99	1.00	0.99
BPSS1191_BPSS1191_1_aminocyclopropane_1_carboxylate_deaminase_1598201_1599265_reverse	1.00	1.00	1.00	1.00	0.99	0.99	1.00	1.00	0.99	1.00	0.99
BPSS1192_BPSS1192_hypothetical_protein_1599262_1600587_reverse	0.99	0.99	0.99	0.99	0.99	0.99	1.00	0.90	0.91	0.99	0.99
BPSS1193_BPSS1193_non_ribosomal_peptide/polyketide_synthase_1600584_1605287_reverse	1.00	1.00	1.00	1.00	0.99	1.00	1.00	0.87	0.99	1.00	0.99
BPSS1194_BPSS1194_peptide_synthase/polyketide_synthase_1605305_1607986_reverse	0.95	0.86	0.86	0.94	0.86	0.86	0.95	0.86	0.86	0.94	0.94
BPSS1195_BPSS1195_non_ribosomal_peptide_synthase_1608005_1609315_reverse	0.74	0.74	0.74	0.64	0.99	0.73	0.99	0.64	0.64	0.99	0.63
BPSS1196_BPSS1196_SyrP_like_protein_1609312_1610373_reverse	1.00	1.00	1.00	1.00	1.00	0.99	1.00	0.99	0.99	1.00	1.00
BPSS1197_BPSS1197_non_ribosomal_peptide_synthase_1610399_1619863_reverse	0.49	0.48	0.49	0.64	0.49	0.49	1.00	0.64	0.49	1.00	0.49
BPSS1198_BPSS1198_hypothetical_protein_1619864_1620622_reverse	0.99	0.99	0.99	0.99	0.99	0.99	1.00	0.99	1.00	0.99	0.99
BPSS1199_BPSS1199_hypothetical_protein_1620659_1620922_reverse	0.99	1.00	0.99	1.00	0.99	0.99	1.00	1.00	0.99	1.00	0.99
BPSS1266_BPSS1266_peptide/siderophore_synthetase_1716573_1719788_reverse	0.99	1.00	0.99	1.00	0.99	0.99	1.00	0.99	0.99	0.99	0.99
BPSS1267_BPSS1267_balhimycin_biosynthetic_protein_MbtH_1719868_1720074_reverse	1.00	1.00	1.00	1.00	1.00	1.00	1.00	1.00	0.99	0.99	1.00
BPSS1268_BPSS1268_efflux_system_protein_1720093_1721382_reverse	1.00	1.00	1.00	1.00	1.00	1.00	1.00	1.00	0.99	1.00	1.00
BPSS1269_BPSS1269_peptide_synthase/polyketide_synthase_1721387_1734097_reverse	0.39	0.63	0.63	0.39	0.62	0.63	1.00	0.39	0.62	0.62	0.39
BPSS1270_BPSS1270_hypothetical_protein_1734147_1734950_reverse	0.99	1.00	0.99	1.00	1.00	1.00	1.00	0.99	0.99	0.99	0.99
BPSS1271_BPSS1271_phosphopantetheine_binding_protein_1735403_1735723_reverse	1.00	1.00	1.00	1.00	1.00	1.00	1.00	0.99	0.99	1.00	1.00
BPSS1272_BPSS1272_acyl_CoA_dehydrogenase_1735704_1737497_reverse	1.00	1.00	0.99	0.99	0.99	1.00	1.00	0.99	0.99	0.99	0.99
BPSS1273_BPSS1273_acyl_CoA_dehydrogenase_1737494_1739254_reverse	0.99	1.00	0.99	1.00	0.99	1.00	1.00	0.99	0.99	1.00	0.99
BPSS1274_BPSS1274_polyketide_synthase_1739251_1741083_reverse	1.00	1.00	1.00	1.00	1.00	1.00	1.00	0.99	0.99	1.00	1.00
BPSS1275_BPSS1275_RNA_polymerase_sigma_factor_1741680_1742204_forward	1.00	1.00	1.00	1.00	1.00	1.00	1.00	1.00	1.00	1.00	1.00
BPSS1390_sctC_type_III_secretion_system_protein_1903732_1905498_reverse	0.99	1.00	0.99	0.99	0.99	0.99	1.00	0.99	0.99	0.99	0.99
BPSS1391_BPSS1391_AraC_family_transcriptional_regulator_1905540_1906991_reverse	0.99	1.00	1.00	1.00	1.00	1.00	1.00	1.00	0.99	0.99	1.00
BPSS1392_sctT_type_III_secretion_associated_protein_1907166_1907984_reverse	1.00	1.00	1.00	1.00	1.00	1.00	1.00	1.00	1.00	1.00	1.00
BPSS1393_BPSS1393_hypothetical_protein_1907981_1908487_reverse	0.99	1.00	1.00	1.00	1.00	1.00	1.00	1.00	0.98	1.00	1.00
BPSS1394_sctN_type_III_secretion_system_ATPase_1908508_1909857_reverse	1.00	1.00	1.00	1.00	1.00	1.00	1.00	1.00	0.99	1.00	1.00
BPSS1395_sctL_type_III_secretion_system_protein_HrpB_1909854_1910723_reverse	0.99	1.00	1.00	0.96	0.99	1.00	1.00	0.99	1.00	1.00	1.00
BPSS1396_BPSS1396_hypothetical_protein_1910708_1911475_reverse	1.00	1.00	1.00	1.00	0.99	1.00	1.00	0.99	0.99	1.00	0.99
BPSS1397_sctJ_type_III_secretion_associated_protein_1911490_1912314_reverse	1.00	1.00	1.00	0.99	0.99	1.00	1.00	0.99	0.99	1.00	0.99
BPSS1398_BPSS1398_hypothetical_protein_1912352_1912738_reverse	1.00	0.99	1.00	1.00	0.99	1.00	1.00	1.00	0.98	1.00	1.00
BPSS1399_BPSS1399_hypothetical_protein_1912775_1913344_reverse	0.99	1.00	0.99	0.99	0.99	0.99	1.00	0.99	0.99	1.00	1.00
BPSS1400_sctU_type_III_secretion_system_protein_HrcU_1913631_1914689_forward	0.99	1.00	0.99	0.99	0.99	0.99	1.00	0.99	0.98	1.00	1.00
BPSS1401_sctV_type_III_secretion_associated_protein_1914705_1916822_forward	0.99	1.00	1.00	0.99	1.00	1.00	1.00	0.99	0.99	1.00	0.99
BPSS1402_BPSS1402_hypothetical_protein_1916819_1917505_forward	0.98	0.99	0.98	0.98	0.98	0.98	1.00	0.98	0.98	1.00	0.98
BPSS1403_sctQ_type_III_secretion_associated_protein_1917874_1918806_forward	0.99	1.00	0.99	0.99	0.99	0.99	1.00	0.98	0.98	1.00	0.99
BPSS1404_sctR_type_III_secretion_system_protein_1918790_1919440_forward	1.00	1.00	1.00	0.99	1.00	1.00	1.00	1.00	1.00	1.00	1.00
BPSS1405_sctS_type_III_secretion_associated_protein_1919463_1919726_forward	0.98	1.00	0.98	0.98	0.98	0.98	1.00	0.98	0.98	1.00	0.98
BPSS1406_BPSS1406_hypothetical_protein_1919731_1920690_forward	0.97	0.97	0.97	0.98	0.97	0.97	1.00	0.97	0.98	1.00	0.97
BPSS1407_sctD_secretion_associated_protein_1920833_1921882_forward	0.99	0.98	0.99	0.98	0.99	0.99	1.00	0.79	1.00	1.00	0.99
BPSS1408_BPSS1408_hypothetical_protein_1921937_1922185_forward	1.00	1.00	1.00	1.00	1.00	1.00	1.00	1.00	1.00	1.00	1.00
BPSS1434_BPSS1434_membrane_anchored_cell_surface_protein_1948688_1956592_forward	0.26	0.25	0.22	0.24	0.22	0.22	1.00	0.25	0.33	1.00	0.22
BPSS1439_BPSS1439_membrane_anchored_cell_surface_protein_1960277_1964869_forward	0.26	0.41	0.29	0.27	0.40	0.29	1.00	0.29	0.27	0.99	0.34
BPSS1492_BimA_bp	0.99	1.00	1.00	0.99	1.00	0.99	1.00	0.51	0.19	0.51	0.51
BPSS1493_BPSS1493_hypothetical_protein_2036034_2037980_reverse	0.58	0.59	0.58	0.58	0.60	0.58	1.00	0.58	0.61	0.58	0.58
BPSS1494_BPSS1494_two_component_response_regulator_protein_2037977_2038714_reverse	0.99	1.00	0.99	0.99	0.99	0.99	1.00	0.99	0.99	0.99	0.99
BPSS1495_BPSS1495_two_component_regulator_sensor_kinase_2038711_2040555_reverse	1.00	0.80	1.00	1.00	0.99	0.99	1.00	0.99	0.78	0.99	0.78
BPSS1496_BPSS1496_hypothetical_protein_2040815_2041309_forward	1.00	1.00	1.00	1.00	0.99	0.99	1.00	1.00	1.00	0.99	0.99
BPSS1497_BPSS1497_hypothetical_protein_2041333_2042832_forward	1.00	1.00	1.00	1.00	1.00	1.00	1.00	1.00	1.00	1.00	1.00
BPSS1498_BPSS1498_hypothetical_protein_2043052_2043561_forward	1.00	1.00	1.00	1.00	1.00	1.00	1.00	1.00	1.00	1.00	1.00
BPSS1499_BPSS1499_hypothetical_protein_2043554_2044015_forward	1.00	1.00	1.00	1.00	0.99	1.00	1.00	0.99	0.99	1.00	0.99
BPSS1500_BPSS1500_hypothetical_protein_2044052_2045794_forward	1.00	0.99	1.00	1.00	0.99	1.00	1.00	0.99	0.99	1.00	0.99
BPSS1501_BPSS1501_hypothetical_protein_2045782_2046804_forward	1.00	1.00	1.00	1.00	1.00	1.00	1.00	0.99	0.99	1.00	1.00
BPSS1502_BPSS1502_Clp_type_ATPase_chaperone_protein_2046791_2049829_forward	0.50	0.46	0.50	0.50	0.52	0.50	1.00	0.52	0.95	0.50	0.96
BPSS1503_BPSS1503_hypothetical_protein_2049856_2052879_forward	1.00	1.00	1.00	1.00	1.00	1.00	1.00	1.00	0.99	1.00	1.00
BPSS1508_BPSS1508_hypothetical_protein_2057929_2058606_forward	1.00	1.00	0.99	1.00	0.99	1.00	1.00	0.99	0.99	1.00	1.00
BPSS1509_BPSS1509_hypothetical_protein_2058639_2060036_forward	1.00	1.00	1.00	1.00	1.00	1.00	1.00	1.00	0.99	1.00	1.00
BPSS1510_BPSS1510_hypothetical_protein_2060051_2060698_forward	0.99	1.00	0.99	0.99	0.99	1.00	1.00	0.99	0.99	1.00	0.99
BPSS1511_BPSS1511_hypothetical_protein_2060710_2064669_forward	0.54	0.54	0.55	0.55	0.55	0.55	1.00	0.54	0.54	0.55	0.55
BPSS1523_bicP_chaperone_2075253_2075708_reverse	1.00	1.00	0.99	0.99	0.99	0.99	1.00	0.99	0.99	0.99	0.98
BPSS1524_bopA_intercellular_spread_protein_2075849_2077387_reverse	0.99	1.00	1.00	0.99	0.99	1.00	1.00	0.99	0.99	1.00	1.00
BPSS1525_bopE_G_nucleotide_exchange_factor_2078020_2078805_forward	1.00	1.00	1.00	1.00	1.00	1.00	1.00	1.00	1.00	1.00	1.00
BPSS1526_bapC_invasion_protein_2079259_2079822_reverse	1.00	1.00	1.00	1.00	1.00	1.00	1.00	0.99	0.99	1.00	1.00
BPSS1527_bapB_acyl_carrier_protein_2079819_2080100_reverse	1.00	1.00	1.00	1.00	1.00	1.00	1.00	1.00	0.99	1.00	0.99
BPSS1528_BPSS1528_hypothetical_protein_2080097_2082739_reverse	0.50	0.50	0.52	0.50	0.41	0.52	1.00	0.50	0.52	0.52	0.50
BPSS1529_bipD_membrane_antigen_2082841_2083773_reverse	1.00	1.00	1.00	0.99	1.00	1.00	1.00	1.00	1.00	1.00	1.00
BPSS1530_bprA_HNS_like_regulatory_protein_2083835_2084125_reverse	0.99	1.00	0.98	0.99	0.99	1.00	1.00	0.99	0.99	1.00	0.99
BPSS1531_bipC_cell_invasion_protein_2084259_2085518_reverse	1.00	0.99	1.00	1.00	0.99	0.99	1.00	0.99	0.99	0.99	1.00
BPSS1532_bipB_cell_invasion_protein_2085560_2087422_reverse	0.99	0.99	1.00	0.99	1.00	1.00	1.00	1.00	1.00	0.99	1.00
BPSS1533_bicA_surface_presentation_of_antigens_protein_2087441_2087956_reverse	1.00	1.00	1.00	1.00	1.00	1.00	1.00	0.99	1.00	1.00	1.00
BPSS1534_bsaZ_surface_presentation_of_antigens_protein_SpaS_2088082_2089317_reverse	1.00	1.00	1.00	1.00	1.00	1.00	1.00	1.00	0.95	1.00	1.00
BPSS1535_bsaY_surface_presentation_of_antigens_protein_2089321_2090076_reverse	0.99	0.99	0.99	0.99	0.99	0.99	1.00	0.99	0.99	0.99	0.99
BPSS1536_bsaX_surface_presentation_of_antigens_protein_2090110_2090364_reverse	1.00	1.00	1.00	1.00	0.99	1.00	1.00	1.00	1.00	1.00	1.00
BPSS1537_spaP_surface_presentation_of_antigens_protein_SpaP_2090401_2091081_reverse	1.00	1.00	1.00	0.99	1.00	1.00	1.00	1.00	1.00	1.00	1.00
BPSS1538_bsaV_surface_presentation_of_antigens_protein_2091071_2092042_reverse	0.70	0.70	0.70	1.00	0.68	0.70	1.00	0.72	1.00	0.70	0.70
BPSS1539_BPSS1539_hypothetical_protein_2092039_2093316_reverse	0.59	0.72	0.72	0.71	0.40	0.72	1.00	0.59	0.39	0.72	0.59
BPSS1540_bsaT_surface_presentation_of_antigens_protein_2093294_2093758_reverse	1.00	1.00	1.00	1.00	1.00	1.00	1.00	1.00	0.99	1.00	0.99
BPSS1541_bsaS_ATP_synthase_SpaL_2093755_2095062_reverse	1.00	0.71	1.00	1.00	1.00	1.00	1.00	1.00	1.00	1.00	1.00
BPSS1542_bsaR_surface_presentation_of_antigens_protein_2095059_2095466_reverse	0.99	0.99	0.99	0.99	0.99	0.99	1.00	1.00	1.00	0.99	1.00
BPSS1543_bsaQ_Type_III_secretion_system_protein_2095478_2097550_reverse	1.00	1.00	1.00	1.00	1.00	1.00	1.00	1.00	1.00	1.00	1.00
BPSS1544_bsaP_Type_III_secretion_system_protein_2097586_2098692_reverse	0.71	0.71	0.72	0.71	0.71	0.72	1.00	0.99	0.71	0.72	0.71
BPSS1545_bsaO_Type_III_secretion_system_protein_2098689_2100551_reverse	1.00	0.58	0.90	0.90	0.90	0.90	1.00	0.90	0.56	0.90	1.00
BPSS1546_bsaN_AraC_family_transcriptional_regulator_2100565_2101206_reverse	1.00	0.99	0.99	0.99	0.99	0.99	1.00	1.00	0.99	0.99	1.00
BPSS1547_BPSS1547_type_III_secretion_system_protein_2101717_2103003_forward	1.00	1.00	1.00	1.00	1.00	1.00	1.00	1.00	0.99	1.00	1.00
BPSS1548_BPSS1548_Type_III_secretion_system_protein_2103000_2103269_forward	0.99	0.99	0.99	0.99	0.99	0.99	1.00	0.99	0.99	1.00	0.99
BPSS1549_BPSS1549_Type_III_secretion_system_protein_2103329_2103631_forward	1.00	1.00	1.00	1.00	1.00	1.00	1.00	1.00	1.00	1.00	0.99
BPSS1550_BPSS1550_Type_III_secretion_system_protein_2103636_2104583_forward	1.00	0.92	0.99	1.00	1.00	1.00	1.00	0.99	0.99	1.00	1.00
BPSS1551_BPSS1551_Type_III_secretion_system_protein_2104580_2105167_forward	1.00	1.00	0.99	1.00	1.00	1.00	1.00	1.00	0.99	1.00	0.99
BPSS1552_BPSS1552_Type_III_secretion_system_protein_2105136_2105918_forward	1.00	1.00	0.86	1.00	0.86	0.77	1.00	0.85	0.78	0.85	0.78
BPSS1569_BPSS1569_N_acylhomoserine_lactone_dependent_regulatory_protein_2130282_2130974_forward	1.00	1.00	1.00	1.00	1.00	1.00	1.00	1.00	1.00	1.00	1.00
BPSS1570_BPSS1570_N_acylhomoserine_lactone_synthase_2131287_2131895_forward	1.00	1.00	1.00	1.00	1.00	1.00	1.00	1.00	1.00	1.00	1.00
BPSS1593_pilV_type_IV_pilus_biosynthesis_protein_2167547_2169220_reverse	0.99	0.99	0.99	0.99	0.99	0.99	1.00	0.99	0.99	1.00	0.99
BPSS1594_BPSS1594_hypothetical_protein_2169229_2169708_reverse	1.00	1.00	1.00	1.00	0.99	1.00	1.00	1.00	1.00	1.00	0.99
BPSS1595_pilS_major_pilin_subunit_2169748_2170302_reverse	0.99	1.00	0.99	1.00	0.99	1.00	1.00	0.98	0.98	1.00	1.00
BPSS1596_pilR_type_IV_pilus_biosynthesis_protein_2170335_2171411_reverse	1.00	1.00	1.00	1.00	1.00	1.00	1.00	1.00	1.00	1.00	1.00
BPSS1597_pilQ_type_IV_pilus_biosynthesis_protein_2171401_2173011_reverse	1.00	1.00	0.99	1.00	0.99	1.00	1.00	0.99	0.99	1.00	0.99
BPSS1598_BPSS1598_hypothetical_protein_2173008_2173511_reverse	0.99	1.00	0.99	1.00	0.99	0.99	1.00	0.99	1.00	1.00	1.00
BPSS1599_pilO_type_IV_pilus_biosynthesis_protein_2173522_2174820_reverse	1.00	1.00	1.00	1.00	1.00	1.00	1.00	1.00	0.99	1.00	1.00
BPSS1600_pilN_type_IV_pilus_biosynthesis_protein_2174832_2176601_reverse	1.00	0.99	1.00	0.99	0.99	1.00	1.00	0.99	0.99	1.00	0.72
BPSS1601_BPSS1601_type_IV_pilus_biosynthesis_protein_2176601_2177170_reverse	0.53	0.50	0.53	1.00	1.00	0.53	1.00	0.53	0.52	1.00	0.53
BPSS1602_pilT_twitching_motility_protein_2177487_2178593_forward	0.99	0.99	0.99	1.00	0.99	0.99	1.00	0.99	1.00	1.00	0.99
BPSS1613_BPSS1613_type_III_secretion_protein_2189128_2189379_reverse	0.99	0.99	1.00	1.00	1.00	1.00	1.00	0.99	0.99	1.00	0.99
BPSS1614_BPSS1614_type_III_secretion_protein_2189407_2190390_reverse	0.99	1.00	0.99	1.00	1.00	0.99	1.00	1.00	1.00	1.00	1.00
BPSS1615_BPSS1615_type_III_secretion_protein_2190586_2191455_reverse	0.98	0.52	0.99	1.00	0.98	0.99	1.00	0.98	0.98	1.00	0.98
BPSS1616_BPSS1616_type_III_secretion_protein_2191452_2191715_reverse	1.00	1.00	0.99	1.00	1.00	0.99	1.00	0.99	1.00	1.00	1.00
BPSS1617_BPSS1617_type_III_secretion_system_protein_2191756_2192406_reverse	0.99	1.00	1.00	1.00	1.00	1.00	1.00	1.00	1.00	1.00	1.00
BPSS1618_BPSS1618_type_III_secretion_protein_2192393_2193679_reverse	0.71	0.46	0.71	0.70	0.71	0.71	1.00	0.67	0.67	1.00	0.67
BPSS1619_BPSS1619_type_III_secretion_protein_2193709_2194320_reverse	1.00	0.98	1.00	1.00	1.00	1.00	1.00	1.00	1.00	1.00	1.00
BPSS1620_BPSS1620_type_III_secretion_protein_2194317_2196389_reverse	1.00	0.99	1.00	1.00	1.00	1.00	1.00	1.00	1.00	1.00	0.99
BPSS1621_BPSS1621_type_III_secretion_system_protein_HrcU_2196386_2197468_reverse	1.00	1.00	1.00	1.00	1.00	1.00	1.00	1.00	1.00	1.00	1.00
BPSS1622_BPSS1622_type_III_secretion_protein_2197704_2198285_forward	1.00	0.99	1.00	1.00	1.00	1.00	1.00	1.00	1.00	1.00	0.85
BPSS1623_BPSS1623_type_III_secretion_protein_2198299_2198715_forward	1.00	0.99	1.00	1.00	1.00	1.00	1.00	0.99	1.00	1.00	0.99
BPSS1624_BPSS1624_type_III_secretion_protein_2198712_2199566_forward	1.00	1.00	0.89	1.00	0.89	0.89	1.00	1.00	1.00	1.00	0.99
BPSS1625_BPSS1625_type_III_secretion_protein_2199563_2200240_forward	0.98	0.99	0.99	0.98	0.99	0.99	1.00	0.99	0.98	0.65	1.00
BPSS1626_BPSS1626_type_III_secretion_system_protein_HrpB_2200225_2200941_forward	0.99	0.99	1.00	1.00	0.99	1.00	1.00	1.00	0.99	1.00	1.00
BPSS1627_BPSS1627_type_III_secretion_system_ATPase_2200938_2202266_forward	0.99	0.99	0.99	1.00	1.00	0.99	1.00	1.00	0.98	1.00	0.99
BPSS1628_BPSS1628_type_III_secretion_protein_2202263_2202790_forward	0.99	0.98	0.98	0.99	0.99	0.98	1.00	0.98	0.98	1.00	0.99
BPSS1629_BPSS1629_type_III_secretion_protein_2202787_2203818_forward	0.82	0.83	0.82	0.84	0.83	0.84	1.00	0.81	0.85	1.00	0.90
BPSS1631_BPSS1631_hypothetical_protein_2206192_2207145_reverse	0.99	0.99	0.99	1.00	1.00	0.99	1.00	1.00	0.99	1.00	1.00
BPSS1632_BPSS1632_non_ribosomal_peptide_synthetase_2207213_2225497_reverse	0.34	0.64	0.54	0.47	0.64	0.54	1.00	0.34	0.34	0.57	0.34
BPSS1633_BPSS1633_non_ribosomal_peptide_synthetase_2225494_2238816_reverse	0.42	0.51	0.36	0.49	0.52	0.35	1.00	0.24	0.09	0.82	0.52
BPSS1634_BPSS1634_non_ribosomal_peptide_synthetase_2238813_2248688_reverse	0.26	0.61	0.27	0.60	0.99	0.27	0.54	0.31	0.60	0.61	0.16
BPSS1727_BPSS1727_hemagglutinin_like_protein_2368050_2370776_reverse	0.99	0.99	0.66	0.99	0.66	0.66	1.00	0.66	0.99	1.00	0.61
BPSS1805_BPSS1805_hypothetical_protein_2465125_2465709_reverse	1.00	1.00	1.00	1.00	1.00	1.00	1.00	1.00	1.00	1.00	0.99
BPSS1806_BPSS1806_hypothetical_protein_2465765_2466187_reverse	0.99	1.00	1.00	1.00	0.99	0.98	1.00	1.00	0.99	1.00	1.00
BPSS1807_mhpE_4_hydroxy_2_ketovalerate_aldolase_2466225_2467268_reverse	1.00	1.00	1.00	1.00	1.00	1.00	1.00	0.99	0.99	1.00	1.00
BPSS1808_mhpF_acetaldehyde_dehydrogenase_2467265_2468158_reverse	1.00	1.00	0.99	0.99	0.99	1.00	1.00	1.00	0.99	1.00	1.00
BPSS1809_BPSS1809_thioesterase_2468155_2468997_reverse	0.99	1.00	1.00	1.00	1.00	1.00	1.00	1.00	1.00	1.00	1.00
BPSS1810_ilvE_branched_chain_amino_acid_aminotransferase_2468994_2469938_reverse	1.00	1.00	1.00	1.00	1.00	1.00	1.00	1.00	0.99	1.00	1.00
BPSS1811_BPSS1811_transferase_2469953_2470636_reverse	1.00	1.00	1.00	1.00	1.00	1.00	1.00	1.00	1.00	1.00	0.99
BPSS1812_BPSS1812_non_ribosomal_peptide_synthesis_thioesterase_2470644_2471441_reverse	1.00	1.00	1.00	1.00	1.00	1.00	1.00	1.00	1.00	1.00	1.00
BPSS1813_BPSS1813_non_ribosomal_peptide_synthase_related_protein_2471445_2472350_reverse	0.99	0.99	0.99	0.99	0.99	0.99	1.00	0.99	0.99	1.00	1.00
BPSS1814_BPSS1814_hypothetical_protein_2472447_2472707_reverse	0.99	1.00	1.00	1.00	1.00	1.00	1.00	0.99	1.00	1.00	1.00
BPSS1815_BPSS1815_non_ribosomal_peptide_synthase_2472704_2474293_reverse	0.99	0.99	0.99	0.99	0.99	0.99	1.00	0.99	0.99	1.00	0.99
BPSS1825_BPSS1825_glycosyltransferase_2482814_2483980_reverse	1.00	1.00	1.00	1.00	1.00	1.00	1.00	1.00	1.00	1.00	1.00
BPSS1826_BPSS1826_glycosyltransferase_2483980_2485164_reverse	0.99	0.99	0.99	0.99	0.99	1.00	1.00	1.00	1.00	0.99	0.99
BPSS1827_BPSS1827_hypothetical_protein_2485161_2486636_reverse	1.00	0.99	1.00	1.00	1.00	1.00	1.00	1.00	1.00	1.00	1.00
BPSS1828_BPSS1828_glycosyltransferase_group_1_protein_2486648_2487787_reverse	0.99	0.83	0.99	1.00	1.00	0.99	1.00	1.00	0.99	1.00	0.99
BPSS1829_BPSS1829_glycosyltransferase_2487831_2488778_reverse	0.99	0.60	0.99	1.00	1.00	1.00	1.00	0.99	0.99	1.00	1.00
BPSS1830_BPSS1830_exopolysaccharide_biosynthesis_like_tyrosine_protein_kinase_2488808_2491027_reverse	1.00	1.00	1.00	1.00	1.00	1.00	1.00	0.80	0.99	1.00	1.00
BPSS1831_BPSS1831_exopolysaccharide__EPS__biosynthesis_related_polysaccharide_lipoprotein_2491078_2492253_reverse	1.00	1.00	1.00	1.00	1.00	1.00	1.00	1.00	1.00	1.00	1.00
BPSS1832_BPSS1832_exopolysaccharide__EPS__biosynthesis_likelow_molecular_weight_protein_tyrosine_phosphatase_2492247_2492681_reverse	1.00	0.99	1.00	1.00	1.00	1.00	1.00	0.99	1.00	1.00	1.00
BPSS1833_udg2_UDP_glucose_6_dehydrogenase_2_2492704_2494125_reverse	1.00	1.00	1.00	0.99	0.99	0.99	1.00	0.99	0.99	1.00	0.99
BPSS1834_BPSS1834_lipopolysaccharide_biosynthesis_like_protein_2494171_2495586_reverse	0.99	1.00	1.00	0.99	0.99	0.99	1.00	0.99	0.99	1.00	0.99
BPSS1915_BPSS1915_metallo_beta_lactamase_2595091_2596470_forward	1.00	1.00	1.00	1.00	1.00	1.00	1.00	1.00	1.00	1.00	0.99
BPSS1974_BPSS1974_lipoprotein_2667859_2669577_forward	0.56	0.51	0.64	0.51	0.48	0.52	1.00	0.51	0.47	0.83	0.52
BPSS1997_oxa_beta_lactamase_precursor_2701464_2702273_reverse	1.00	1.00	1.00	1.00	1.00	1.00	1.00	1.00	1.00	1.00	1.00
BPSS2053_BPSS2053_cell_surface_protein_2770766_2780077_reverse	0.99	0.86	0.24	0.90	0.90	0.24	1.00	0.05	0.09	0.99	0.99
BPSS2074_lfpA	0.00	0.99	0.00	0.00	0.00	0.00	1.00	1.00	0.00	0.00	0.00
BPSS2119_BPSS2119_metallo_beta_lactamase_2868176_2868916_forward	1.00	0.99	0.99	1.00	1.00	0.99	1.00	0.99	0.00	1.00	0.99
BPSS2185_BPSS2185_pilus_subunit_protein_2953340_2953510_forward	1.00	1.00	1.00	1.00	1.00	1.00	1.00	1.00	1.00	1.00	1.00
BPSS2186_BPSS2186_pilus_subunit_protein_2953617_2953835_forward	1.00	1.00	1.00	1.00	1.00	1.00	1.00	1.00	1.00	1.00	1.00
BPSS2187_BPSS2187_pilus_assembly_related_outer_membrane_protein_2953927_2954466_forward	1.00	1.00	1.00	1.00	1.00	1.00	1.00	1.00	1.00	0.99	0.78
BPSS2188_BPSS2188_hypothetical_protein_2954506_2955888_forward	0.53	1.00	0.53	1.00	1.00	0.55	1.00	1.00	0.99	1.00	1.00
BPSS2189_BPSS2189_pilus_assembly_related,_exported_protein_2955934_2956779_forward	1.00	1.00	1.00	1.00	1.00	1.00	1.00	1.00	1.00	1.00	1.00
BPSS2190_BPSS2190_hypothetical_protein_2956893_2958965_forward	1.00	0.99	0.94	0.99	1.00	1.00	1.00	0.79	0.52	1.00	0.79
BPSS2191_BPSS2191_lipoprotein_2958987_2959292_forward	1.00	1.00	1.00	1.00	1.00	1.00	1.00	0.97	0.99	1.00	0.98
BPSS2192_BPSS2192_hypothetical_protein_2959383_2960573_forward	0.99	0.99	0.99	1.00	1.00	0.99	1.00	0.99	0.99	1.00	0.99
BPSS2193_BPSS2193_hypothetical_protein_2960597_2961139_forward	1.00	1.00	1.00	1.00	1.00	1.00	1.00	0.99	1.00	1.00	1.00
BPSS2194_BPSS2194_hypothetical_protein_2961136_2961597_forward	0.99	1.00	1.00	0.99	1.00	0.99	1.00	0.99	0.98	1.00	0.99
BPSS2195_BPSS2195_pilus_assembly_related_protein_2961620_2962828_forward	1.00	1.00	1.00	0.98	1.00	0.99	1.00	0.98	0.99	1.00	0.98
BPSS2196_BPSS2196_type_II/IV_secretion_system_related_protein_2962850_2964217_forward	1.00	1.00	0.99	0.99	1.00	1.00	1.00	0.99	1.00	1.00	0.99
BPSS2197_BPSS2197_hypothetical_protein_2964244_2965221_forward	1.00	1.00	1.00	1.00	1.00	1.00	1.00	1.00	1.00	1.00	1.00
BPSS2198_BPSS2198_hypothetical_protein_2965276_2966235_forward	1.00	1.00	1.00	1.00	1.00	1.00	1.00	1.00	1.00	1.00	1.00
BPSS2214_katE_hydroperoxidase_II_2988112_2990238_reverse	1.00	1.00	1.00	1.00	1.00	1.00	1.00	0.99	1.00	1.00	1.00
BPSS2324_BPSS2324_permease_3127021_3128448_reverse	0.58	1.00	0.59	0.99	0.59	1.00	1.00	1.00	1.00	1.00	0.58
BPSS2325_BPSS2325_ABC_transporter_ATP_binding_protein_3128448_3129149_reverse	1.00	0.99	1.00	1.00	1.00	1.00	1.00	1.00	1.00	1.00	1.00
BPSS2326_BPSS2326_flavin_binding_monooxygenase_like_protein_3129149_3130636_reverse	1.00	1.00	1.00	0.98	1.00	1.00	1.00	0.99	0.99	1.00	0.99
BPSS2327_BPSS2327_cytochrome_P450_family_protein_3130669_3134790_reverse	1.00	1.00	1.00	1.00	1.00	1.00	1.00	1.00	1.00	1.00	1.00
BPSS2328_BPSS2328_beta_keto_acyl_synthase_3134787_3141608_reverse	0.44	0.38	0.46	0.55	0.56	0.56	1.00	0.35	0.36	0.84	0.42
BPSS2329_BPSS2329_acyl_transferase_3141712_3143346_reverse	1.00	0.70	1.00	0.69	0.70	0.70	1.00	0.68	0.68	0.70	0.68
BPSS2347_BPSS2347_RNA_polymerase_sigma_factor_3164715_3165320_forward	1.00	1.00	0.99	0.99	1.00	0.99	1.00	0.99	0.99	1.00	0.99
BTFC_gene1_CheD_MSHR305	0.00	0.00	0.00	0.00	1.00	0.00	0.00	1.00	1.00	0.00	0.00
BTFC_gene2_CheB_MSHR305	0.04	0.00	0.00	0.00	1.00	0.04	0.00	1.00	1.00	0.00	0.00
Bp305_BURPS305_5421	0.00	0.00	0.00	0.00	0.00	0.00	0.00	1.00	0.00	0.00	0.00
Bp668_BimA_bm	0.26	0.26	0.26	0.26	0.26	0.26	0.26	0.26	1.00	0.26	0.26
TTS1_PCR_assay_BPSS1407	0.99	0.98	0.99	0.98	0.99	0.99	1.00	0.79	1.00	1.00	0.99
YLF_BPSS0120	1.00	1.00	1.00	1.00	0.00	1.00	1.00	0.00	0.00	1.00	1.00
bimA_Bm_ATCC23344	0.27	0.26	0.27	0.26	0.27	0.26	0.27	0.27	0.63	0.27	0.27
bimA_Bp_BPSS1492	0.99	1.00	1.00	0.99	1.00	0.99	1.00	0.50	0.19	0.52	0.50
bpaA_MSHR305	0.00	0.00	0.00	0.00	0.00	0.00	0.00	1.00	0.00	0.00	1.00
fhaB1_MSHR305	0.57	0.57	0.03	0.58	0.57	0.01	0.06	1.00	0.86	0.09	0.57
fhaB2_1106a	0.10	0.08	0.02	1.00	0.11	0.00	0.03	0.13	0.08	0.04	0.08
fhaB3_K96243_BPSS2053	0.99	0.86	0.24	0.90	0.90	0.24	1.00	0.05	0.09	0.99	0.99
